# Supplementary material for: Comprehensive analysis of IRF8-related genes and immune characteristics in lupus nephritis
Source: Front Pharmacol. 2024 Dec 9;15:1468323. doi: 10.3389/fphar.2024.1468323 (PMC11663682; doi:10.3389/fphar.2024.1468323)
Supplement: Supplementary file 1 [file DataSheet1.ZIP]

Archive with 4 entries (4 files):
- deg2_GSE32591_tub.txt
- deg3_GSE113342_glom.txt
- deg4_GSE113342_tub.txt
- deg1_GSE32591_glom.txt
