# Supplementary material for: Comprehensive analysis of IRF8-related genes and immune characteristics in lupus nephritis
Source: Front Pharmacol. 2024 Dec 9;15:1468323. doi: 10.3389/fphar.2024.1468323 (PMC11663682; doi:10.3389/fphar.2024.1468323)
Supplement: Supplementary file 1 [file DataSheet1.ZIP › deg2_GSE32591_tub.txt]

logFC	AveExpr	t	P.Value	adj.P.Val	B	id
IFI27	3.32149030699792	9.15408891655319	13.908819512744	1.77980195635058e-18	1.98892868622177e-14	31.3980084291107	IFI27
SIK1	-1.41795421603333	4.96345038908511	-12.3466737392238	1.60120267657387e-16	8.94671995535651e-13	27.154251028057	SIK1
IFI44L	3.94421583909375	7.10830009902128	11.7861790054992	8.6791345518653e-16	3.23297762056982e-12	25.5478835983983	IFI44L
IFITM1	2.53028782160417	9.36494962346809	11.4448941001145	2.47774281282108e-15	6.92219398331889e-12	24.5479194153841	IFITM1
IFI44	2.99795352778958	6.45200194757447	10.9028753608173	1.35204820355205e-14	2.70374971482592e-11	22.9259838936279	IFI44
IFI6	3.99306031650625	9.39384563582979	10.8804239297899	1.45167769923539e-14	2.70374971482592e-11	22.8579114382486	IFI6
NR4A1	-0.722037934414583	5.4595687343617	-10.3183728426932	8.78823518546273e-14	1.34366883941883e-10	21.1310885191073	NR4A1
MX1	3.04084078625208	8.2106724007234	10.2904973401904	9.61910578554867e-14	1.34366883941883e-10	21.0443221598892	MX1
BST2	1.80319151425417	8.08754788770213	9.63440610161392	8.28703131308423e-13	9.43758778050708e-10	18.9724837337914	BST2
ISG15	3.31920700334792	8.53342719923404	9.62871194940148	8.44526870738888e-13	9.43758778050708e-10	18.9542591785487	ISG15
LDLR	-0.771941681010418	4.84138966793617	-9.53589007594372	1.15013773949876e-12	1.16843538535442e-09	18.6566034534811	LDLR
B2M	0.730253524749997	12.7409052031915	9.47141112790036	1.42620200862841e-12	1.32815062053521e-09	18.4492061474672	B2M
ESF1	0.650121069722914	7.85416818287234	9.39975290029267	1.81240768610139e-12	1.55797353016793e-09	18.2181175844902	ESF1
OAS1	2.11877949856666	6.89772794055319	9.33528940986356	2.24955007490006e-12	1.79562300621487e-09	18.0096980479929	OAS1
IRF9	1.47234883867917	9.0686114872766	9.26075692083513	2.88963662731831e-12	2.15277928735214e-09	17.7681021101289	IRF9
TUG1	0.614509890925005	7.84827418417021	9.24119535675415	3.08623409316655e-12	2.15554162444601e-09	17.7045841322498	TUG1
MYLIP	0.860482586397915	6.95515659448936	9.15850551806379	4.07816971287969e-12	2.68079685537827e-09	17.4355862130469	MYLIP
HLA-B	1.54591011404167	11.3904678460638	8.95728611256136	8.05984631949386e-12	5.00382125668577e-09	16.7777076655145	HLA-B
GIMAP4	1.16906154540416	7.82541180440426	8.89965974881927	9.80383890234222e-12	5.76620524914075e-09	16.5884619307063	GIMAP4
HLA-F	1.29388256793542	9.74470006438298	8.86429790498604	1.10578644421615e-11	6.17858175705776e-09	16.4721525024375	HLA-F
DNAJB5	-0.520325913160416	5.01413166655319	-8.73810203821014	1.70086879063123e-11	9.05105177871621e-09	16.0559794143152	DNAJB5
PPP1R15A	-0.571291201008333	5.46484935317021	-8.72119984605791	1.80205838078646e-11	9.1536374569494e-09	16.000110423944	PPP1R15A
TRIM22	2.07771793798541	7.74406258614894	8.70685499683048	1.89268794583953e-11	9.1959946933725e-09	15.9526711091885	TRIM22
YLPM1	0.353480340777083	6.20080844512766	8.67607512526929	2.10297311189305e-11	9.79196855225201e-09	15.8508079534346	YLPM1
PLSCR1	1.565224927725	8.96138714957447	8.5550157918977	3.18545741909642e-11	1.4238994663361e-08	15.4492336965908	PLSCR1
PPP2R1B	-0.467630317570836	5.96113166893617	-8.51666886237248	3.63429775899537e-11	1.56204913295282e-08	15.3217242469399	PPP2R1B
ZNF638	0.602981974314584	7.84575439514894	8.49775365331739	3.87865332414076e-11	1.60533151471382e-08	15.2587750699713	ZNF638
STAT1	1.919856167375	8.91800486495745	8.46225574912825	4.38283579064475e-11	1.74922107001625e-08	15.1405454028133	STAT1
NMI	1.3248729411125	7.00425260559574	8.38370435087242	5.74612401662203e-11	2.21423916847418e-08	14.8784930287814	NMI
SP110	0.860755823464586	6.41456603217021	8.29034730546623	7.93358425081851e-11	2.75387697412052e-08	14.5663007468229	SP110
ADAR	0.760578398704165	9.44818977661702	8.28859388944223	7.9818538432182e-11	2.75387697412052e-08	14.560429617597	ADAR
IFIT3	1.67664793501458	7.72652757748936	8.28527836792063	8.07393633901605e-11	2.75387697412052e-08	14.5493271881567	IFIT3
CROP	0.627679828677085	7.36456726876596	8.28319821513379	8.1322541517653e-11	2.75387697412052e-08	14.5423610389072	CROP
HLA-A	1.17710959995834	12.1329638540426	8.25013470733038	9.11828444913972e-11	2.99696555056283e-08	14.4315840376494	HLA-A
ZFP36	-1.36030571542292	7.87721546078723	-8.23360079576478	9.65566835515411e-11	3.08291696768135e-08	14.3761520235702	ZFP36
TMEM140	0.8711286776875	8.31557258593617	8.19684252179713	1.09674776948135e-10	3.40448786776501e-08	14.2528297273545	TMEM140
NECAB3	-0.396699755637502	5.98195881255319	-8.17964219140749	1.16415609278985e-10	3.51606603700718e-08	14.1950833142378	NECAB3
CNOT2	0.432218404099998	7.5081561546383	8.14709358796831	1.30334439417358e-10	3.832861474971e-08	14.0857393426318	CNOT2
FOSL2	-0.390980298141665	5.30438561034043	-8.13026663369074	1.38175285785452e-10	3.88554769130005e-08	14.0291757307709	FOSL2
EIF2AK2	1.02628828768333	6.73359361853191	8.12600294242286	1.40236345020004e-10	3.88554769130005e-08	14.0148396225219	EIF2AK2
UBE2L6	1.35302823359375	8.05736906123404	8.11142071096267	1.47522146327861e-10	3.88554769130005e-08	13.9657973416395	UBE2L6
TPR	0.375855919645834	6.07364305340425	8.10372987672044	1.5151701782308e-10	3.88554769130005e-08	13.9399247992788	TPR
HERC6	2.06164337225	6.67299477123404	8.10317005468613	1.51812024088149e-10	3.88554769130005e-08	13.9380413256683	HERC6
ZNF148	0.517880064864581	7.70943448276596	8.10094926509265	1.52988007532172e-10	3.88554769130005e-08	13.9305694139569	ZNF148
IFIT1	2.41824471692708	9.40360236878723	8.08699060507633	1.60592445118385e-10	3.937843076704e-08	13.8835958284623	IFIT1
PIM1	-0.548936489612503	6.07671668887234	-8.08305245588146	1.62805893278751e-10	3.937843076704e-08	13.8703403150038	PIM1
IFIH1	1.6589325307125	6.20099428395745	8.07812538797878	1.6561845602245e-10	3.937843076704e-08	13.8537543971596	IFIH1
EIF4G3	0.483544731043749	5.66878085234043	8.0416749123053	1.88002968135215e-10	4.37694410189798e-08	13.7309907620256	EIF4G3
TROVE2	0.471989575377085	8.36566761097872	8.00312072257246	2.1500356822029e-10	4.8937340937927e-08	13.6010267709681	TROVE2
SHQ1	0.275927296985414	6.68432925642553	7.99296585064753	2.22743181033559e-10	4.8937340937927e-08	13.5667758862215	SHQ1
THOC2	0.447037484966668	7.46401150974468	7.99219990180578	2.23338200253627e-10	4.8937340937927e-08	13.564192129002	THOC2
RTP4	1.4926434327	5.79721361787234	7.97869882988104	2.34092859033865e-10	5.03074557635277e-08	13.5186418365693	RTP4
KDM6B	-0.303602504068752	6.5156618237234	-7.96915487447391	2.42008307768471e-10	5.10272233832577e-08	13.4864337134659	KDM6B
DDX60	1.67381850273542	6.85320301597872	7.9239188545836	2.83348710533364e-10	5.84179523534823e-08	13.3336810222643	DDX60
HLA-C	1.01012421647917	11.7190887687234	7.91973345120596	2.87515649167027e-10	5.84179523534823e-08	13.3195400225155	HLA-C
RND1	-0.342612509422916	4.39046019074468	-7.91168186378179	2.95705856743728e-10	5.90091598055564e-08	13.292332900816	RND1
NAB2	-0.383231544156247	5.51252024246809	-7.87571876189554	3.3525044292348e-10	6.55577946271369e-08	13.1707518994044	NAB2
DCP2	0.604440731412502	6.43951358140426	7.87147461850371	3.40255220436147e-10	6.55577946271369e-08	13.1563974637225	DCP2
AVPI1	-0.496777748856252	6.58668164040426	-7.85122480452917	3.6518856440628e-10	6.91691899532233e-08	13.0878912762256	AVPI1
ZZZ3	0.649512093464584	6.86798193287234	7.80853719374988	4.23935490405492e-10	7.89579850880229e-08	12.9433820127797	ZZZ3
SMC3	0.676303723020833	5.55885462395745	7.76628080819095	4.9145008683243e-10	8.72649190270626e-08	12.8002089317078	SMC3
YRDC	-0.414835997760418	6.6841362652766	-7.7661510353814	4.91673265554982e-10	8.72649190270626e-08	12.7997690498678	YRDC
FNTA	0.439677256331253	7.99212539391489	7.76598247500071	4.91963301897534e-10	8.72649190270626e-08	12.7991976908243	FNTA
PIK3R1	0.498924220970836	7.04684436708511	7.72187255276747	5.74091258813571e-10	1.00228448127511e-07	12.6496164315248	PIK3R1
ERGIC2	0.639656893835415	7.75222919878723	7.71748249920453	5.82984262039212e-10	1.00228448127511e-07	12.6347223673985	ERGIC2
IFI16	1.4902053629625	6.37339402329787	7.71009309295853	5.9826689750219e-10	1.01297463327075e-07	12.6096496504279	IFI16
BRD7	0.787937151289581	5.96495263555319	7.67803012404434	6.69382886082099e-10	1.11647070924887e-07	12.5008178189591	BRD7
C5orf54	0.398088046464583	4.298295244	7.64594301230947	7.4906212941442e-10	1.2309954847362e-07	12.3918399395648	C5orf54
EXOC1	0.576125382860419	7.44698121555319	7.61333511221168	8.39809289005412e-10	1.36012591371529e-07	12.2810293960935	EXOC1
FOSB	-2.02745572535417	5.61704699319149	-7.59755170927323	8.87623496986861e-10	1.41702751126117e-07	12.2273704950981	FOSB
ATF7IP	0.593417972183333	6.8895190867234	7.58873779196971	9.15504794248201e-10	1.44095296841178e-07	12.1973994826835	ATF7IP
RNF34	0.489782190287499	7.33233982970213	7.58059756584982	9.420359337382e-10	1.46211827215617e-07	12.1697153324699	RNF34
ZBED5	0.484377963141664	8.41088248923404	7.56268062305488	1.00318495623999e-09	1.53569751862766e-07	12.1087681982105	ZBED5
NR2F2	0.623620822208333	7.64694089189362	7.53426114015789	1.10846184041319e-09	1.67392717116451e-07	12.0120583129942	NR2F2
SUV420H1	0.729803200135416	6.97036673453191	7.52610552236734	1.14067398786575e-09	1.68966931688186e-07	11.9842970222866	SUV420H1
C17orf91	-0.918246339564585	7.99984607138298	-7.52400381912841	1.14912633631339e-09	1.68966931688186e-07	11.9771423519421	C17orf91
C16orf58	-0.280793829477085	5.68648187661702	-7.513792767583	1.19109559455102e-09	1.7286354894945e-07	11.9423782554645	C16orf58
SRF	-0.28267347236875	5.12738390602128	-7.47456844336674	1.36713784890394e-09	1.95868787967969e-07	11.8087856408141	SRF
CD2AP	0.554066969789588	7.84519014068085	7.46136782751353	1.4320797529217e-09	2.02575838467089e-07	11.7638083079655	CD2AP
RAE1	0.353096967622918	7.22875774057447	7.4424360419457	1.53066115623422e-09	2.13814230261468e-07	11.6992883626608	RAE1
NOL8	0.516398808070836	6.13921171370213	7.43602752456655	1.56555239659099e-09	2.15988247307461e-07	11.6774439730142	NOL8
NR4A3	-0.584522427120834	4.35537588559574	-7.41988090471561	1.65704458950177e-09	2.23864387152569e-07	11.6223969364223	NR4A3
GADD45B	-1.66410964839792	7.98478286142553	-7.41891131588676	1.66270641017121e-09	2.23864387152569e-07	11.6190910150616	GADD45B
PDK4	-2.05398385014167	6.78149528680851	-7.40116733682524	1.76981922765571e-09	2.35449165107768e-07	11.5585830416405	PDK4
RBM9	0.620246965058332	7.07128020406383	7.39377584533288	1.81645736295056e-09	2.38810718011441e-07	11.5333732672006	RBM9
ATRX	0.459267297941666	6.34895218831915	7.37461804483136	1.94316115579031e-09	2.47039404045618e-07	11.4680210170463	ATRX
SLC12A2	-0.309620159474999	6.5588114666383	-7.37437635798523	1.94481500310473e-09	2.47039404045618e-07	11.4671964532679	SLC12A2
TDRD7	0.756532796991669	6.41084867578723	7.37429585048971	1.94536622425185e-09	2.47039404045618e-07	11.4669217850037	TDRD7
KDM5A	0.578486092602083	6.79806342642553	7.3667404455427	1.99780084423486e-09	2.50421639713674e-07	11.4411436306476	KDM5A
PSMB8	1.50420273138125	7.1069846442766	7.3640492293071	2.01681857487523e-09	2.50421639713674e-07	11.4319608982558	PSMB8
PPP1R3C	0.845876145718751	6.94491652068085	7.33964301836119	2.19779994414547e-09	2.69894663470611e-07	11.3486695567172	PPP1R3C
VPS35	0.442684016925002	9.97285736606383	7.32734327925028	2.29509584792893e-09	2.78779305441367e-07	11.3066843133095	VPS35
SART3	0.368299641345832	6.53418435108511	7.32251446173824	2.3344649188436e-09	2.80512316861046e-07	11.2901993533085	SART3
IFIT2	1.15013538218958	6.93346727297872	7.30435878156676	2.48864782523042e-09	2.95857866456914e-07	11.2282094829431	IFIT2
RUSC1	-0.313512021710418	7.6582688843617	-7.28877987200899	2.62906947434055e-09	3.09261593429007e-07	11.1750068395055	RUSC1
MGAT2	0.396599655270836	5.92237980987234	7.28218920618294	2.6908425303283e-09	3.13230888296028e-07	11.1524964994986	MGAT2
TNFAIP8	1.2203112870125	6.52454926776596	7.25893884842998	2.92062707701961e-09	3.34679639574387e-07	11.0730715799608	TNFAIP8
CASP6	0.435752625500002	6.9040933966383	7.25754632923411	2.93499818150246e-09	3.34679639574387e-07	11.068313971269	CASP6
RPA1	0.588215296439583	7.42705489080851	7.2518458312608	2.99457189743756e-09	3.34697545231142e-07	11.04883717983	RPA1
PLA1A	0.886778328529166	6.81053808789362	7.25179994428076	2.99505633316458e-09	3.34697545231142e-07	11.0486803936121	PLA1A
A2M	1.30409490716875	9.10840077868085	7.2438535080447	3.08014469342564e-09	3.40798187614173e-07	11.0215278924389	A2M
AP3M2	0.448041003285417	6.58144506565957	7.23642981554477	3.16182511711365e-09	3.45847077181191e-07	10.9961594567658	AP3M2
ACTL8	-0.399549940991665	7.34969810848936	-7.23337195402146	3.19609827367316e-09	3.45847077181191e-07	10.9857094637289	ACTL8
HEXB	0.8107405236375	9.89593545280851	7.23138027530727	3.21862156839766e-09	3.45847077181191e-07	10.9789028802872	HEXB
MYH10	0.438421980129167	8.06781243351064	7.2056845645348	3.52389170900507e-09	3.75042760458396e-07	10.8910747708283	MYH10
SERPING1	1.25575803775	8.04981669491489	7.16566798167674	4.05814427041422e-09	4.27827945489423e-07	10.7542526606393	SERPING1
KPNB1	0.363848747839588	8.66574685910638	7.14239321890701	4.40549615431143e-09	4.60106724527386e-07	10.6746492309412	KPNB1
IFIT5	0.883433981235418	7.14916818768085	7.1099201056871	4.94049584818728e-09	5.112040842916e-07	10.5635585563689	IFIT5
PSMB9	1.71965794194791	6.93977367153192	7.08910965481035	5.3171217325934e-09	5.45126929924139e-07	10.4923500711145	PSMB9
USP47	0.343360311331249	8.12223232844681	7.07440458589466	5.60048049609316e-09	5.6895790494401e-07	10.4420257174117	USP47
USP1	0.48818486310417	6.9481389107234	7.05953795473711	5.90234162676052e-09	5.92202521152492e-07	10.3911427734402	USP1
LGALS3BP	1.02752840377083	8.42757430848936	7.05796238590073	5.93527359007419e-09	5.92202521152492e-07	10.385749862183	LGALS3BP
YTHDC1	0.485234287154167	8.60445906214894	7.04409112002996	6.23326923873863e-09	6.16431714538975e-07	10.3382681973533	YTHDC1
SP100	0.311442571027084	4.84139884887234	7.03927008574027	6.34031279845769e-09	6.21517504585655e-07	10.321764605125	SP100
RAD23A	-0.306450792224998	8.04670396470213	-7.02948296775996	6.56331956118209e-09	6.35453412857822e-07	10.2882592147151	RAD23A
PRPF6	0.254980842268749	7.09372481591489	7.02806796062847	6.59620544890446e-09	6.35453412857822e-07	10.283414872885	PRPF6
NCK1	0.565462355795833	6.25961405076596	7.01639584904008	6.87384962999176e-09	6.56540765941521e-07	10.2434531530632	NCK1
CBX1	0.597044093270833	8.3737714857234	6.99371122049189	7.44738620602788e-09	7.05077687194764e-07	10.1657795651925	CBX1
ANKMY2	0.619704146260416	8.09838772257447	6.99140896003057	7.50820982337154e-09	7.05077687194764e-07	10.1578958864507	ANKMY2
FXR2	-0.39015751403125	6.79173037751064	-6.98653470259518	7.6386303805458e-09	7.11347454188328e-07	10.1412045153031	FXR2
TSPYL2	-0.391523696266668	5.99851951214894	-6.95093085543391	8.6626939011168e-09	8.00046316900663e-07	10.0192693133113	TSPYL2
CBY1	0.382103677335419	7.79914735634043	6.93451458612406	9.18013392640232e-09	8.40885218258573e-07	9.96303976515438	CBY1
PDCD4	0.444203326814582	5.50768203408511	6.93128693850039	9.28545396849842e-09	8.43617464211137e-07	9.95198380535008	PDCD4
IFITM3	1.71274051566875	10.3324466909574	6.91692149721285	9.76908052751002e-09	8.80398991088101e-07	9.90277458555065	IFITM3
RARS	0.625082898610414	8.60437075423404	6.90877080036201	1.00546158183893e-08	8.98882654164008e-07	9.8748527913877	RARS
ZNF292	0.289535876337501	5.43601928602128	6.88693865209558	1.08612911098932e-08	9.63293080579813e-07	9.80005805623302	ZNF292
ASF1A	0.530146928845831	6.82574451895745	6.87986749301996	1.11362137459242e-08	9.79899122918917e-07	9.77583167669706	ASF1A
PRPF40A	0.322114581539583	7.79701130238298	6.87468237010352	1.13422261914449e-08	9.88066058689812e-07	9.75806663600988	PRPF40A
WDR13	-0.328333338981251	8.46886792506383	-6.87290563161949	1.14136927954247e-08	9.88066058689812e-07	9.75197918115302	WDR13
ZNF12	0.370214263787499	4.65237389074468	6.87091543800221	1.14942807722305e-08	9.88066058689812e-07	9.74516034467132	ZNF12
PFKFB2	-0.519788932925	6.45571407285106	-6.85311092426528	1.22410548262932e-08	1.04422738689944e-06	9.68415630651998	PFKFB2
CLEC4M	-0.275609355106251	4.80928207057447	-6.8473806601733	1.24915830998736e-08	1.05752606925066e-06	9.66452188015542	CLEC4M
FANCL	0.455583356097915	4.65550975559574	6.84089306699744	1.27814225928825e-08	1.07392780056738e-06	9.64229213702081	FANCL
TJAP1	-0.223279623172916	6.05459055229787	-6.83782446735541	1.29208508807337e-08	1.07754110889701e-06	9.63177744621591	TJAP1
IDI1	-0.34012201442917	8.63786414251064	-6.82412974753899	1.35618935127486e-08	1.12262340744419e-06	9.5848509271039	IDI1
ZNF302	0.506541644862496	5.25022304697872	6.80591504832309	1.44641092519218e-08	1.17683521047988e-06	9.52243400532005	ZNF302
INHA	-0.394845655229166	4.78637759925532	-6.80504341449748	1.45087585506224e-08	1.17683521047988e-06	9.51944709308095	INHA
PJA1	0.491166457520833	7.48332522778723	6.80457655372698	1.45327301159931e-08	1.17683521047988e-06	9.51784725404042	PJA1
ZNF331	-0.513239485820831	6.24860345421277	-6.78190533678052	1.57457847231221e-08	1.26589312432295e-06	9.44015605217242	ZNF331
ZNF22	0.423413457975001	7.64171711070213	6.77771153669736	1.59810426076863e-08	1.27562965100638e-06	9.4257841939382	ZNF22
GABARAPL1	-0.552098774304167	8.17885450704255	-6.76905431706598	1.64778664201613e-08	1.30595856202342e-06	9.39611629434239	GABARAPL1
GIMAP6	0.906137929191663	4.79535474	6.76361497646906	1.67978968495556e-08	1.32194716404073e-06	9.3774757898653	GIMAP6
SNW1	0.393683866158335	7.34636527955319	6.75511208176951	1.73106802481686e-08	1.35277518722576e-06	9.34833638397281	SNW1
TRPV5	-0.386280458710416	5.88791257961702	-6.75233323210351	1.74816367716582e-08	1.35664785363389e-06	9.33881323364849	TRPV5
FAM13B	0.619139678343749	7.05687943265957	6.73895110941066	1.83288661409644e-08	1.41237686813106e-06	9.29295235666795	FAM13B
NR0B2	-0.458589184795835	6.00529662240426	-6.73704974893503	1.84525299997436e-08	1.41237686813106e-06	9.28643632763259	NR0B2
HEATR1	0.308781089645835	6.58748333904255	6.73388517735155	1.86602061807807e-08	1.41855649027364e-06	9.27559122381552	HEATR1
XAF1	1.74856539325833	6.21000046604255	6.72859027355875	1.90129285068275e-08	1.43560456799863e-06	9.25744538214218	XAF1
BAIAP2	-0.460673425866666	5.31931517778723	-6.72594525358114	1.91916179309867e-08	1.43650257745588e-06	9.24838079372156	BAIAP2
PARP12	1.27392734765208	6.56829217695745	6.72461801950416	1.92819137913541e-08	1.43650257745588e-06	9.24383231005821	PARP12
HLA-DMB	1.07347385926875	8.4889302492766	6.7139286542638	2.00248115199742e-08	1.47515110116812e-06	9.20719946240951	HLA-DMB
SMAD1	0.652071384129164	7.18526740851064	6.71336605556272	2.00646950673426e-08	1.47515110116812e-06	9.20527141851012	SMAD1
FAM102A	-0.462415377616665	6.97124568808511	-6.70915789133774	2.03655495427353e-08	1.48585712209906e-06	9.19084991614394	FAM102A
CMTM6	0.610597118689583	9.00168488629787	6.70732131046258	2.04982627084659e-08	1.48585712209906e-06	9.18455590728859	CMTM6
HERC5	1.404045824725	6.56355242982979	6.70528508339144	2.06464139430433e-08	1.48585712209906e-06	9.17757771224882	HERC5
SFRS2IP	0.288158151399999	8.05355380353192	6.7032638200901	2.07945356546484e-08	1.48585712209906e-06	9.17065080563459	SFRS2IP
USP33	0.402694521339586	7.68169153031915	6.70217008537084	2.08751291426892e-08	1.48585712209906e-06	9.16690255983002	USP33
MAFF	-2.42167250520833	6.11899189091489	-6.69865698974779	2.11361162972948e-08	1.48712616693466e-06	9.15486314367103	MAFF
ZNF227	0.335082571502084	4.26234632974468	6.69704051692708	2.12572975793338e-08	1.48712616693466e-06	9.14932348343149	ZNF227
HLA-G	0.741819996435423	9.7449113102766	6.69508915729958	2.14045102694832e-08	1.48712616693466e-06	9.14263617299186	HLA-G
HOXA10	0.444889972166666	6.68830231517021	6.69481515344623	2.14252628972242e-08	1.48712616693466e-06	9.14169716242447	HOXA10
TUSC3	0.796898770958333	7.4137517196383	6.66642791164205	2.36880097098637e-08	1.63403400313412e-06	9.04441552719133	TUSC3
ARC	-0.322376080320834	4.57675360589362	-6.64183731624229	2.58404096619293e-08	1.75773080769201e-06	8.96014795791208	ARC
MMP19	-0.305158803791666	5.89845239146809	-6.64176017183232	2.584746088148e-08	1.75773080769201e-06	8.95988360381706	MMP19
FGL2	1.08169229100208	8.08446342253191	6.64060723272251	2.59530723283385e-08	1.75773080769201e-06	8.95593278234301	FGL2
HIC2	-0.203602795308333	4.55075545114894	-6.63815693353787	2.61789595145185e-08	1.76234862996834e-06	8.9475362778292	HIC2
NPY1R	1.36402356807292	7.50059950674468	6.63541910592518	2.64336792785461e-08	1.76884051459732e-06	8.93815454386401	NPY1R
COIL	0.266675552068749	4.9322174657234	6.62935342834335	2.70068739415811e-08	1.79643938272124e-06	8.91736944491931	COIL
KIAA1033	0.444030917181251	7.96623023493617	6.62727257170019	2.72063600592678e-08	1.7990004358717e-06	8.91023909479259	KIAA1033
UPF2	0.356802079358329	6.01819662657447	6.61742437789099	2.81706486174063e-08	1.85180587235009e-06	8.87649335697491	UPF2
M97935 Homo sapiens transcription factor ISGF-3 mRNA, complete cds (_5, _MA, MB, _3 represent transcript regions 5 prime, MiddleA, MiddleB, and 3 prime respectively)	1.5116210781901	7.3303668290266	6.61096049907927	2.88220591494628e-08	1.88354684792542e-06	8.85434475454109	M97935 Homo sapiens transcription factor ISGF-3 mRNA, complete cds (_5, _MA, MB, _3 represent transcript regions 5 prime, MiddleA, MiddleB, and 3 prime respectively)
JUND	-0.629271786824999	5.62206916270213	-6.6088849459179	2.90344045408147e-08	1.88639227176514e-06	8.84723291615648	JUND
AGGF1	0.442256722952084	7.06107672257447	6.6032219963848	2.96217569299504e-08	1.913428518452e-06	8.82782915648369	AGGF1
C1S	1.67836634745833	8.05151418082979	6.5909610817812	3.09344554536778e-08	1.98673873387844e-06	8.78581900419699	C1S
PPT2	-0.291549991229163	8.16530825297872	-6.58621263362486	3.14583230136489e-08	2.00883862672873e-06	8.76954961704004	PPT2
ZNF84	0.29164542496875	5.06290681885106	6.57985654926619	3.21734562136974e-08	2.03829412858571e-06	8.74777247344926	ZNF84
RCN1	1.20379898796458	7.04969064865957	6.57888324026026	3.2284390224579e-08	2.03829412858571e-06	8.74443777619544	RCN1
EXOSC10	0.582426641860416	5.24820860144681	6.5743866244987	3.28018807045858e-08	2.05253506086301e-06	8.72903187321798	EXOSC10
MPZ	-0.302316512097917	5.20616521219149	-6.57373725153599	3.28772953820562e-08	2.05253506086301e-06	8.72680707058595	MPZ
PHF11	0.680080453662502	8.51403051876596	6.54476749643077	3.64240137778421e-08	2.2613241887077e-06	8.62756022226325	PHF11
ICOSLG	-0.277438815243752	5.36441466589362	-6.54167784204239	3.68241477366872e-08	2.27197086821091e-06	8.61697615927134	ICOSLG
C14orf101	0.465919761224998	6.06888444348936	6.54031437932163	3.70021206276855e-08	2.27197086821091e-06	8.61230546512413	C14orf101
IFI35	1.12622532032708	7.6871233637234	6.52527976216145	3.90225091015022e-08	2.38293190824747e-06	8.56080467192424	IFI35
ARMCX1	0.684702667883334	7.42255415070213	6.51352319804152	4.06788762286246e-08	2.46193739301702e-06	8.52053543277034	ARMCX1
C19orf21	-0.357624924485418	7.84233041297872	-6.51249273262294	4.08273629675289e-08	2.46193739301702e-06	8.51700594117453	C19orf21
TUBB2C	-0.376937586968753	9.86650786691489	-6.51145659532334	4.09772129844444e-08	2.46193739301702e-06	8.51345704186174	TUBB2C
ELL	-0.233995342277082	5.65476338521277	-6.50822556620081	4.14480337988304e-08	2.47690790214935e-06	8.50239048991567	ELL
CDC42EP1	-0.254951916385416	5.73710838217021	-6.50287228105663	4.22400312103903e-08	2.51081036583038e-06	8.48405545297821	CDC42EP1
ZC3H12A	-0.373446748675001	5.71599779968085	-6.49662123955915	4.31840021817811e-08	2.55333981154182e-06	8.46264627959857	ZC3H12A
LUM	1.63394060472292	7.85533468189362	6.49261248833277	4.38004254517554e-08	2.57615660222825e-06	8.44891711729113	LUM
RBM5	0.445783248487498	7.35961146717021	6.48486829897661	4.50162454605333e-08	2.63380389016471e-06	8.42239573922096	RBM5
RYK	0.268441086981249	6.04331027344681	6.47835221356643	4.60653333162144e-08	2.68114635317029e-06	8.40008117381317	RYK
RHOB	-1.20113040886458	9.61682742465957	-6.47571872152812	4.64962220867437e-08	2.6922035327428e-06	8.39106293895467	RHOB
RNASE1	1.16501535543958	9.41107345559574	6.46401487478157	4.84604166416919e-08	2.79146987613869e-06	8.35098562725822	RNASE1
PRKACB	0.609788005883331	7.34072886338298	6.45586545356805	4.98768243627457e-08	2.85832570386504e-06	8.32308147899018	PRKACB
FZD5	-0.318719940900003	5.00334379257447	-6.42944596098556	5.4759163735161e-08	3.10775318053388e-06	8.23263018734787	FZD5
MTERF	0.464828361143752	6.38896341038298	6.42931019571235	5.47854475673534e-08	3.10775318053388e-06	8.23216541795478	MTERF
CPVL	0.888986141447917	8.10466675146809	6.42233118877694	5.61536714175424e-08	3.16927918227796e-06	8.20827460752515	CPVL
EED	0.181487729522917	4.03540900485106	6.41595702870563	5.74331046363147e-08	3.22520072517998e-06	8.18645544104009	EED
CHP	-0.441789999697919	8.67421426938298	-6.39989510982891	6.07876408726194e-08	3.39650943375761e-06	8.13147929691639	CHP
LOC391020	1.14035075252083	6.91106517065957	6.39647516028537	6.15267788099586e-08	3.41606639062055e-06	8.11977454328629	LOC391020
RAB3A	-0.302017043279167	4.85670634725532	-6.39545483383765	6.17490300586444e-08	3.41606639062055e-06	8.11628254731068	RAB3A
NARG1	0.520211763254167	5.3501694573617	6.38718441172434	6.358035377389e-08	3.48986445341568e-06	8.08797870973903	NARG1
SERPINE1	-0.846377567702082	4.9109071803617	-6.38661865567664	6.37075927066486e-08	3.48986445341568e-06	8.0860425973324	SERPINE1
TRIAP1	0.378543454174997	8.23448374768085	6.3788043519759	6.54912590637133e-08	3.5700722928634e-06	8.05930170272474	TRIAP1
FAM131A	-0.321927820864582	5.82841401402128	-6.37525544643163	6.63176970146729e-08	3.58303209864481e-06	8.04715779356458	FAM131A
HNRNPU	0.266447658579168	7.13896198353191	6.37503122916615	6.63702590084542e-08	3.58303209864481e-06	8.04639056304432	HNRNPU
MFAP1	0.478283196768747	7.98230397353191	6.36820878268051	6.79896439210631e-08	3.6482512241679e-06	8.02304613330723	MFAP1
OXR1	0.505656891287498	5.80538309176596	6.36720472053315	6.82312756913727e-08	3.6482512241679e-06	8.0196106455923	OXR1
ZMYM6	0.258332378972915	6.37114607897872	6.35755742053405	7.0597066770844e-08	3.7567724817342e-06	7.98660316595457	ZMYM6
COL4A3BP	0.601785424643749	6.50721363676596	6.35450279950489	7.13630781044929e-08	3.77953743041568e-06	7.97615263726228	COL4A3BP
SSTR2	-0.3428280795875	5.10278079870213	-6.34969841781004	7.25846970507685e-08	3.82610372425631e-06	7.95971640452556	SSTR2
ZC3H7B	-0.294093603818751	6.21246273857447	-6.34805551953583	7.30072104994241e-08	3.83030787479373e-06	7.95409607104925	ZC3H7B
FKBP8	-0.349705766775	5.87991692206383	-6.33724478829162	7.58493451451479e-08	3.96082444858424e-06	7.91711493617484	FKBP8
C1QA	1.84015575399166	7.03668593785106	6.3279844345275	7.8371514608501e-08	4.0655763400925e-06	7.88544045062295	C1QA
UPF3B	0.414639449906253	5.72789848857447	6.32722168378514	7.85829520769557e-08	4.0655763400925e-06	7.88283163939856	UPF3B
CA8	-0.352459752525001	5.01669908893617	-6.32122507736179	8.02651848317584e-08	4.13347207601336e-06	7.86232235423902	CA8
FOSL1	-0.364139210129168	4.42332067346809	-6.30985378340933	8.35544792989662e-08	4.28312525764196e-06	7.82343435557993	FOSL1
RAB8A	0.410511604975001	8.4920132463617	6.30321808458751	8.55357288444669e-08	4.35125417360976e-06	7.80074350452294	RAB8A
ZNF816A	0.607777631583333	6.87711045670213	6.30279947673045	8.56622745587605e-08	4.35125417360976e-06	7.79931212454003	ZNF816A
TYROBP	1.63753651382709	6.66071275876596	6.29504842716168	8.80394670742105e-08	4.45176943237241e-06	7.77280951361131	TYROBP
OTUD3	-0.36257353314375	4.99084751904255	-6.28640737563207	9.07672741807948e-08	4.56902832869541e-06	7.74326647094773	OTUD3
PLA2G4C	0.774502797866666	6.461331606	6.27545562755549	9.43459885194751e-08	4.7278763305163e-06	7.70582751375769	PLA2G4C
LARP7	0.402156028041667	7.69976807385106	6.27138551515858	9.57115632053908e-08	4.77489606616179e-06	7.69191489384671	LARP7
ING3	0.440853695372913	7.08115060202128	6.26616757617806	9.74911253380496e-08	4.84205922512313e-06	7.67407970266789	ING3
HLA-E	0.870282733206249	10.4153589729362	6.26270552525816	9.86900211878394e-08	4.87991587068188e-06	7.66224684049461	HLA-E
BLNK	0.813234475583332	7.10385219951064	6.24822159112462	1.03867279354404e-07	5.11329007394478e-06	7.61274792432442	BLNK
CITED2	0.789843431397917	7.04360112965957	6.23176079026523	1.10080728900318e-07	5.39540414675899e-06	7.55650388473086	CITED2
TTC3L	0.56131422159375	7.83818533691489	6.22276645739094	1.13631006159912e-07	5.52643459278975e-06	7.52577664047931	TTC3L
ZNF573	0.477104489741665	4.62302837053192	6.22248687999499	1.13743172826993e-07	5.52643459278975e-06	7.52482158107198	ZNF573
TSPAN13	0.967999048518752	7.59107200617021	6.20591364991818	1.20593422220983e-07	5.83390256848263e-06	7.46821241727656	TSPAN13
RBPJ	0.330177094427085	8.08580458065958	6.19621633022784	1.24790805966906e-07	6.01052931436801e-06	7.4350952007105	RBPJ
IL13	-0.415059210881247	5.43958842331915	-6.19501639806064	1.25320208523288e-07	6.01052931436801e-06	7.43099763388567	IL13
VGLL4	0.310535258295832	7.31538086923404	6.17538931327612	1.34304324115177e-07	6.41389240165427e-06	7.36398430727353	VGLL4
C14orf159	0.3969248273375	8.01911342655319	6.16712771199319	1.38275379194831e-07	6.54523488839582e-06	7.33578215732861	C14orf159
SMARCAL1	0.359397932045832	6.2035789906383	6.16635927017138	1.3865063789385e-07	6.54523488839582e-06	7.33315914622753	SMARCAL1
ZFYVE26	0.285716584843751	5.49292723574468	6.16603010276365	1.38811692935106e-07	6.54523488839582e-06	7.3320355702786	ZFYVE26
UTP14A	0.255772156052082	5.14820621521277	6.16190506046384	1.40845873789972e-07	6.61324638488629e-06	7.3179556679161	UTP14A
MTHFS	-0.457526294687499	9.07615313053192	-6.16056683766456	1.41512152768412e-07	6.61672931877409e-06	7.31338813203277	MTHFS
AGA	0.407714727402083	7.12322601595745	6.14426307972534	1.49886251725994e-07	6.97907859599157e-06	7.25774862165541	AGA
MARCKS	0.821306959733334	5.86515068453191	6.14173141374564	1.51230165492861e-07	7.01243609702373e-06	7.24911010291592	MARCKS
GSPT2	0.603213699512497	6.01900261882979	6.14038501753572	1.51949772965018e-07	7.01668889621517e-06	7.24451608510725	GSPT2
KIAA0174	0.267709373477084	8.89700832959574	6.13377919017497	1.55530128621399e-07	7.15246579153965e-06	7.22197784449513	KIAA0174
SLC19A2	-0.811292468135417	5.80737915965957	-6.1251406583031	1.60339348030577e-07	7.32516394588175e-06	7.19250782539788	SLC19A2
SMARCE1	0.430731166858333	8.31588375544681	6.12359776652296	1.6121376739344e-07	7.32516394588175e-06	7.18724473741781	SMARCE1
PSIP1	0.423244173674998	6.25433859910638	6.12353061753435	1.61251931157665e-07	7.32516394588175e-06	7.18701568281665	PSIP1
ABTB2	-0.423870251508331	7.11695170446809	-6.1205588856212	1.62949944006272e-07	7.37233046263193e-06	7.17687893751781	ABTB2
TLR3	0.795365191716665	6.37604120844681	6.11900653396305	1.63844011426748e-07	7.38289043424964e-06	7.17158397203919	TLR3
FAM134B	-0.785044386264582	9.13751059319149	-6.1137129694903	1.66929718579312e-07	7.4917253217824e-06	7.15352899051299	FAM134B
SLC39A14	-0.645541643685419	8.74615736061702	-6.11074136196123	1.68687222006492e-07	7.54031882369021e-06	7.14339429002637	SLC39A14
ADAM5P	-0.299626266722917	4.86067426261702	-6.10926397622888	1.69567843844756e-07	7.54948468113607e-06	7.13835583411431	ADAM5P
SPG11	0.433912817060414	7.3690284556383	6.10573020231858	1.71692836083988e-07	7.61375969539112e-06	7.12630479993583	SPG11
ZNF271	0.454645313810418	6.17749951010638	6.10109519003292	1.74520314691742e-07	7.70855540189809e-06	7.1104993477439	ZNF271
TNPO1	0.407267105122914	9.38338463231915	6.09187561918642	1.80283129953979e-07	7.93174794187289e-06	7.07906415415227	TNPO1
TNFRSF10D	-0.404441060177084	5.12654317225532	-6.08384451191342	1.8545732826082e-07	8.12096762529951e-06	7.05168518971344	TNFRSF10D
C2CD2	0.533519656333334	5.88510270025532	6.08295813843628	1.86037379156749e-07	8.12096762529951e-06	7.04866367313534	C2CD2
PCDHGB5	-0.324326464777081	5.6164001503617	-6.07708508904094	1.89926677406899e-07	8.25329515247225e-06	7.02864448906616	PCDHGB5
MAP3K14	-0.348883743683329	5.36966912989362	-6.07616113613061	1.90545874661104e-07	8.25329515247225e-06	7.02549524160027	MAP3K14
SAPS2	-0.256211408014585	5.82546023902128	-6.07292212455704	1.92732456009313e-07	8.31577295715858e-06	7.01445563556707	SAPS2
FIG4	0.253326845397917	7.49930210931915	6.06585002669011	1.97593904762426e-07	8.49273802200044e-06	6.9903538200945	FIG4
TNFSF10	1.00593198647083	10.6252097625957	6.06389426072333	1.98959749401782e-07	8.51867892553607e-06	6.98368907602457	TNFSF10
HIST1H2BK	0.987456354918752	6.35154662553192	6.06061873489801	2.01268365519105e-07	8.5846335292977e-06	6.97252745554313	HIST1H2BK
NPPA	-0.328031625741666	7.03382717051064	-6.05893521461289	2.0246528370774e-07	8.59727970302094e-06	6.96679097940471	NPPA
MAPRE3	-0.222116743554166	4.5988649547234	-6.05779785303251	2.03277913647687e-07	8.59727970302094e-06	6.96291559911912	MAPRE3
WBSCR23	-0.393061268481249	5.71234915240426	-6.05696804122117	2.03872852017946e-07	8.59727970302094e-06	6.96008819653354	WBSCR23
SGK1	-1.06859569439583	10.157558828	-6.04021093275816	2.16264995780188e-07	9.08556890166765e-06	6.90300119359055	SGK1
MX2	1.08292159496875	5.69057726197872	6.03854569959432	2.17536703709753e-07	9.10476653167223e-06	6.89732915451543	MX2
UBD	1.48237881011458	7.40483995753192	6.03615102468252	2.19378536888157e-07	9.11697241756862e-06	6.88917283504874	UBD
TOP2B	0.472841905814583	7.36477916806383	6.03604556326429	2.19460007188005e-07	9.11697241756862e-06	6.88881363938341	TOP2B
YOD1	-0.278342027514585	4.02487262319149	-6.03265082235622	2.22098642340513e-07	9.17188257218128e-06	6.87725172339818	YOD1
ZNF187	0.329226612127085	5.57086785357447	6.03212413886123	2.22510839423028e-07	9.17188257218128e-06	6.87545799442768	ZNF187
KRR1	0.354896388958332	7.0923406136383	6.03118970049261	2.23244032181952e-07	9.17188257218128e-06	6.87227561633953	KRR1
NIPBL	0.226061510325001	6.00796328859574	6.02872173308823	2.25192071991113e-07	9.21802712271315e-06	6.86387083288186	NIPBL
DDX58	1.28635653754584	5.62218721831915	6.02601076335988	2.27351432339892e-07	9.27245349050473e-06	6.85463894780508	DDX58
IQSEC2	-0.367016322170833	6.05786909934043	-6.02494314578252	2.2820746550392e-07	9.27352155275021e-06	6.85100343416568	IQSEC2
ARMCX3	0.478814141185414	7.52397351493617	6.02134485095118	2.31116341223302e-07	9.32806474322511e-06	6.83875085847953	ARMCX3
CXCL12	1.02632750133125	8.16026728231915	6.02110762281606	2.31309409360958e-07	9.32806474322511e-06	6.8379431012722	CXCL12
VAMP2	-0.225244333568752	5.55145807846808	-6.02019472533956	2.32053870122289e-07	9.32806474322511e-06	6.83483473747102	VAMP2
KIAA1539	-0.306767138318747	6.32358152812766	-6.01835127443772	2.33564469920381e-07	9.34751465496169e-06	6.82855805927544	KIAA1539
NEK1	0.23513858825	5.86120885995745	6.01756632501459	2.34210658021412e-07	9.34751465496169e-06	6.82588549026102	NEK1
SMAD9	-0.269908995310417	4.68592495787234	-6.01603040387758	2.35480216091833e-07	9.3647381310542e-06	6.82065615595496	SMAD9
SLC6A2	-0.229741885010417	4.62587654185106	-6.00787204563475	2.42339465577735e-07	9.603345843373e-06	6.79288210410019	SLC6A2
AVP	-0.586793677964585	6.37295437704255	-6.00573990416102	2.44164642169461e-07	9.64148366163863e-06	6.78562424277447	AVP
PDGFB	-0.324625564462502	5.56477914848936	-5.99463176630878	2.53897217349689e-07	9.9904979009957e-06	6.74781683733692	PDGFB
MEIS2	0.741727391314583	5.25814862591489	5.98905848675778	2.58924851687507e-07	1.01525797109049e-05	6.72885091977325	MEIS2
SLC43A1	-0.328161263572917	5.09801470825532	-5.985228739606	2.6243697290123e-07	1.02409537666324e-05	6.71581949883085	SLC43A1
CBX6	0.482614621712502	7.54149149421277	5.98460709173159	2.63011519554675e-07	1.02409537666324e-05	6.71370432316315	CBX6
RSAD2	2.03659095708125	5.59804405891489	5.98220225860791	2.65245956206635e-07	1.02920956965595e-05	6.70552205886617	RSAD2
ZNHIT3	0.402376783414581	7.98289506491489	5.97977424803479	2.67521095473489e-07	1.03444575844853e-05	6.69726134414274	ZNHIT3
CCDC90B	0.438523064729166	7.32299616446809	5.97535474747029	2.71712303542723e-07	1.04702930761722e-05	6.68222612979862	CCDC90B
ETNK2	-0.77961232684375	6.75631450289362	-5.9651884181954	2.8160319908244e-07	1.08141434699184e-05	6.64764534865296	ETNK2
ALS2CL	-0.485804546416667	6.36065698442553	-5.96374822535647	2.83033049802967e-07	1.08318299025622e-05	6.6427471265097	ALS2CL
MINK1	-0.255979195372916	6.69262728597872	-5.95934709331494	2.87447505357319e-07	1.0963228233338e-05	6.62777941381025	MINK1
PDE4D	-0.191515506004168	4.30107011306383	-5.95800949393641	2.88802680898709e-07	1.09774488402826e-05	6.62323067833292	PDE4D
FBXL2	0.587546709239584	6.79384137570213	5.95452477853436	2.92363116317896e-07	1.10751112706864e-05	6.61138091609341	FBXL2
PNMAL1	0.717318530893749	5.49054630606383	5.95207305875734	2.94894252497067e-07	1.11332542961308e-05	6.60304438075142	PNMAL1
MANSC1	0.532004443454166	4.49281176002128	5.9458640591693	3.01402332353213e-07	1.13272829264348e-05	6.58193400580054	MANSC1
GLT8D1	0.306510948714585	7.19889769957447	5.94524322579263	3.02060878038261e-07	1.13272829264348e-05	6.5798233504409	GLT8D1
BHLHE40	-0.894731449308335	7.51758186682979	-5.94319751219138	3.04241005711559e-07	1.13708803974136e-05	6.57286871238913	BHLHE40
LOC541469	-0.275228179866669	5.14352762580851	-5.94075709794223	3.06862255284505e-07	1.14002682072238e-05	6.564572649159	LOC541469
SREBF2	-0.3136978787	5.86709505976596	-5.94056677163223	3.07067626879139e-07	1.14002682072238e-05	6.56392566318036	SREBF2
KIDINS220	0.436785200154165	7.4574225667234	5.93622061485788	3.11794743782209e-07	1.15374379528682e-05	6.54915228320946	KIDINS220
BMI1	0.684642332850002	8.50299705206383	5.9294483433149	3.19305338970277e-07	1.17763602739038e-05	6.52613491310067	BMI1
NR4A2	-0.583833567772917	4.01455076114894	-5.92719936050396	3.21839106858195e-07	1.18307632208563e-05	6.51849190942192	NR4A2
ATF3	-2.32074850707708	5.75659066280851	-5.92515610531663	3.24158433068983e-07	1.18769524247406e-05	6.51154838802479	ATF3
RBM16	0.360534691468748	7.29398488723404	5.91389868921456	3.37238251811317e-07	1.22890852939749e-05	6.47329842224179	RBM16
PECAM1	0.859568528581251	6.62432480731915	5.9135883326315	3.37606191073851e-07	1.22890852939749e-05	6.47224404377673	PECAM1
BCL3	-0.328894545322917	5.52911090259575	-5.88945322704425	3.67476635499759e-07	1.33329590964604e-05	6.39027257361415	BCL3
TAOK3	0.43041473045208	6.59226945738298	5.88326363550355	3.75551543351634e-07	1.35736217406923e-05	6.36925793785306	TAOK3
CTNNBIP1	-0.345607481795835	7.58580461308511	-5.88251586765466	3.76538947616519e-07	1.35736217406923e-05	6.36671935702384	CTNNBIP1
TAP1	0.894684733208331	6.75859297506383	5.87939899564916	3.80682565351947e-07	1.36788670990611e-05	6.35613844235544	TAP1
CLCF1	-0.330714350195835	6.72597623997872	-5.87286846248917	3.89511968764741e-07	1.39512700350833e-05	6.3339716525969	CLCF1
AMHR2	-0.319946888683333	5.97342536540426	-5.87176710550104	3.91020963330153e-07	1.39605727323146e-05	6.33023362539795	AMHR2
PUM1	0.339695722897916	8.40924800444681	5.86672592260524	3.98002542400545e-07	1.41645809277901e-05	6.31312502183648	PUM1
ZDHHC13	0.367600551325	5.13923872823404	5.8621513706788	4.04445083240061e-07	1.43481708101831e-05	6.29760186823658	ZDHHC13
H2AFX	-0.301124817877083	6.01246346293617	-5.85913898197905	4.08744078584549e-07	1.44547945512099e-05	6.28738066195348	H2AFX
TRIP12	0.345002497250002	8.5148737402766	5.8556460148248	4.1378582374608e-07	1.45364942271742e-05	6.27552977221791	TRIP12
ZC3H7A	0.337539436658332	5.842644801	5.85437881281963	4.15630146299465e-07	1.45364942271742e-05	6.27123067927902	ZC3H7A
NEIL1	-0.284757523808334	5.98684607691489	-5.85350534443932	4.16906173737671e-07	1.45364942271742e-05	6.26826744024678	NEIL1
PPT1	0.410629089683335	9.48954431161702	5.8525994183255	4.18233732713916e-07	1.45364942271742e-05	6.26519415609604	PPT1
NOL11	0.377308916954169	8.10356371323404	5.8524657598024	4.18429953576935e-07	1.45364942271742e-05	6.26474073574852	NOL11
MKRN1	0.454239084477083	7.71080642976596	5.85217361537159	4.18859162519023e-07	1.45364942271742e-05	6.26374967638713	MKRN1
C4orf27	0.392258305068749	8.10050825070213	5.84871214805819	4.23978076576238e-07	1.46280340991978e-05	6.2520076768418	C4orf27
LOC645139	0.336977807368749	8.37433440723404	5.84805402924811	4.24958334441682e-07	1.46280340991978e-05	6.2497753186602	LOC645139
MIOS	0.308581364845835	6.985837137	5.84749155331199	4.25797919356147e-07	1.46280340991978e-05	6.24786741291711	MIOS
ZBTB7B	-0.368907278962499	5.18620970906383	-5.84679144939479	4.2684524005581e-07	1.46280340991978e-05	6.24549271355206	ZBTB7B
MAP4K2	-0.324166340612499	4.99297340893617	-5.84599366836356	4.28041803171156e-07	1.46280340991978e-05	6.2427867514334	MAP4K2
PKP1	-0.254569454025001	4.95480361680851	-5.84409005989411	4.30910446208147e-07	1.4681171452366e-05	6.23633019480014	PKP1
GTF3C1	-0.262136163535418	6.41502339625532	-5.83972583294876	4.37559459483309e-07	1.4862391974851e-05	6.22152900882711	GTF3C1
RAI14	0.514285181966668	7.67927436778723	5.83699483115967	4.41771990847687e-07	1.49600060537058e-05	6.21226770011775	RAI14
SFRS16	-0.323909684664583	7.80504681674468	-5.83568205670992	4.43811250248084e-07	1.49836577689496e-05	6.20781607804413	SFRS16
PTPRN2	0.300493769883333	5.87107814176596	5.83190193415252	4.49735695524496e-07	1.51379409562839e-05	6.19499849946586	PTPRN2
LGALS1	1.14469983183958	8.37738868034043	5.83037724212705	4.52147478444185e-07	1.51426391849404e-05	6.18982894734685	LGALS1
KIAA0317	0.476012364504165	6.57853572970213	5.83010128245851	4.52585368033117e-07	1.51426391849404e-05	6.18889331241607	KIAA0317
RBM26	0.392153705660417	5.24941332861702	5.828695224891	4.54823038198148e-07	1.51537715436515e-05	6.18412620890576	RBM26
MYBPH	-0.382195209841665	5.92148493125532	-5.82818973922062	4.5563017795677e-07	1.51537715436515e-05	6.18241245005058	MYBPH
MTF2	0.335998866587498	5.1746265933617	5.82447071549316	4.61612505464273e-07	1.5307180262799e-05	6.16980444742253	MTF2
NOL3	-0.293842890452084	5.98449757317021	-5.82278129808889	4.64355786201106e-07	1.53525914520632e-05	6.16407748792259	NOL3
NLK	0.381517268816666	5.1240879552766	5.82098864867056	4.67284417164789e-07	1.54038447251225e-05	6.15800085487847	NLK
MAN1B1	0.236201751124999	5.98165333153191	5.81956813899143	4.69618119469211e-07	1.54352426031425e-05	6.15318588240133	MAN1B1
RDH14	0.495712492079167	6.83376920631915	5.81857781965687	4.71251927832215e-07	1.54435199223607e-05	6.14982919179521	RDH14
TRAPPC2	0.578352354514584	7.06446548810638	5.81070446786571	4.84443829568924e-07	1.58294146065284e-05	6.12314551677468	TRAPPC2
NOC3L	0.511497823810419	5.72442781402128	5.80749080905038	4.89933248434915e-07	1.59621109366186e-05	6.11225564442453	NOC3L
BRD3	0.371568501239585	6.86682364602128	5.80503791864667	4.94164720091342e-07	1.60531707762231e-05	6.10394434758296	BRD3
SMAD5	0.257645030581249	6.2643099433617	5.79784076602064	5.06791275435283e-07	1.64156304434472e-05	6.07956085446133	SMAD5
HNRNPR	0.401275971352083	7.84900282085106	5.79015613886982	5.2062711521973e-07	1.68150520594812e-05	6.05353099256209	HNRNPR
ZNF83	0.322022941922916	4.67134784131915	5.77780491236953	5.43655566062105e-07	1.74740371590953e-05	6.01170542974888	ZNF83
MAP9	0.681762723547917	5.31549842934043	5.77754130067944	5.44157935692632e-07	1.74740371590953e-05	6.01081290177985	MAP9
ITGA7	-0.246644842977083	5.96552735440426	-5.77481920434802	5.49372533474647e-07	1.75909400045249e-05	6.00159689253556	ITGA7
ZNHIT6	0.422746236241666	6.02004384180851	5.77185696409255	5.55103589195898e-07	1.77236645978976e-05	5.9915686276365	ZNHIT6
ITPKC	-0.307549262254168	5.91202786268085	-5.76264040530405	5.73317542699034e-07	1.82530585175547e-05	5.96037246056945	ITPKC
PTPRK	0.39301952366875	8.99039614959574	5.75991780679843	5.78810723397877e-07	1.83755961192366e-05	5.95115855098751	PTPRK
ASB6	-0.282561543508331	6.3733765136383	-5.74621205065888	6.07268013083875e-07	1.92244193943691e-05	5.90478577785059	ASB6
C7orf43	-0.348329272377086	6.40672350187234	-5.73514373203726	6.31260089091502e-07	1.9927490100558e-05	5.86734983727626	C7orf43
SPOP	0.402185156647915	7.19853872989362	5.72005518722542	6.65489721994091e-07	2.09488666007999e-05	5.81633573377174	SPOP
RNF167	-0.34180095946458	8.28402088106383	-5.7179760517606	6.70348697038607e-07	2.09897977397382e-05	5.80930797798021	RNF167
MINA	0.286665771485418	6.68630311321277	5.71789170503128	6.70546558665462e-07	2.09897977397382e-05	5.80902288384335	MINA
ZFAND5	-0.758596978181252	9.31205193678723	-5.71578242657088	6.75513434134944e-07	2.10862084537933e-05	5.80189369853294	ZFAND5
TRRAP	0.197147211422917	4.6838319943617	5.71020377064611	6.88826702117269e-07	2.14418896828983e-05	5.78304045165443	TRRAP
NVL	0.237056262370833	5.96683039548936	5.7088611870883	6.92069433710938e-07	2.14467669756207e-05	5.77850361379528	NVL
SP3	0.575039829472916	7.21976343657447	5.7085506059981	6.9282173406703e-07	2.14467669756207e-05	5.77745412876144	SP3
PTP4A1	-0.486505191937499	7.18179966151064	-5.7020876537409	7.08662091793606e-07	2.18765162314739e-05	5.75561736752883	PTP4A1
PTGES2	-0.250761907547917	7.73849730774468	-5.6999703566554	7.13929274474811e-07	2.19784012183361e-05	5.74846445048508	PTGES2
YWHAE	-0.369224287604167	9.02491832765957	-5.69821112260253	7.18335259284633e-07	2.20532871497411e-05	5.74252153360335	YWHAE
DPF2	0.334643184758331	7.40348468821277	5.6960845093363	7.23697398958153e-07	2.21570368037188e-05	5.7353379843366	DPF2
CLEC1B	-0.227379799197918	4.34619417848936	-5.68839201126042	7.4342760088591e-07	2.26989165024591e-05	5.70935713912434	CLEC1B
FKBP6	-0.317786472791664	5.61688161659574	-5.68659605115358	7.48110351203133e-07	2.27276548175498e-05	5.70329229317265	FKBP6
GUCY1A3	0.566310643333334	7.4151573726383	5.68647141168787	7.48436418152871e-07	2.27276548175498e-05	5.70287140578771	GUCY1A3
POLG	-0.246964676337499	5.81266059678723	-5.68452920320189	7.53535660050039e-07	2.28204905177756e-05	5.69631308845117	POLG
BTNL3	-0.345061919150001	6.39658037065957	-5.68342868904575	7.56440338107558e-07	2.28465426441945e-05	5.69259712063205	BTNL3
RORC	-0.613495723291665	7.13064944180851	-5.68126718048201	7.62177781008066e-07	2.29549956723426e-05	5.68529899227833	RORC
TGFBI	1.04826754980625	7.26213235406383	5.68053184936046	7.64139453253822e-07	2.29549956723426e-05	5.68281632730939	TGFBI
MAPKAP1	-0.432744126518747	7.93911079689362	-5.67847350556665	7.69657270882536e-07	2.30587667616953e-05	5.67586713437669	MAPKAP1
YEATS2	0.288023994572917	5.20716769844681	5.67535662529901	7.78088097708815e-07	2.32490227056043e-05	5.66534504888954	YEATS2
PPP4R2	0.3891228213375	6.46927337546809	5.67031843288431	7.91910138385318e-07	2.35989221238825e-05	5.64833907613796	PPP4R2
GLYR1	-0.318916900068747	5.96559978591489	-5.66705065157513	8.01005165725977e-07	2.38064700185846e-05	5.63731039789214	GLYR1
BMPR2	0.25045751339375	5.3207303466383	5.66420804981731	8.09001091838374e-07	2.39803374039624e-05	5.62771760776722	BMPR2
QKI	0.218114662768749	6.07999190238298	5.6607023066745	8.18971541522891e-07	2.41634421942285e-05	5.61588812719573	QKI
GOLPH3L	0.414039406808332	8.31614857465958	5.66051667472074	8.19502871732671e-07	2.41634421942285e-05	5.61526178300768	GOLPH3L
PIWIL1	-0.175353004895833	3.71102518840426	-5.65469770367118	8.36332967410913e-07	2.45947918705709e-05	5.59562975058978	PIWIL1
NME1	0.5567386337	8.81609334382979	5.65121623127767	8.46565914652993e-07	2.48303782053732e-05	5.58388570055975	NME1
MLF2	-0.34269549655	7.82884211340426	-5.6499726362408	8.50251202584004e-07	2.48731863583148e-05	5.57969099769071	MLF2
SPATA2L	-0.576220822945834	6.62084818482979	-5.64820363891189	8.55520923655466e-07	2.4962000840339e-05	5.57372437617035	SPATA2L
GATAD1	0.260768188989585	6.45344762755319	5.64616864873369	8.61623120089297e-07	2.50745790807237e-05	5.56686100989909	GATAD1
AASS	-0.605502750275002	6.0782469147234	-5.64397033056899	8.68263618448631e-07	2.52021972367882e-05	5.55944729469167	AASS
ADH1B	1.39278828282083	7.69265483591489	5.63862896360275	8.84610752414468e-07	2.5610168803709e-05	5.54143599644652	ADH1B
PRLH	-0.508973431439582	5.8045267792766	-5.63356605752512	9.00387479437433e-07	2.59269451944241e-05	5.52436655427484	PRLH
ZNF444	-0.219880560347916	6.6261531666383	-5.63325682123863	9.01360100275315e-07	2.59269451944241e-05	5.52332406406651	ZNF444
DDX47	0.339921660575	8.75192617702128	5.63289072650788	9.02512902069885e-07	2.59269451944241e-05	5.52208990756441	DDX47
PCTK1	-0.197371185822918	6.41251424982979	-5.62525979445737	9.26877920786654e-07	2.65586173456176e-05	5.49636833064668	PCTK1
NFKB1	0.363270041477083	7.41953351906383	5.62427037957078	9.30084475907572e-07	2.65823376426269e-05	5.49303378201645	NFKB1
CLDN15	-0.307090160887499	7.92977279946809	-5.62083386576745	9.41307478221048e-07	2.68344670130618e-05	5.48145280912358	CLDN15
YARS2	0.331709838804169	6.72479350076596	5.61472131935524	9.61602930149991e-07	2.73432894260207e-05	5.46085692043168	YARS2
APOBEC2	-0.333409086843752	5.28561106453192	-5.61326346803571	9.66507191991729e-07	2.74129895190547e-05	5.45594538819686	APOBEC2
RABGAP1	0.264678234302083	7.32791733106383	5.60184235995229	1.00579671256603e-06	2.84551348428492e-05	5.41747571888298	RABGAP1
PQLC1	-0.634062051406251	7.16845293376596	-5.60054029743995	1.01037532507278e-06	2.85056669007956e-05	5.41309092555814	PQLC1
TBL1X	0.263833856956251	6.61995805938298	5.59988582267709	1.0126845422475e-06	2.85056669007956e-05	5.41088700550269	TBL1X
IL1F6	-0.354491876712498	4.98018133902128	-5.59487682112636	1.03053228952441e-06	2.89351716970737e-05	5.39402099276779	IL1F6
C12orf35	0.486037755085418	6.65168455674468	5.59069158380264	1.04568385669861e-06	2.9287010272198e-05	5.3799309133147	C12orf35
PRR7	-0.201408662589585	4.22730005074468	-5.58247803811699	1.0760640879977e-06	3.00489546827715e-05	5.35228494127505	PRR7
TIPRL	0.428421207837503	6.2414612907234	5.58189150580993	1.07826674074196e-06	3.00489546827715e-05	5.35031103105979	TIPRL
ZNF146	0.361661600131252	7.67887505059574	5.57422227273973	1.10748247869416e-06	3.07863599487743e-05	5.32450475411246	ZNF146
PSD	-0.456920771368752	5.55728995412766	-5.57103954982264	1.11983624420476e-06	3.10525310893006e-05	5.31379719810274	PSD
OGFR	-0.261393119049997	6.60090048361702	-5.57016661150416	1.12324837773654e-06	3.10700510425888e-05	5.31086060114998	OGFR
B3GALT1	-0.228750257618751	4.03853209314894	-5.56701229508896	1.13566410217546e-06	3.13359168933598e-05	5.30025011116342	B3GALT1
HLA-DPA1	1.28886327646042	9.51627743304255	5.55656588079828	1.17776201838824e-06	3.24174644223858e-05	5.26511886669981	HLA-DPA1
TEX261	-0.211989227085415	7.21329300408511	-5.55576604298511	1.18104833001167e-06	3.24280468989691e-05	5.2624295505725	TEX261
FKBP3	0.484984452777083	7.89399935068085	5.55327036999279	1.19136091478103e-06	3.26310250555833e-05	5.25403877374119	FKBP3
ELP3	0.289545222468747	7.23785848674468	5.55073011516247	1.20194940772543e-06	3.28405492208599e-05	5.245498872862	ELP3
DSC3	-0.192432815070833	3.9593060502766	-5.54760430949739	1.21510676497444e-06	3.31190685331447e-05	5.23499151392268	DSC3
AMN	-0.344262692485416	6.74058723785106	-5.54485083856401	1.22681510252693e-06	3.33568339920643e-05	5.22573672861714	AMN
UBOX5	-0.253873600877085	6.43791639629787	-5.53773884878434	1.25757687701328e-06	3.39727710603557e-05	5.20183662072079	UBOX5
BAT2D1	0.309237116399995	6.8446449582766	5.53754935918535	1.25840685774296e-06	3.39727710603557e-05	5.20119991781274	BAT2D1
KIF3A	0.274952372629165	4.58434821834043	5.53664823274683	1.26236130675969e-06	3.39727710603557e-05	5.19817210789231	KIF3A
KIF3B	0.333774481891667	7.53920715380851	5.53662825518715	1.26244911451908e-06	3.39727710603557e-05	5.1981049838562	KIF3B
FOXC2	-0.355801015664579	4.72944596710638	-5.53612372295603	1.26466870345485e-06	3.39727710603557e-05	5.19640978593723	FOXC2
ANKRD17	0.301302761112499	6.7154112876383	5.53333868377375	1.27699072607364e-06	3.42041081926278e-05	5.1870527807952	ANKRD17
ADAM30	-0.258943105889584	5.58815737461702	-5.53259469882778	1.28030247990371e-06	3.42041081926278e-05	5.18455334582594	ADAM30
SAMD4B	-0.271980077475001	5.84189068351064	-5.53182412233963	1.28374157872682e-06	3.42041081926278e-05	5.18196464733676	SAMD4B
NUP107	0.384697553427086	7.01818873917021	5.53142565674959	1.28552352938735e-06	3.42041081926278e-05	5.18062605822271	NUP107
TTLL3	-0.357128156697917	5.39926691325532	-5.52828981506424	1.29963295750721e-06	3.44837598469298e-05	5.17009231849525	TTLL3
TNPO3	0.256160734345834	7.59268393195745	5.52772169919402	1.30220551726214e-06	3.44837598469298e-05	5.1681840653942	TNPO3
PRL	-0.290777865685418	5.0027905112766	-5.52497629940499	1.31470863294648e-06	3.47325507640117e-05	5.15896305967518	PRL
MRPL4	-0.296583753058337	7.33862006114894	-5.5240744998064	1.3188415209783e-06	3.475956131352e-05	5.15593437768792	MRPL4
SERPINE2	1.1086326371375	9.18472189319149	5.51964930220072	1.3393093009493e-06	3.5215956324961e-05	5.14107386671437	SERPINE2
POLR3C	0.241248295545832	6.16035381493617	5.51794779100996	1.34726280192547e-06	3.53419291350169e-05	5.13536056962143	POLR3C
KIAA0355	0.329705165037497	6.52195704076596	5.51511812088536	1.36059353369045e-06	3.56080392013835e-05	5.12585996165271	KIAA0355
RBM8A	0.398033518883333	6.6811361716383	5.50839557494777	1.39279034283412e-06	3.63654955167553e-05	5.10329304080599	RBM8A
GALNT1	0.599807508727086	7.0390174882766	5.50639042849276	1.40253913294501e-06	3.64907296928802e-05	5.09656305842385	GALNT1
UBE2M	-0.255387495627082	7.42406758044681	-5.50606707432401	1.40411756312649e-06	3.64907296928802e-05	5.0954778144799	UBE2M
RAB3GAP1	0.202932120456252	6.19361434729787	5.50481841593953	1.41022934189361e-06	3.656453108042e-05	5.09128718027051	RAB3GAP1
HTR1E	-0.287768134333334	4.32428359693617	-5.50175217433387	1.42534969203215e-06	3.6762509784907e-05	5.08099737102173	HTR1E
TUBG1	-0.452187233997916	7.99713960714894	-5.50160274758103	1.4260906416397e-06	3.6762509784907e-05	5.08049594939331	TUBG1
HHLA1	-0.403129753697916	6.731416558	-5.50127157472588	1.42773416077402e-06	3.6762509784907e-05	5.07938466424945	HHLA1
RABEP2	-0.170749380154162	6.17125321034043	-5.50004322013525	1.43384655381177e-06	3.68350235375782e-05	5.07526291301512	RABEP2
SLC7A10	-0.375280964075001	5.28424839657447	-5.49705998806038	1.44879954225112e-06	3.70914081965216e-05	5.06525345484719	SLC7A10
PSME2	0.643557565431248	9.61610711165957	5.49672962482042	1.45046491113019e-06	3.70914081965216e-05	5.06414507642384	PSME2
ZNF280D	0.248774654456251	4.23539103534043	5.49087357325346	1.48030223372596e-06	3.77679850728026e-05	5.04450015359144	ZNF280D
RBM4B	0.389312166722917	6.34122785080851	5.48899103914318	1.49002255969507e-06	3.79293897598916e-05	5.03818586506349	RBM4B
MC1R	-0.422939280283336	6.09786361861702	-5.48271971260695	1.52286263867243e-06	3.86772499708281e-05	5.0171542142204	MC1R
COMMD3	0.299861155327081	9.06140253487234	5.48164677594792	1.52855252376994e-06	3.873372891866e-05	5.01355649778436	COMMD3
PSME1	0.404892699099999	10.1962437133191	5.47677974205083	1.55462848980977e-06	3.92605808807969e-05	4.99723847293978	PSME1
ATXN10	0.239569995802081	7.85504293117021	5.47615320086943	1.55801715188338e-06	3.92605808807969e-05	4.99513804958882	ATXN10
UBQLN2	0.507767229758331	6.37084177042553	5.47580870510848	1.55988348197528e-06	3.92605808807969e-05	4.99398317998538	UBQLN2
MITF	0.411498360110418	7.94206409397872	5.472984221941	1.57526908098016e-06	3.9482980073585e-05	4.98451511053661	MITF
C20orf3	0.40426574267917	8.35584148210638	5.4728897921539	1.57578605036411e-06	3.9482980073585e-05	4.9841985863489	C20orf3
PCM1	0.234882192741664	6.37705784293617	5.47113419051921	1.58542801187366e-06	3.96357002968415e-05	4.97831410374695	PCM1
KIAA1644	-0.194960637868752	4.36787717970213	-5.46712380822294	1.60767328981987e-06	4.01021183342345e-05	4.9648734805173	KIAA1644
ARID5A	-0.29847527545	5.56973743738298	-5.46571477910541	1.61556224343715e-06	4.01645090039663e-05	4.96015167887803	ARID5A
GTF2H5	0.363813906860418	8.44078961825532	5.46539414480909	1.61736277868321e-06	4.01645090039663e-05	4.95907723662454	GTF2H5
SPTBN4	-0.304993104535416	6.68306664238298	-5.46300360101712	1.63084978537258e-06	4.04096371431011e-05	4.95106697339533	SPTBN4
GPR162	-0.354152323791668	6.27137098625532	-5.46231334162869	1.63476478914313e-06	4.04170276961825e-05	4.94875418331265	GPR162
GPR12	-0.443757457085415	5.50992242012766	-5.4609454756929	1.64255055828759e-06	4.05198730438495e-05	4.94417118280024	GPR12
FGF21	-0.277620114579167	4.50082093991489	-5.45943460067116	1.65119302064657e-06	4.06433524355186e-05	4.93910931995356	FGF21
RFC4	0.372186665543753	6.42976342697872	5.45834911746723	1.65742996128672e-06	4.07072083898441e-05	4.93547282676892	RFC4
NKTR	0.232818300629166	5.91559611459574	5.45762233981333	1.66161889835788e-06	4.07205947130467e-05	4.93303812512447	NKTR
MEF2D	-0.264543906749999	5.60324971265957	-5.45624044708076	1.66961267806947e-06	4.08187667353634e-05	4.92840898340217	MEF2D
LHB	-0.487610160827086	6.327168601	-5.4555471526695	1.67363748856922e-06	4.08187667353634e-05	4.92608664195259	LHB
CCRN4L	-0.318860959985416	5.26110021644681	-5.45504083568308	1.6765829021505e-06	4.08187667353634e-05	4.92439066248258	CCRN4L
ID3	0.652838857427084	6.14402689525532	5.4543008253536	1.68089702590571e-06	4.08348353576008e-05	4.92191195552283	ID3
HTATSF1	0.288019076233334	6.2059881087234	5.45105943819578	1.69992364587872e-06	4.12074766652812e-05	4.91105559856878	HTATSF1
C6orf15	-0.339081497122915	6.87576369542553	-5.44750753561021	1.72101797558759e-06	4.16285192146999e-05	4.89916083662777	C6orf15
LMNA	-0.282877403374997	7.59633634997872	-5.44601124861404	1.72998167116488e-06	4.17549571820033e-05	4.89415051026645	LMNA
ATIC	0.257862780462501	8.41779754	5.44255005957939	1.75089393924168e-06	4.21686201961762e-05	4.88256184284128	ATIC
KDM4A	0.214106433679168	6.9685379412766	5.44057548823452	1.76293612058509e-06	4.23673358011577e-05	4.87595135023727	KDM4A
USP5	-0.33985457921875	6.11650762119149	-5.43628362396813	1.78939425166653e-06	4.28624813826502e-05	4.86158480330523	USP5
HR	-0.326693080602085	5.25185696065957	-5.43566600975279	1.79323389649951e-06	4.28624813826502e-05	4.85951761117713	HR
FOXN1	-0.228409119625	4.84113072691489	-5.43537495205879	1.79504620018615e-06	4.28624813826502e-05	4.8585434412984	FOXN1
FAM98A	0.536251868643751	8.16718118844681	5.43258609696208	1.81250353880732e-06	4.31870512711551e-05	4.84920972500623	FAM98A
GOT2L1	-0.270067971316668	4.78018587448936	-5.42916907038067	1.83412237499265e-06	4.36091862564741e-05	4.83777508365423	GOT2L1
APEX2	-0.305604181204165	5.41742437738298	-5.42702012676322	1.8478488956226e-06	4.38422747528293e-05	4.83058473030625	APEX2
NECAP2	0.463418285387502	7.28659745040426	5.42424201179816	1.86574515033545e-06	4.4157890703981e-05	4.82129010367135	NECAP2
SRPK2	0.247751185958331	6.86844599419149	5.42356162917745	1.87015418585707e-06	4.4157890703981e-05	4.81901393537102	SRPK2
PHACTR2	0.38697253173125	5.48499979170213	5.4231224209777	1.87300583388698e-06	4.4157890703981e-05	4.81754463128073	PHACTR2
RGS10	1.0415399013875	5.90834773068085	5.42128492042415	1.8849829390911e-06	4.42807718114496e-05	4.81139783877962	RGS10
OTUB1	-0.230222718483332	7.12785881293617	-5.42110756979216	1.88614294248322e-06	4.42807718114496e-05	4.81080459123937	OTUB1
LIN7A	-0.352349701604168	5.11227214848936	-5.41969017145111	1.89543920329991e-06	4.4327108680549e-05	4.8060634710275	LIN7A
SUPT16H	0.369814116727083	8.65400055765958	5.4195972954784	1.89604992834921e-06	4.4327108680549e-05	4.80575281555705	SUPT16H
EIF5B	0.247992190012501	7.09726225719149	5.41820837720165	1.90520632456514e-06	4.43878348890329e-05	4.80110724407388	EIF5B
HDAC2	0.315592028941667	7.83764305157447	5.41799882810272	1.90659156570343e-06	4.43878348890329e-05	4.80040637962634	HDAC2
SERINC3	0.302696069849999	8.29787288257447	5.41595106207615	1.92018108720849e-06	4.46112757787003e-05	4.79355767465009	SERINC3
ANGPTL4	-0.362943305687498	6.82812199921277	-5.41472914293611	1.92833571084277e-06	4.47077833374853e-05	4.78947126940875	ANGPTL4
ZNF45	0.286777573583333	4.5968068747234	5.40741691251918	1.97785624299192e-06	4.56544637004085e-05	4.76502163007301	ZNF45
RBM7	0.445006193277083	7.41513600617021	5.4066795767018	1.98291903682887e-06	4.56544637004085e-05	4.76255663726966	RBM7
ASXL2	0.278339627289586	6.83396347321277	5.40638983132436	1.98491203499551e-06	4.56544637004085e-05	4.76158800798539	ASXL2
SKIV2L2	0.366606199464583	7.61256000697872	5.40630301793889	1.9855095622728e-06	4.56544637004085e-05	4.76129778996156	SKIV2L2
SATB1	0.396820001304167	6.74520870317021	5.4014664063169	2.0190822981361e-06	4.63033872025354e-05	4.74513060191707	SATB1
NAGK	0.4386887103625	8.65796692934043	5.4010472477039	2.02201816150669e-06	4.63033872025354e-05	4.74372964695828	NAGK
PRDM14	-0.346695476837501	5.68766782617021	-5.39965928831336	2.03176988105402e-06	4.64315509627375e-05	4.73909084137465	PRDM14
HLA-DMA	1.1821716847	7.90023967895745	5.39691748471603	2.05117066022293e-06	4.67792492407985e-05	4.72992803950987	HLA-DMA
RNASEN	0.298350154631248	6.54103713957447	5.391916960381	2.08702736000211e-06	4.7409469376673e-05	4.71321955492089	RNASEN
MKL2	0.434329200793751	7.41020599321277	5.39151244024894	2.08995498876741e-06	4.7409469376673e-05	4.71186806642947	MKL2
ZNF646	-0.418930628197917	5.76211840078723	-5.39129479274828	2.09153184811631e-06	4.7409469376673e-05	4.71114092278947	ZNF646
OR1F2P	-0.223518486820833	4.87666079859574	-5.387710378518	2.1176710330275e-06	4.79048052511788e-05	4.69916662859362	OR1F2P
ZCCHC10	0.429119286372917	4.69357010417021	5.38702160668943	2.12273078378825e-06	4.79222555734014e-05	4.69686588647598	ZCCHC10
SEMA4A	-0.370098862431249	7.03095843619149	-5.38084228306973	2.1686629614221e-06	4.88605011973629e-05	4.67622775633977	SEMA4A
IL18RAP	-0.246653444543749	4.91095225908511	-5.37456494343938	2.21633085380669e-06	4.9822339343733e-05	4.65526781888299	IL18RAP
SPRY4	-0.322273266929168	5.96996947823404	-5.37348356060404	2.22464655897678e-06	4.9822339343733e-05	4.65165766627752	SPRY4
SGCE	0.558793093097916	8.19706398482979	5.37307296135774	2.22781210010556e-06	4.9822339343733e-05	4.65028694119311	SGCE
MMP25	-0.374906200045833	7.20367336659575	-5.37289474691978	2.22918744267262e-06	4.9822339343733e-05	4.64969200605669	MMP25
KCNV2	-0.460531751316666	6.26330671725532	-5.37196689619462	2.23636157594458e-06	4.98829153915782e-05	4.64659462564458	KCNV2
PCDH1	-0.284662961197913	5.59122362070213	-5.36883516057902	2.26074526087039e-06	5.03263511757501e-05	4.63614107853316	PCDH1
PNPLA2	-0.314100435974997	7.76473893361702	-5.36804053435883	2.26697395267901e-06	5.0364679763793e-05	4.63348888740491	PNPLA2
KRT83	-0.325468442962499	6.10293698176596	-5.36224103619891	2.31295061112751e-06	5.1224224669986e-05	4.61413489459145	KRT83
CD83	-0.629308945708334	6.76197494317021	-5.36200631218898	2.31483073452733e-06	5.1224224669986e-05	4.61335167953546	CD83
PIP5K1A	-0.243486820633335	7.1172465442766	-5.36038635052387	2.3278478181732e-06	5.14104730594575e-05	4.60794649165001	PIP5K1A
C6orf54	-0.224966551170835	4.51505046904255	-5.35743899467976	2.35171712885616e-06	5.18351852366224e-05	4.59811327561839	C6orf54
C2orf72	-0.297176648770834	5.26515297387234	-5.3565912511774	2.35862735953611e-06	5.18851589425512e-05	4.59528519592436	C2orf72
BTG2	-0.953614944754167	6.92071684144681	-5.35355222639809	2.38356494788983e-06	5.23307235612354e-05	4.58514784139542	BTG2
TARS	0.354448728483332	8.14717363412766	5.35052652369851	2.40865236113608e-06	5.27778237954818e-05	4.57505626229005	TARS
NFATC1	-0.2435508023625	5.24331921591489	-5.34907446658638	2.42078459812523e-06	5.28691668162586e-05	4.57021371350663	NFATC1
EIF5A2	-0.196375717952083	4.11114459625532	-5.34889561941168	2.42228307918786e-06	5.28691668162586e-05	4.56961728710225	EIF5A2
BUD31	0.420241448568752	7.5125883517234	5.34704039240665	2.43788144210241e-06	5.31058969112952e-05	4.5634306812648	BUD31
BAT1	0.494724390812504	7.98745453778723	5.34088073688848	2.49038671638195e-06	5.40676210936318e-05	4.54289376566776	BAT1
KATNA1	0.432224832004167	7.29172666761702	5.34072751816853	2.49170692288326e-06	5.40676210936318e-05	4.54238299007959	KATNA1
TRPV6	-0.397752832068749	6.00005615874468	-5.33567008579191	2.53567497826097e-06	5.49150540350123e-05	4.5255252917255	TRPV6
RIN1	-0.396973653879167	6.06248749451064	-5.33473963471237	2.54384727791642e-06	5.49854803302051e-05	4.52242427549009	RIN1
GPX7	0.580918593870837	5.66336658070213	5.33350591026538	2.55472346760892e-06	5.50602374758222e-05	4.51831270476423	GPX7
ADNP	0.486997366097915	7.6263818977234	5.33323023575051	2.55716002236704e-06	5.50602374758222e-05	4.51739400918901	ADNP
PPP1R16B	-0.817606759493748	7.87682303840426	-5.3322037828118	2.56625257984986e-06	5.51497549611966e-05	4.51397341579674	PPP1R16B
NPFF	-0.309084528985418	6.36480706789362	-5.33139601457783	2.57343045916115e-06	5.51978606163644e-05	4.51128168622604	NPFF
VEZF1	0.311558017881248	6.85112684431915	5.33034243487382	2.58282248791466e-06	5.52931825717363e-05	4.50777098381572	VEZF1
BAIAP3	-0.238043044045834	6.49582490695745	-5.32740784243164	2.60916173981936e-06	5.56446014267656e-05	4.49799330610734	BAIAP3
KDELC1	0.545146044689583	4.85111968193617	5.32697582113326	2.61306169161096e-06	5.56446014267656e-05	4.49655397614072	KDELC1
FGF6	-0.2906373895125	6.6044753233617	-5.3267005185737	2.6155499161642e-06	5.56446014267656e-05	4.49563678768926	FGF6
TIMM17B	-0.251756484029168	7.64179534248936	-5.32630207165268	2.61915528863344e-06	5.56446014267656e-05	4.49430935579835	TIMM17B
ARHGEF1	-0.382842831508332	6.82723392202128	-5.32184114482758	2.65985742340432e-06	5.64021000124161e-05	4.47944933198661	ARHGEF1
TRMT61A	-0.220849715079168	7.27722065480851	-5.31496977845166	2.72377995691323e-06	5.76481837471692e-05	4.45656561121311	TRMT61A
MPL	-0.175398259495834	4.3964372783617	-5.31271985929595	2.74503876714338e-06	5.79513748652768e-05	4.44907424855426	MPL
LIF	-0.360702270441664	6.63368089451064	-5.31235761174759	2.74847683924803e-06	5.79513748652768e-05	4.44786817548595	LIF
CCT6A	0.337235366993752	7.63451279097872	5.30803497495928	2.78983283828083e-06	5.86289187158268e-05	4.43347784927184	CCT6A
CLEC2B	0.901719817268751	7.47672578206383	5.30790313860506	2.7911037813709e-06	5.86289187158268e-05	4.43303900239193	CLEC2B
LTA	-0.268257037356249	4.95604256493617	-5.29942664515564	2.87403310035555e-06	6.02576358282802e-05	4.40482864647889	LTA
KLHL24	0.4408324180375	5.74962785819149	5.29530933708245	2.91518917441311e-06	6.10060655881396e-05	4.39112992252935	KLHL24
SEMA6C	-0.44694786878333	7.26222176159574	-5.29412519053847	2.92713328240129e-06	6.11415223006251e-05	4.38719062205511	SEMA6C
DCAF7	0.174014536777081	6.46454643555319	5.28991882927455	2.96995407001034e-06	6.19202177842641e-05	4.37319906392485	DCAF7
TNS4	-0.394041621202083	6.18572694974468	-5.28904303088403	2.97894730698618e-06	6.19920598800196e-05	4.3702862515845	TNS4
SLC38A3	-0.476609530399999	6.08781846659574	-5.28657681304673	3.00441687391011e-06	6.24058709404192e-05	4.36208450995815	SLC38A3
WISP1	-0.153876408791666	4.44266346504255	-5.28559124704348	3.01465529644305e-06	6.25023616655865e-05	4.35880713979803	WISP1
KLK10	-0.249152509214583	4.74924401297872	-5.28408716763821	3.03034675869659e-06	6.26026950254373e-05	4.353805811566	KLK10
LLGL1	-0.271054742197917	6.49680409208511	-5.28405352093438	3.03069870324488e-06	6.26026950254373e-05	4.35369393437621	LLGL1
GDF15	-1.57730810863125	8.04369288485106	-5.28322932946993	3.0393323773947e-06	6.26652016925936e-05	4.3509535060741	GDF15
DKKL1	-0.350996868402085	6.13738451668085	-5.28208006295605	3.05141192766778e-06	6.27983946439915e-05	4.34713238256009	DKKL1
BBS4	0.2400434040875	5.5828370336383	5.28093663008773	3.06347726554079e-06	6.29308059603278e-05	4.3433308586396	BBS4
FUCA1	0.276093949520833	9.54427417291489	5.27951722349307	3.07852027178836e-06	6.31237872242843e-05	4.33861209922811	FUCA1
CCNJL	-0.36929916943125	5.27512552602128	-5.27780036251975	3.09681334573829e-06	6.33825808399733e-05	4.33290488417352	CCNJL
BEST1	-0.395857112579168	6.00571318204255	-5.27665602132996	3.10906589213832e-06	6.35170225679081e-05	4.32910110328969	BEST1
GRM5	-0.302281961322918	4.3830781697234	-5.275187335133	3.12486147422121e-06	6.37232244058796e-05	4.32421950184002	GRM5
TNR	-0.293449506612502	4.96210691704255	-5.27439771999316	3.13338647684146e-06	6.37273227967001e-05	4.3215951279293	TNR
UNC84B	-0.379473824939582	7.91673810512766	-5.27406869623228	3.13694553236801e-06	6.37273227967001e-05	4.32050160958009	UNC84B
SFRS18	0.437820685054167	5.17846849031915	5.27358633591611	3.14217045735855e-06	6.37273227967001e-05	4.31889850414135	SFRS18
PKP2	-0.209895379885419	4.40687766997872	-5.26699929574667	3.21438809257966e-06	6.5073889374235e-05	4.29701038817901	PKP2
RPS6KB2	-0.299899592797917	5.32280509946809	-5.26510678877058	3.23543851431696e-06	6.52315373275108e-05	4.29072302691186	RPS6KB2
S100A13	0.960288920002082	8.80870309223404	5.26501379335956	3.23647641080795e-06	6.52315373275108e-05	4.29041408844557	S100A13
SLC39A6	0.565204366229163	7.1847080863617	5.26426125537345	3.24488739913462e-06	6.52315373275108e-05	4.28791414505075	SLC39A6
RFTN1	0.726760976860419	6.72816109297872	5.26413623374427	3.24628683596985e-06	6.52315373275108e-05	4.28749882982799	RFTN1
KLF9	-0.791622097425	6.74442837561702	-5.26368331220588	3.25136163681642e-06	6.52315373275108e-05	4.2859942691565	KLF9
TRIM37	0.436721299674997	7.77160081068085	5.26078876718613	3.2839795364333e-06	6.57678697484627e-05	4.27637964175404	TRIM37
KCNH4	-0.259284208110415	4.72942020234043	-5.25766299448572	3.31956637168516e-06	6.63616354268008e-05	4.26599844970779	KCNH4
TMEM184C	0.287987592135418	7.52738084780851	5.25345896051344	3.36803091586034e-06	6.72102597941772e-05	4.25203862590568	TMEM184C
KIAA0644	0.318672424072918	5.3138029382766	5.25224981695937	3.38209908901008e-06	6.73706904094255e-05	4.24802409110358	KIAA0644
NUP37	0.443144159870835	7.22667973874468	5.24590345054393	3.45689579872063e-06	6.8738097065308e-05	4.22695704904179	NUP37
MACF1	0.456147556943749	7.62463426880851	5.24483505542693	3.46964742130649e-06	6.88691117817053e-05	4.22341109882534	MACF1
PALB2	0.342386546293748	5.93234263108511	5.24376909789386	3.48241627549553e-06	6.9000003330962e-05	4.21987342144337	PALB2
GPR31	-0.372999089097917	5.07289393344681	-5.23736518513528	3.56011061070345e-06	7.03478936083405e-05	4.19862409991107	GPR31
PARD6A	-0.335115527362499	6.10121957048936	-5.23710973710259	3.56324506174379e-06	7.03478936083405e-05	4.19777661508765	PARD6A
IL10RB	0.437215583727083	4.64685881917021	5.23661451833644	3.56932936697352e-06	7.03478936083405e-05	4.19613368712905	IL10RB
ICAM2	0.615963176485415	6.4674754297234	5.23510200988402	3.58797582291559e-06	7.0590897572327e-05	4.19111606463173	ICAM2
ITGA10	-0.311730139922917	5.70143335187234	-5.23452419472181	3.59512460670367e-06	7.0607236344312e-05	4.18919930805283	ITGA10
IPPK	-0.2072457647	5.08711192882979	-5.2324997220956	3.62028279579219e-06	7.09765969175047e-05	4.18248405574301	IPPK
TNFRSF13B	-0.411970022633331	6.59477243495745	-5.2319837818116	3.62672217079142e-06	7.09783191919336e-05	4.1807727685813	TNFRSF13B
PRPS1L1	-0.189682936024998	4.08803933861702	-5.23090135480589	3.64026858537082e-06	7.11177853791038e-05	4.17718268066388	PRPS1L1
KRT18P50	-0.270394103258333	4.3258952032766	-5.23039868775154	3.64657637782787e-06	7.11177853791038e-05	4.17551554850778	KRT18P50
OVOL1	-0.261060568677082	5.40668064642553	-5.22730310211532	3.68566053298361e-06	7.17548021883132e-05	4.16524971761406	OVOL1
SLC22A8	-0.985864933379165	9.24848244838298	-5.22486501359584	3.71673440425714e-06	7.22339251609975e-05	4.15716543090591	SLC22A8
WNT10B	-0.425349065537498	7.55679309782979	-5.21698629916424	3.81893046072416e-06	7.40912289906119e-05	4.13104760208019	WNT10B
TNRC4	-0.343205847214583	7.02714296074468	-5.21508462355086	3.84401038943903e-06	7.42531185625428e-05	4.12474510028516	TNRC4
SERPINA4	-0.529498129304168	5.63925146823404	-5.21467020289988	3.84949746291968e-06	7.42531185625428e-05	4.12337171323574	SERPINA4
CDC42EP4	-0.236014397122918	5.70425014910638	-5.2139146109674	3.85952168535411e-06	7.42531185625428e-05	4.12086775984744	CDC42EP4
MYO6	0.404008744779166	8.22629313521277	5.21385110136242	3.86036542308167e-06	7.42531185625428e-05	4.12065729988283	MYO6
LZTR1	-0.22714930090833	7.3826234363617	-5.21384114530421	3.86049770781542e-06	7.42531185625428e-05	4.12062430726964	LZTR1
OSBP2	-0.341728585847914	5.82753682785106	-5.21330734508096	3.86759679630129e-06	7.42618457021768e-05	4.11885541182325	OSBP2
CAP2	0.507297814793748	6.66854545868085	5.20899301057101	3.92544911423752e-06	7.51810497881641e-05	4.1045603917395	CAP2
FASTKD1	0.451220260187498	7.85966543817021	5.20873582582972	3.9289246600705e-06	7.51810497881641e-05	4.10370833873716	FASTKD1
ZNF747	-0.372434975956251	7.49744629621277	-5.20573680011619	3.96967801131698e-06	7.58310286777217e-05	4.09377337617653	ZNF747
SFRS1	0.299135319212505	8.50378549791489	5.20405086947535	3.99277095391339e-06	7.61420058190821e-05	4.08818899843374	SFRS1
KLHDC8A	-0.26596973038125	4.8640870307234	-5.20305155574503	4.00652158649421e-06	7.62740693851325e-05	4.08487915325862	KLHDC8A
LY96	1.42603390464375	5.04768624923404	5.20058291675339	4.04069107593332e-06	7.67162559610949e-05	4.07670344165423	LY96
FCHSD2	0.561842825758331	6.13045909748936	5.2003824283963	4.04347872582415e-06	7.67162559610949e-05	4.07603950296641	FCHSD2
MPHOSPH10	0.29136820681875	7.26288226297872	5.19849536179025	4.06981032435321e-06	7.70332926946961e-05	4.06979060820416	MPHOSPH10
BUB3	0.302220786158334	7.36392159823404	5.19819796909987	4.0739754794242e-06	7.70332926946961e-05	4.06880586644195	BUB3
PDX1	-0.143693145991668	3.95621989355319	-5.19560506146678	4.11046948154047e-06	7.75434152066071e-05	4.06022072556332	PDX1
SNX26	-0.322291282839584	6.30296998714894	-5.19529664127496	4.11483178680251e-06	7.75434152066071e-05	4.05919961834965	SNX26
POLR3B	0.436837131083334	6.64099322208511	5.19407457895232	4.13216167597552e-06	7.77179937643895e-05	4.05515381210535	POLR3B
PMS1	0.357167473368749	6.10146645280851	5.19366366004535	4.13800503711962e-06	7.77179937643895e-05	4.05379346449606	PMS1
SLC9A5	-0.249208658472919	5.76032208982979	-5.19260929801633	4.15303566987075e-06	7.77394173959398e-05	4.05030312710942	SLC9A5
YWHAB	0.267190247077089	9.37535317323404	5.19260767780302	4.15305880853477e-06	7.77394173959398e-05	4.05029776373367	YWHAB
PTCRA	-0.328043887058333	7.51084603444681	-5.19172108057043	4.16573963843181e-06	7.78463887282198e-05	4.04736293597811	PTCRA
OAS2	0.934693788149999	5.37218203061702	5.19005492473702	4.18967389252197e-06	7.81629478279349e-05	4.04184795868953	OAS2
RRAS	0.581561011860419	5.64919824934043	5.18873007136396	4.2088022413448e-06	7.81903737706767e-05	4.0374630260969	RRAS
LEPROT	0.441733915116668	10.3469390271702	5.18864370537543	4.21005219134328e-06	7.81903737706767e-05	4.03717718658112	LEPROT
CHST8	-0.325425490770833	5.97047917674468	-5.1884998711354	4.21213467650536e-06	7.81903737706767e-05	4.03670115117153	CHST8
FEV	-0.296296378237498	5.91118360346808	-5.18492244502692	4.26425854567743e-06	7.90266820032259e-05	4.02486238391024	FEV
CACNA1I	-0.216009497033332	4.89453146968085	-5.18437923599583	4.27222872781139e-06	7.90433046908812e-05	4.0230649325358	CACNA1I
KLK11	-0.310280529156251	4.8978443066383	-5.18350395151546	4.28510221681328e-06	7.91504417733693e-05	4.02016876512719	KLK11
RAPGEF5	0.60251619028125	4.84101111012766	5.17982279982191	4.33966443144931e-06	8.00027861726878e-05	4.00798988013705	RAPGEF5
GPX5	-0.249208867864583	4.40357583853192	-5.17931561576773	4.34723551524219e-06	8.00027861726878e-05	4.00631207003355	GPX5
MED17	0.380766366558332	6.01598788880851	5.17894846961422	4.35272429467509e-06	8.00027861726878e-05	4.00509754504155	MED17
CRISP2	-0.281443039447915	3.96391684185106	-5.17607361034805	4.39594025769931e-06	8.06644209848764e-05	3.99558825916979	CRISP2
LYPD3	-0.279777473974997	5.71791739180851	-5.16921352032154	4.50078293474074e-06	8.24086785820022e-05	3.97290255690351	LYPD3
PLAUR	-0.190331803804164	5.67320195876596	-5.16889275183221	4.50574520032244e-06	8.24086785820022e-05	3.97184200106309	PLAUR
LOC196993	-0.280360522102083	5.53506772240426	-5.16736885101551	4.52939372934912e-06	8.26750640894868e-05	3.96680377334751	LOC196993
ZFP106	0.363621688804163	8.00976378978723	5.16665640489758	4.54049176578991e-06	8.26750640894868e-05	3.96444846408547	ZFP106
PEX12	0.2716181703875	6.80187751206383	5.16652737128027	4.54250463990558e-06	8.26750640894868e-05	3.96402189506809	PEX12
EML3	-0.218179146356248	5.35282041029787	-5.1591868544786	4.6584762906823e-06	8.43950821143148e-05	3.93975977611441	EML3
XRCC4	0.215259545168751	4.72638009212766	5.1591393816029	4.65923574030256e-06	8.43950821143148e-05	3.9396028974018	XRCC4
RALBP1	0.422914806777083	8.94520466517021	5.15911250018545	4.65966583127805e-06	8.43950821143148e-05	3.93951406532853	RALBP1
SNAI1	-0.28529796886458	6.0156450077234	-5.15788200323363	4.67939526507936e-06	8.46152784583526e-05	3.93544791052213	SNAI1
HPSE2	-0.340580446329164	5.08273006106383	-5.15563079035159	4.71570425981207e-06	8.51340793269788e-05	3.92800949581508	HPSE2
TRIM5	0.627919667858333	5.05969879012766	5.15509811362388	4.72433621982762e-06	8.51523504138284e-05	3.92624956381076	TRIM5
OAZ2	0.180007484547918	8.23927970008511	5.15410307146081	4.74050255944204e-06	8.53061450914086e-05	3.92296213574756	OAZ2
BEND5	0.506965978331249	6.65683053287234	5.15311354455565	4.75663345035435e-06	8.54252666367197e-05	3.91969309922093	BEND5
FURIN	-0.364960658533335	6.84388750391489	-5.15274361341976	4.76267783232226e-06	8.54252666367197e-05	3.91847102508103	FURIN
HLA-DRA	1.10536006832292	10.012175058766	5.15229273043102	4.77005515716448e-06	8.54252666367197e-05	3.91698155715321	HLA-DRA
GNG11	0.619170008547912	7.64471856074468	5.14705292814389	4.85662026087998e-06	8.68363702645341e-05	3.89967474085	GNG11
KARS	0.228977096977083	10.0847869529362	5.14450425799574	4.89928480845178e-06	8.74592775310681e-05	3.89125833426347	KARS
IQGAP1	0.569731837247916	7.58866587402128	5.14382789589831	4.91066904138172e-06	8.75226898523776e-05	3.88902499188351	IQGAP1
FOS	-2.28193962428125	6.24463587221277	-5.14049521656495	4.96714567942988e-06	8.79427676088905e-05	3.87802167922224	FOS
SSTR3	-0.381463682418748	6.52773604921277	-5.14039938186297	4.96877917222596e-06	8.79427676088905e-05	3.87770529615467	SSTR3
CACNA1F	-0.275040800810419	6.0942317226383	-5.13988516371225	4.97755302814304e-06	8.79427676088905e-05	3.87600771399061	CACNA1F
JOSD1	-0.343924001295835	6.89635490357447	-5.13959735145579	4.98247050272711e-06	8.79427676088905e-05	3.8750575831064	JOSD1
PGF	-0.232562119883334	4.39823871140426	-5.13924482975704	4.98850011752717e-06	8.79427676088905e-05	3.87389385207014	PGF
NSL1	0.54440592105625	7.71578732810638	5.13920111765439	4.98924828142987e-06	8.79427676088905e-05	3.87374955288202	NSL1
SLC17A7	-0.280104049810418	5.80589071217021	-5.13919659495392	4.98932569700551e-06	8.79427676088905e-05	3.87373462289398	SLC17A7
HMGN3	0.435234790620832	10.9893396992766	5.13702547103886	5.02662630059805e-06	8.84306919758499e-05	3.8665678916534	HMGN3
RFC1	0.260286259089586	6.99007143246808	5.13630865837107	5.03900170579456e-06	8.84306919758499e-05	3.86420192402636	RFC1
INSIG1	-0.344370089562499	6.12076890917021	-5.13620769078738	5.04074727414912e-06	8.84306919758499e-05	3.86386866982859	INSIG1
MFSD7	-0.393247817402083	6.53025501010638	-5.13471877877484	5.06655758548628e-06	8.8744170874309e-05	3.85895456638442	MFSD7
FUT7	-0.308317455387499	4.81504116470213	-5.13253746522381	5.10460638281595e-06	8.92320096820222e-05	3.851755920284	FUT7
APBB1	-0.319985121679166	6.2874362073617	-5.13220792298929	5.11037907798606e-06	8.92320096820222e-05	3.85066845681782	APBB1
MAK10	0.358705302420833	5.62407235702128	5.13103540685938	5.13097070587167e-06	8.94517903870763e-05	3.84679940119837	MAK10
LIPA	0.633778579291667	9.0835754922766	5.12925226943457	5.16244307150822e-06	8.98140148706708e-05	3.84091588979068	LIPA
PHF1	-0.212318445020836	8.36290981317021	-5.12894858445975	5.16782206369945e-06	8.98140148706708e-05	3.83991392881863	PHF1
HIF3A	-0.220270377995834	5.03147517374468	-5.12791486196907	5.18617327025117e-06	8.99929911413926e-05	3.83650344582613	HIF3A
RBM22	0.370662421525002	6.93675033861702	5.12722123654777	5.19852292735561e-06	9.00674321134867e-05	3.83421512563168	RBM22
CFB	1.48984420259792	7.64584215421277	5.12499634034698	5.23833228092826e-06	9.0616661361259e-05	3.82687560840817	CFB
PHF21A	0.296037167847917	5.96103833159574	5.12236084744926	5.28587770215768e-06	9.12978103888905e-05	3.81818274632617	PHF21A
NUP54	0.340589984370832	6.86274308425532	5.11846724790466	5.35690023195218e-06	9.23817285371383e-05	3.80534242987072	NUP54
PPWD1	0.357837847350001	5.29497053744681	5.11644072306074	5.394237517419e-06	9.27398467921927e-05	3.79866042411902	PPWD1
SFXN1	-0.474727053897917	8.41663406819149	-5.11611962209267	5.40017709669423e-06	9.27398467921927e-05	3.79760173388903	SFXN1
NUP133	0.347933808258333	7.2174783153617	5.11599074142968	5.40256288695458e-06	9.27398467921927e-05	3.79717681136395	NUP133
GLRX	-0.269432267562498	10.080613162	-5.11508744474837	5.41931359047453e-06	9.28847076281486e-05	3.79419870469779	GLRX
PCK1	-1.13094262276042	11.6399704708298	-5.11443970329091	5.43135682673363e-06	9.29485643778689e-05	3.79206323580419	PCK1
TESK1	-0.322653980835416	7.02289721176596	-5.11218196290034	5.47354103249921e-06	9.35185651545293e-05	3.78462052266618	TESK1
POLR2G	0.353790440470831	8.96996747723404	5.11176316883631	5.48140135805071e-06	9.35185651545293e-05	3.78324005516146	POLR2G
SMARCD1	-0.21445743841875	6.51819634110638	-5.10896198481818	5.53426379246754e-06	9.40749526776543e-05	3.77400734447879	SMARCD1
ADAP1	-0.273516187572918	7.16937259038298	-5.10890530397659	5.53533861838289e-06	9.40749526776543e-05	3.77382053881342	ADAP1
BFAR	0.345595068772915	7.5308253933617	5.10869818568634	5.53926790710484e-06	9.40749526776543e-05	3.77313793441915	BFAR
HSBP1	0.249140607331253	9.22221158574468	5.10780555650098	5.55623369292067e-06	9.42198960825319e-05	3.77019616469147	HSBP1
PLAGL2	-0.234469205275	5.18057476155319	-5.10617413592811	5.58737392598984e-06	9.46043994286916e-05	3.76481998735334	PLAGL2
SPINK4	-0.258977450795833	5.07742298885106	-5.10430041000487	5.62335173461118e-06	9.50695244088955e-05	3.7586459097323	SPINK4
ARVCF	-0.317784634595833	7.533451408	-5.102650497175	5.65522124081486e-06	9.5463893302275e-05	3.7532098389063	ARVCF
PPID	0.396092982727085	7.61059641553191	5.10098148613295	5.68764093665866e-06	9.58663461043145e-05	3.74771134459454	PPID
HARS2	0.289884514739582	6.99613564791489	5.09988534275185	5.70903265248662e-06	9.60304757202521e-05	3.74410041555161	HARS2
BTN3A3	0.478625431229168	4.3625978153617	5.09960250517137	5.71456522183156e-06	9.60304757202521e-05	3.74316872382339	BTN3A3
LIAS	0.50073827645417	5.89376165995745	5.09792558349671	5.74747620403561e-06	9.64385083785254e-05	3.73764509498143	LIAS
SEC31B	-0.302643831172918	6.27336818985106	-5.09615137822852	5.78250003785279e-06	9.68807165262443e-05	3.73180157819963	SEC31B
ZNF165	-0.719498943137501	4.23062544134043	-5.09531046626125	5.79917358838959e-06	9.70146180393019e-05	3.72903215295944	ZNF165
NCOR1	0.289841057712499	6.64463420208511	5.09400984458987	5.82505568684719e-06	9.73019391637031e-05	3.72474899171918	NCOR1
CEBPZ	0.287866347258332	8.6156578266383	5.0900543438012	5.90447160705084e-06	9.84812988190943e-05	3.71172476979816	CEBPZ
ZNF771	-0.198986287347915	4.9275571976383	-5.08843314910271	5.93732860291975e-06	9.86927976497481e-05	3.7063875095656	ZNF771
PCIF1	-0.216798156139582	6.31911054948936	-5.08841086531871	5.93778148597368e-06	9.86927976497481e-05	3.70631415074591	PCIF1
VIM	1.15994650598125	10.115469556383	5.08812241889023	5.9436467846336e-06	9.86927976497481e-05	3.70536458549426	VIM
KRT36	-0.188625106354168	4.09373898834043	-5.08689001636517	5.96877101964837e-06	9.89629319652381e-05	3.70130768945575	KRT36
LOC645226	-0.248848242412501	4.24452520402128	-5.08618138338569	5.98326489162511e-06	9.90562743169046e-05	3.69897509506687	LOC645226
TMEM87A	0.379502129752082	7.53806141123404	5.08521720491527	6.00304127496343e-06	9.92366660469176e-05	3.6958014738971	TMEM87A
SNCG	-0.319849796322915	7.32775913157447	-5.08145661913831	6.08079315380073e-06	0.000100373505899148	3.68342502707402	SNCG
ITGA2B	-0.223162304695834	4.98716854857447	-5.08055175297821	6.09964944884789e-06	0.000100409249283504	3.68044741388034	ITGA2B
ETV7	-0.398065513152082	6.60457218382979	-5.08049045616177	6.10092888263974e-06	0.000100409249283504	3.68024571191662	ETV7
ARHGEF16	-0.268555057933333	6.45882943504255	-5.07824038258745	6.1480777677206e-06	0.00010103642507982	3.67284214768138	ARHGEF16
SH3BP2	-0.306347505779168	6.05222074625532	-5.0720053673618	6.28061441955723e-06	0.000103050836168609	3.65233154955084	SH3BP2
DNAH3	-0.285050718947917	6.07087191442553	-5.07161069867111	6.289098010469e-06	0.000103050836168609	3.65103349619033	DNAH3
TP73	-0.334490058685416	4.53348738217021	-5.06845469568786	6.35734554806694e-06	0.000104016598096117	3.64065453685071	TP73
KIAA0746	0.83730768846667	6.65049448497872	5.0679160157285	6.36906707481701e-06	0.000104056030060059	3.63888319679943	KIAA0746
TUBG2	-0.265443394835415	4.63904869610638	-5.06724865468421	6.38361822779576e-06	0.000104064677609388	3.63668878981595	TUBG2
JUNB	-1.029152739025	6.56066544519149	-5.0670378729697	6.38822092528321e-06	0.000104064677609388	3.63599571761856	JUNB
G6PC	-1.46916394842083	7.38923534251064	-5.06563684471843	6.4188975090408e-06	0.000104306697678911	3.63138920103836	G6PC
GNAT1	-0.245597683597919	4.43111439991489	-5.06550710112545	6.42174568260319e-06	0.000104306697678911	3.63096262853887	GNAT1
NNAT	-0.286210167029166	5.55518778976596	-5.06288705268531	6.47952926825313e-06	0.000105023033486291	3.62234907375048	NNAT
RHAG	-0.191372883508334	4.66178906280851	-5.06265626390058	6.48464367834817e-06	0.000105023033486291	3.62159040413121	RHAG
HLA-DQB1	1.58901968856041	7.68662945493617	5.06155890676524	6.50901624846265e-06	0.000105261081609603	3.61798320920577	HLA-DQB1
SORBS3	-0.247073809845833	6.02397267725532	-5.06114733535022	6.51818062405772e-06	0.000105261081609603	3.6166303636728	SORBS3
C1orf183	-0.311741402775001	5.91949850468085	-5.05943332682597	6.55648311955269e-06	0.000105726838183263	3.61099671519863	C1orf183
CASP1	0.9565904025875	5.26039542985106	5.05854073998223	6.57651731707202e-06	0.000105897090804438	3.60806315475051	CASP1
PDGFRA	1.13127917282083	7.81343760717021	5.05434493363835	6.671504310761e-06	0.00010727202974497	3.59427529031107	PDGFRA
ZBTB38	0.464409454108332	7.80914845414894	5.05064354817124	6.75642050277556e-06	0.000108481320572582	3.58211488977355	ZBTB38
LHPP	-0.422577106087497	7.87903240217021	-5.04932079171501	6.78702456360342e-06	0.00010877662659371	3.57776977810519	LHPP
LOC442271	-0.273573511112496	5.6120921417234	-5.04900803801442	6.79428056934314e-06	0.00010877662659371	3.57674246428788	LOC442271
SETD5	0.287627015508335	5.8906662933617	5.0476953903594	6.82481800247596e-06	0.00010910921484645	3.57243096251664	SETD5
KCNE1L	-0.261796900708335	4.33149918097872	-5.04714322244312	6.83770403317074e-06	0.000109159060815261	3.57061741767035	KCNE1L
ARHGDIB	0.991762624435417	7.72230691844681	5.044456174081	6.9007553023076e-06	0.000110008474327086	3.56179287633514	ARHGDIB
XPO1	0.403680114083332	7.76951568478723	5.04232734288495	6.95111471286107e-06	0.000110653428655588	3.55480254725687	XPO1
HNRNPM	0.411871922391667	8.61621040425532	5.04103378046885	6.98189187203335e-06	0.000110985265533389	3.55055536512706	HNRNPM
LYN	0.621629263429169	5.73984568844681	5.0388041229828	7.03525677331191e-06	0.000111674708013864	3.54323542688804	LYN
PPIG	0.344345087072915	7.27225629819149	5.03766542033947	7.0626655355213e-06	0.000111797798661045	3.53949744451701	PPIG
MLLT3	0.273874110964583	5.22454116287234	5.0376507324062	7.06301976328393e-06	0.000111797798661045	3.53944923052429	MLLT3
BDKRB2	-0.463203753710415	6.00400555938298	-5.03668705808275	7.08629893325458e-06	0.000111934323772456	3.53628600339348	BDKRB2
CNOT7	0.292575867679169	8.71190157689362	5.03646482940682	7.09167796249657e-06	0.000111934323772456	3.53555657065391	CNOT7
ZCCHC6	0.33869510703958	6.05676178180851	5.03496263298832	7.12814422918806e-06	0.000112351215460052	3.53062607998414	ZCCHC6
SECISBP2L	0.528728411802082	7.04505701631915	5.03256802227454	7.18665664326731e-06	0.000113113926744383	3.52276740786932	SECISBP2L
FPGT	0.425577044527081	6.03593679157447	5.03159817364168	7.21048941670534e-06	0.000113329422266782	3.51958485450866	FPGT
HLA-DRB1	1.02186711227083	10.7259597211489	5.03044576752158	7.23890960263134e-06	0.000113616312934558	3.51580347346491	HLA-DRB1
RARG	-0.315445209274997	7.24727501808511	-5.02823203347	7.29381396223405e-06	0.000114317490922813	3.50854027862268	RARG
SWAP70	0.417552863375	5.21068019823404	5.02749726997375	7.31212791322305e-06	0.000114444018809899	3.50612974923285	SWAP70
RECK	0.376770933606251	4.28425553076596	5.02581570722323	7.35421153100603e-06	0.000114928510965851	3.50061345711471	RECK
FPR2	-0.193884623481251	4.54580118504255	-5.02532886341847	7.36644002458149e-06	0.000114928510965851	3.49901648890696	FPR2
HOXB7	0.499082456456247	7.33046097961702	5.02503079854878	7.37393667673513e-06	0.000114928510965851	3.49803878481267	HOXB7
GDPD2	-0.392812844868751	6.60753224708511	-5.02317449507153	7.42079423632641e-06	0.000115497737591849	3.49195017414883	GDPD2
PLXNB3	-0.284460571295833	6.17254261814894	-5.02094240498624	7.47752627495304e-06	0.000116218854134354	3.48462987459055	PLXNB3
ZFP112	0.27421968605625	4.39546627457447	5.01990076152711	7.50414734150441e-06	0.00011631433343348	3.48121405869298	ZFP112
SORBS2	0.627329173847917	7.13428233231915	5.01988752205988	7.50448630027195e-06	0.00011631433343348	3.48117064443312	SORBS2
TBX4	-0.305079062477084	4.56763654089362	-5.01942181103606	7.51641910740303e-06	0.000116337927320262	3.47964352750441	TBX4
PDK2	-0.467295683408332	7.2346376843617	-5.01755119147266	7.56453826170465e-06	0.000116920767737966	3.47350998503882	PDK2
SMURF2	0.429996845339581	7.25359960865957	5.01549693402051	7.61773105512815e-06	0.000117580310139582	3.46677509457606	SMURF2
NUP85	0.450509255835416	5.57368417023404	5.01502018572424	7.63012854588282e-06	0.000117609222758952	3.46521219030377	NUP85
CBX5	0.503754977514582	6.28651755961702	5.01411344373453	7.65376260475687e-06	0.000117786768878144	3.46223977691372	CBX5
BBC3	-0.46405587780625	7.38009450431915	-5.01341805635857	7.67193661106917e-06	0.000117786768878144	3.45996031825609	BBC3
TRAJ28	-0.376691069360419	8.77404527495745	-5.01318858280291	7.67794324876805e-06	0.000117786768878144	3.4592081314943	TRAJ28
COPS2	0.348770272674999	9.74211323638298	5.01296470003217	7.68380801003729e-06	0.000117786768878144	3.45847428049495	COPS2
ACCN4	-0.304697188816666	5.19475379291489	-5.01013477227697	7.75832155976813e-06	0.000118639699061252	3.44919908009618	ACCN4
PPP3CC	-0.171720903408334	4.65292550176596	-5.00989049476298	7.76478680664872e-06	0.000118639699061252	3.44839852379263	PPP3CC
DDX23	0.188042828866665	6.41343493821277	5.00964466832742	7.77129840830753e-06	0.000118639699061252	3.44759290301048	DDX23
ZMYND8	0.316367801320829	5.64388357295745	5.00910727139146	7.78555205415402e-06	0.000118679595364232	3.44583179021989	ZMYND8
LRCH4	-0.211102918279169	6.25776535697872	-5.0087458783397	7.79515194607125e-06	0.000118679595364232	3.44464749439141	LRCH4
FBRS	-0.310071942783332	5.61341296342553	-5.00715298820684	7.83760400135123e-06	0.000119163571040952	3.43942784877713	FBRS
TNPO2	-0.266318111787501	6.53398686987234	-5.00543528621806	7.88363771942015e-06	0.000119554032557617	3.43379976864396	TNPO2
FAM111A	0.29655311784375	7.10770010576596	5.00520644793038	7.88979056947147e-06	0.000119554032557617	3.43305001948464	FAM111A
NFKB2	-0.222965751018751	4.42682245202128	-5.00471497468811	7.90302097018423e-06	0.000119554032557617	3.4314398267558	NFKB2
ERO1LB	-0.254614114520832	4.68445138959574	-5.00460150176944	7.90607875257974e-06	0.000119554032557617	3.4310680669918	ERO1LB
NAT10	0.227112236199996	6.67267259142553	5.00329084806339	7.94148186496786e-06	0.000119927107893265	3.42677428799343	NAT10
ABCB9	-0.219796635429168	5.14272539580851	-5.0024874000859	7.96326162153136e-06	0.000120093722834835	3.42414231085596	ABCB9
FIP1L1	0.359185242431247	5.54205411202128	5.00198310554539	7.9769620213579e-06	0.000120138208340532	3.42249038074252	FIP1L1
NFYC	0.227526163295835	6.45797894659574	4.99619764640465	8.13580949054878e-06	0.000122281900230407	3.40354237234489	NFYC
DET1	0.318781301404168	5.8341575077234	4.99600384269828	8.14118423010495e-06	0.000122281900230407	3.4029077577744	DET1
GPR3	-0.254744827447917	5.36508757689362	-4.99404504301716	8.19570417703733e-06	0.00012293556265556	3.39649403883181	GPR3
PWP1	0.273728761339584	8.42606718942553	4.99302227174459	8.2243141082686e-06	0.000123199343377884	3.3931454677688	PWP1
FAM3A	-0.257419966064585	6.58367252078723	-4.99222772199218	8.24660790121076e-06	0.000123367929445824	3.39054424012942	FAM3A
C6orf134	-0.289527264533335	5.87066847046809	-4.98991432973002	8.31185756983977e-06	0.00012417781864032	3.38297127591826	C6orf134
MAPK8	-0.259802331812501	5.817670844	-4.98805646729065	8.36462695939858e-06	0.000124649568591664	3.37689026805593	MAPK8
C14orf115	-0.288902559979168	5.2318441153617	-4.98778231835713	8.3724415814838e-06	0.000124649568591664	3.37599300327398	C14orf115
TACR2	-0.296788433183334	5.74245538446809	-4.98746945027665	8.3813686818555e-06	0.000124649568591664	3.37496903236553	TACR2
CCDC106	-0.228723207906249	4.94069649257447	-4.98723545213027	8.38805150612363e-06	0.000124649568591664	3.3742032037281	CCDC106
BET1	0.343000755250003	7.85028629010638	4.98499948615121	8.45217444942684e-06	0.00012512842743599	3.36688588548041	BET1
HOXD10	0.482745883060414	5.82157448857447	4.98496850197533	8.45306639593498e-06	0.00012512842743599	3.3667844950623	HOXD10
TRMT2A	-0.263804959622918	6.61902232106383	-4.98494069671086	8.45386690954566e-06	0.00012512842743599	3.36669350725022	TRMT2A
CUL4A	0.222236824879166	6.56190980957447	4.98271339728942	8.51823403808951e-06	0.000125914372190014	3.3594055615635	CUL4A
NFATC4	-0.252438298527081	5.85346788282979	-4.98041929708393	8.58503634650492e-06	0.000126730701550433	3.3519000664277	NFATC4
INO80B	-0.199475757670833	5.24276633891489	-4.98003966237542	8.59614065102716e-06	0.000126730701550433	3.35065813502774	INO80B
TP53TG5	-0.45746882244583	6.41490786570213	-4.97812056311158	8.65249114446188e-06	0.000127393397285061	3.3443804607807	TP53TG5
HSPC072	-0.453277163681249	6.78992486129787	-4.97760076572595	8.66781647192218e-06	0.000127451117202277	3.34268024832745	HSPC072
RSF1	0.241238168583334	4.26690209738298	4.97407160597266	8.77257699820321e-06	0.000128822007825126	3.33113809555628	RSF1
FARP1	0.394810135027082	7.90058212651064	4.97347344914893	8.79045602657223e-06	0.000128915152358195	3.32918206402133	FARP1
NTSR2	-0.273566188079166	4.49962387008511	-4.97252528641546	8.81887036469124e-06	0.000128956051110983	3.32608162533521	NTSR2
C4orf41	0.1922969963625	3.77491976474468	4.97233707776239	8.82452131262389e-06	0.000128956051110983	3.32546621503469	C4orf41
SLFN12	0.27152100981875	4.37983584878723	4.97222580643905	8.8278639015572e-06	0.000128956051110983	3.32510238005623	SLFN12
NUCB2	0.519391085641664	7.02421443493617	4.97172567396115	8.84290327979459e-06	0.000129007107247656	3.32346707744581	NUCB2
PHACTR4	0.286483464635417	5.762792341	4.97126628873242	8.85673958986304e-06	0.000129040501847092	3.32196505180839	PHACTR4
TAS2R16	-0.214180466768749	3.97612704014894	-4.96778655212638	8.96224120415718e-06	0.000130345987044253	3.31058892897399	TAS2R16
HIC1	-0.210887886756249	4.17608209455319	-4.96754304717083	8.96967015991324e-06	0.000130345987044253	3.30979294174192	HIC1
WNT2	-0.245145943658335	6.037759845	-4.96494041400361	9.04945224076913e-06	0.000131334582844929	3.30128600358599	WNT2
SIRT2	-0.356198799864579	8.40985858451064	-4.96320807823658	9.10294288719226e-06	0.000131939541847436	3.29562446509622	SIRT2
MFSD1	0.320078947010417	9.06583762191489	4.95921731974806	9.22735631080637e-06	0.000133569568359147	3.28258435690118	MFSD1
ATF7	-0.24477699828125	4.60412993331915	-4.95412910572772	9.3884143261456e-06	0.000135725135956892	3.26596289659609	ATF7
ADCY1	-0.275716847995832	5.12886358965957	-4.95088711075951	9.49247416342946e-06	0.000137052194801452	3.25537514161756	ADCY1
KCNB2	-0.215486516099999	4.39569249087234	-4.94929559941649	9.54397243374889e-06	0.000137524569241271	3.25017834199711	KCNB2
ACBD4	-0.303715867375002	6.28666312759574	-4.94886452684589	9.55796840254204e-06	0.000137524569241271	3.24877083924188	ACBD4
ID1	0.785014307572917	8.38322905876596	4.94873705535754	9.56211098885617e-06	0.000137524569241271	3.24835463705425	ID1
NR3C1	0.39424518651458	7.12798861091489	4.94698506106609	9.6192269910598e-06	0.000138168202602948	3.24263460416113	NR3C1
SMARCA4	0.245249857604166	6.39264102378723	4.94656048407097	9.63311892885102e-06	0.000138190120705918	3.24124850981478	SMARCA4
FAM135A	-0.217850986495833	3.53077327202128	-4.94563646489219	9.66342066621854e-06	0.000138447084544862	3.23823203973918	FAM135A
NOS1AP	-0.26765554584583	5.15229107840426	-4.94402230208709	9.71657989046895e-06	0.000138866321105927	3.23296300687787	NOS1AP
IARS	-0.357520410102081	9.37580968057447	-4.94399335438803	9.71753584830736e-06	0.000138866321105927	3.23286851917429	IARS
SIGLEC8	-0.197844023354166	4.61959208489362	-4.94182023162237	9.78956525597274e-06	0.000139460320787591	3.22577575443967	SIGLEC8
ZC3HAV1	0.242426722737498	6.4700701322766	4.9416888847087	9.79393563144619e-06	0.000139460320787591	3.22534708768743	ZC3HAV1
P2RY4	-0.251828980683333	4.27930931653191	-4.94143854800354	9.80227053742405e-06	0.000139460320787591	3.22453009294516	P2RY4
TEX11	-0.342504378950001	6.03335031642553	-4.94123594657485	9.80902122049633e-06	0.000139460320787591	3.22386889565732	TEX11
GAR1	0.379727343079166	7.65554655723404	4.94059457969462	9.83042177001364e-06	0.000139513017684582	3.22177582644469	GAR1
USP4	0.185520267333334	7.59497228904255	4.94025650117328	9.84172096283758e-06	0.000139513017684582	3.22067255776247	USP4
VASP	-0.317672021629169	6.76540054419149	-4.94000362654734	9.85018084591815e-06	0.000139513017684582	3.21984735455762	VASP
MAN2A1	0.413992667720834	8.21609791070213	4.93721310639044	9.94401402734994e-06	0.000140663742728653	3.21074194922276	MAN2A1
TANK	0.238128024860417	5.67221493078723	4.93291879499438	1.00901349092531e-05	0.000142406395488291	3.19673283179654	TANK
NGF	-0.328245056708335	5.2191633932766	-4.93284410771243	1.00926948748749e-05	0.000142406395488291	3.19648921678906	NGF
TRMT112	0.264490833812495	10.7172493795745	4.93203255984601	1.01205525710974e-05	0.000142511692374157	3.19384218372717	TRMT112
PPIB	0.525902828814585	9.85545132593617	4.93177147319377	1.01295308764197e-05	0.000142511692374157	3.19299062388158	PPIB
FOXO4	-0.424105168372916	6.21684001840426	-4.93102462173204	1.01552570855813e-05	0.000142511692374157	3.19055477186149	FOXO4
BAG3	-0.545085099831249	8.83770331370213	-4.9308503823819	1.01612682193077e-05	0.000142511692374157	3.18998650771308	BAG3
BAHCC1	-0.25682805711042	5.8158517043617	-4.930773516601	1.01639211474007e-05	0.000142511692374157	3.18973581967664	BAHCC1
MLEC	0.400493791704164	8.54626047687234	4.92985586587011	1.01956454426101e-05	0.000142777365690686	3.18674311189661	MLEC
TBKBP1	-0.28365614073958	5.73348599814894	-4.92909311756916	1.02220887389675e-05	0.000142968512713344	3.18425571526027	TBKBP1
TDRD3	0.178922958750001	6.27549814280851	4.92839706425993	1.0246278731684e-05	0.000142998264751194	3.18198592239599	TDRD3
GALNT7	0.824780561320834	6.43673398846809	4.92829563224197	1.02498085069983e-05	0.000142998264751194	3.18165516633348	GALNT7
KRTAP1-1	-0.16505748965625	4.27684976257447	-4.92767415453996	1.0271461719208e-05	0.00014312167669844	3.17962865822826	KRTAP1-1
INO80D	-0.313614755497917	6.95515295655319	-4.9265173871753	1.03118851946497e-05	0.000143505998817198	3.17585689584552	INO80D
BTN3A2	0.774428709747914	5.62694260942553	4.92504134887319	1.03636931161073e-05	0.000143938556939497	3.17104451905019	BTN3A2
SLC12A9	-0.361113136989583	6.85376439885106	-4.92487115452457	1.03696832691033e-05	0.000143938556939497	3.17048965777363	SLC12A9
IGFBP1	-0.17974613335	3.64014432948936	-4.92453261370865	1.03816086705355e-05	0.000143938556939497	3.16938597746296	IGFBP1
OSBPL9	0.398608943700001	9.28445231317021	4.92173513522589	1.04806703821827e-05	0.000145131959753274	3.16026679970758	OSBPL9
PCDHB1	-0.249715302722915	5.23661933755319	-4.92073596468691	1.05162771019627e-05	0.000145444797790141	3.1570101126565	PCDHB1
GPR97	-0.294668788806252	5.37495686306383	-4.91746184658808	1.06337908392164e-05	0.000146836866951998	3.14633993809126	GPR97
TAC3	-0.345752292550002	6.95034547859574	-4.91697917570374	1.06512236852149e-05	0.000146836866951998	3.14476712848297	TAC3
TXNL4A	-0.167851171816668	7.74281209717021	-4.91683741916689	1.0656348912579e-05	0.000146836866951998	3.14430521624121	TXNL4A
MID1	0.449682475085416	5.13451225068085	4.91359470962306	1.07742545923443e-05	0.000148278688509173	3.13374002493137	MID1
NRIP3	-0.22656429650625	4.27833108229787	-4.91237773447334	1.08188346398717e-05	0.000148709073924436	3.12977552024877	NRIP3
RCE1	-0.457323277595835	5.27720826946809	-4.91192690646489	1.08353953414499e-05	0.000148753738256392	3.12830694953257	RCE1
ZFP36L2	-0.270751534883333	4.53667052357447	-4.91072366335415	1.08797174818366e-05	0.000149178214915662	3.1243875974225	ZFP36L2
ITGB5	0.328856955493753	8.66834428859574	4.91014989373477	1.09009153889313e-05	0.000149178214915662	3.12251875088448	ITGB5
MPP2	-0.260374156689584	5.57306733295745	-4.91000263103269	1.09063625580399e-05	0.000149178214915662	3.12203910713891	MPP2
LPCAT1	0.643727699627082	6.13175586957447	4.90728701586158	1.10072932183764e-05	0.00015037469647354	3.11319499530229	LPCAT1
FLRT3	0.914899365477087	8.17918034914894	4.90690406967082	1.10215998429399e-05	0.000150386298223264	3.11194795526021	FLRT3
TTC3	0.312945445385417	8.01258968474468	4.90219934096335	1.11988659061371e-05	0.000152451975892572	3.09662982003274	TTC3
SCYL3	0.170434503089583	5.27198726380851	4.90216223942166	1.12002749179241e-05	0.000152451975892572	3.09650903956863	SCYL3
PAOX	-0.244565170956252	6.17997971497872	-4.90163675642773	1.12202500202575e-05	0.000152538070530873	3.09479841189447	PAOX
VPS4B	0.368638765839582	7.31938962095745	4.90092197071112	1.12474773389071e-05	0.000152599317369181	3.09247163227994	VPS4B
IRF7	0.658589189702083	5.45438026270213	4.9008016745607	1.12520659966179e-05	0.000152599317369181	3.09208005330483	IRF7
SNAPC2	-0.280808330616666	6.18528071423404	-4.89930987665146	1.13091234373778e-05	0.000153127033759741	3.08722431877806	SNAPC2
CEP57	0.271106472393749	6.17830006034043	4.89906847933735	1.13183829875209e-05	0.000153127033759741	3.08643862563604	CEP57
TRIM3	-0.168445761725	4.23930310253192	-4.89660965980459	1.14131247095745e-05	0.000154222090241227	3.07843643102405	TRIM3
RNF216	-0.166271694945836	5.00723302074468	-4.89352703298716	1.15330055570754e-05	0.000155394258831057	3.0684058717202	RNF216
MAP6D1	-0.351835451297917	5.86038390595745	-4.89339535078067	1.15381540697275e-05	0.000155394258831057	3.06797743584368	MAP6D1
TUBB4Q	-0.288481602637499	4.51302129414894	-4.893307579473	1.15415870093761e-05	0.000155394258831057	3.06769186872605	TUBB4Q
SQRDL	0.321656846745837	9.2245972893617	4.89254730423816	1.15713652228493e-05	0.000155607709224237	3.06521835419832	SQRDL
KDM3B	0.266570209202082	7.52840004478723	4.88700670183269	1.17906723328583e-05	0.000158068355798763	3.04719601155213	KDM3B
CIITA	-0.356810318537499	4.8815767136383	-4.88694094521341	1.17932994986144e-05	0.000158068355798763	3.04698215917615	CIITA
M24537B subtilis pheB, pheA genes corresponding to nucleotides 2017-3334 of M24537 (-5, -M, -3 represent transcript regions 5 prime, Middle, and 3 prime respectively)	-0.139505718372224	4.24915871219149	-4.88685386961	1.179677930525e-05	0.000158068355798763	3.04669897503983	M24537B subtilis pheB, pheA genes corresponding to nucleotides 2017-3334 of M24537 (-5, -M, -3 represent transcript regions 5 prime, Middle, and 3 prime respectively)
C1orf54	0.562331008058333	7.44780369712766	4.884687163256	1.18836935243123e-05	0.000159042245669688	3.0396530113989	C1orf54
PIGG	0.49874736949375	7.34607385570213	4.88264383527653	1.19662356288204e-05	0.000159955362622091	3.0330091828713	PIGG
C12orf11	0.456479614897916	6.31282966455319	4.88077401193345	1.20422629051528e-05	0.000160779316565212	3.02693028222993	C12orf11
PRRX2	-0.299160216287501	6.67507070908511	-4.87998694337029	1.2074407144143e-05	0.000160812690363263	3.02437170190388	PRRX2
LAPTM4B	0.478392390735415	9.07444279489362	4.87982248903967	1.20811341867005e-05	0.000160812690363263	3.0238371151507	LAPTM4B
HMG20A	0.328005167256251	6.20344881746809	4.87965635278458	1.20879337722721e-05	0.000160812690363263	3.02329706689846	HMG20A
HTR1F	-0.221280278543749	4.31544638414894	-4.87666582195257	1.22109752730911e-05	0.000162115493444651	3.01357695587774	HTR1F
PHF3	0.1907765601625	6.01426462334043	4.87657148666762	1.22148765530556e-05	0.000162115493444651	3.0132703694758	PHF3
C9orf9	-0.244270427391666	4.75238278991489	-4.87493659452866	1.22826833573684e-05	0.000162822048064759	3.00795733037654	C9orf9
HOXB6	0.41479588965625	6.10038186674468	4.8745115287887	1.23003734288882e-05	0.000162863356715433	3.00657605449548	HOXB6
SF4	0.222510019985414	5.78340577955319	4.87261665592768	1.23795381949523e-05	0.000163717561335612	3.00041902755286	SF4
SOCS3	-0.276392745535414	5.13126778123404	-4.8706878493895	1.24606353112545e-05	0.000164595271398664	2.99415253362844	SOCS3
ZNF219	-0.291564856600001	5.64298913880851	-4.86988433785364	1.24945731152837e-05	0.000164848706686299	2.99154224397462	ZNF219
TMEM151B	-0.167125307922917	4.71658834357447	-4.86739247342097	1.26004008384071e-05	0.000166048914350472	2.98344805289841	TMEM151B
WWC1	0.434085389902083	7.69257407457447	4.86552214666509	1.26804109976206e-05	0.000166713343111128	2.97737365124209	WWC1
OR12D2	-0.235253996510416	5.72758677987234	-4.86551641469132	1.26806569704214e-05	0.000166713343111128	2.97735503624051	OR12D2
MAPKSP1	0.349506035843749	8.43085475631915	4.86451981534668	1.27234948620748e-05	0.000167079970721135	2.9741186155284	MAPKSP1
NFYB	0.295686767868751	5.30394628206383	4.86178402558901	1.2841823189966e-05	0.000168435885150082	2.96523534238997	NFYB
TJP3	-0.24419493530625	5.60154870091489	-4.86094995363277	1.28781132476023e-05	0.000168676049223324	2.96252738373326	TJP3
CORO7	-0.281374223829166	5.5860997656383	-4.86066987825831	1.2890321792995e-05	0.000168676049223324	2.96161810453239	CORO7
ANKRD11	0.27132122163333	6.36136039925532	4.85992590099592	1.29228072222969e-05	0.000168903357554583	2.95920282657976	ANKRD11
ESRP2	-0.317682768779166	6.81478410738298	-4.85845046810658	1.29874696661554e-05	0.000169358158810562	2.95441327725814	ESRP2
PTGES3	0.270061774975	10.6291134911915	4.85844034813027	1.29879142819375e-05	0.000169358158810562	2.95438042743192	PTGES3
HSP90B1	0.588496308208329	9.81509607617021	4.85656539836678	1.30705480167329e-05	0.000169878312698836	2.94829465410435	HSP90B1
PHIP	0.346849017841668	6.32703087231915	4.85650837588914	1.30730692243233e-05	0.000169878312698836	2.94810958067245	PHIP
Bacillus subtilis /REF=X17013 /DEF=B subtilis lys gene for diaminopimelate decarboxylase corresponding to nucleotides 673-1002 of X17013 /LEN=1108 (-5, -M, -3 represent transcript regions 5 prime, Middle, and 3 prime respectively)	-0.123229781895832	3.69015609823404	-4.85650068519454	1.30734092994183e-05	0.000169878312698836	2.94808461963585	Bacillus subtilis /REF=X17013 /DEF=B subtilis lys gene for diaminopimelate decarboxylase corresponding to nucleotides 673-1002 of X17013 /LEN=1108 (-5, -M, -3 represent transcript regions 5 prime, Middle, and 3 prime respectively)
GDF2	-0.278876474350001	5.7702326233617	-4.855481751432	1.31185425808234e-05	0.000170266798305112	2.94477766651201	GDF2
GPSM3	-0.285531987008333	6.53078942002128	-4.85304839916354	1.32269477906746e-05	0.000171382468937818	2.93688112906379	GPSM3
PPP1R12A	0.285372403393749	5.1082631686383	4.85286454576644	1.32351741112606e-05	0.000171382468937818	2.93628455392746	PPP1R12A
MGLL	0.597662655389586	8.205986824	4.85071381493681	1.33317806785003e-05	0.000172433621622963	2.92930632178635	MGLL
SPDEF	-0.277643520747916	6.949643057	-4.84408662638579	1.36338416259292e-05	0.000176024894046722	2.90781020449027	SPDEF
PART1	-0.246099327631251	5.21952461957447	-4.84393252655855	1.36409448093477e-05	0.000176024894046722	2.90731047702558	PART1
PAK4	-0.239322292166666	8.02639954544681	-4.84310026198642	1.36793707227883e-05	0.000176317148589572	2.9046116319496	PAK4
FBXL4	0.272363556191666	4.76778891691489	4.84088275100811	1.37822741950459e-05	0.000177438841163177	2.8974214911547	FBXL4
FLJ22184	-0.298567117258333	5.7744999737234	-4.83970312817307	1.38373242463293e-05	0.000177942575894971	2.89359707906174	FLJ22184
AXL	0.284234966397915	6.26021058538298	4.83894159429015	1.38729778982297e-05	0.000178196009210019	2.89112830081518	AXL
HLA-DPB1	1.08470645154375	9.4117717532766	4.83691787449007	1.39681643256165e-05	0.000179212670882623	2.88456832760622	HLA-DPB1
CLDN14	-0.341560557720833	4.71122971344681	-4.83616244503473	1.40038605628893e-05	0.000179423011153433	2.8821198029289	CLDN14
ALB	-1.82025279877709	9.67056707344681	-4.83589182116539	1.40166701330601e-05	0.000179423011153433	2.88124267795049	ALB
IFT52	0.361847029589586	7.63561250910638	4.83545494984379	1.40373730850387e-05	0.000179482430463738	2.87982675885989	IFT52
PPARA	-0.156900399800001	4.80134160868085	-4.83476129478713	1.40703065692585e-05	0.000179697915327387	2.87757867914331	PPARA
ZNF574	-0.311679699099999	7.04140104189362	-4.83280670500292	1.41635160668001e-05	0.000180518018751596	2.87124458510724	ZNF574
ATG5	0.289257649433333	6.65755856840426	4.83273748795085	1.41668279592975e-05	0.000180518018751596	2.8710202940542	ATG5
ZNF350	0.258871732804164	4.62673188980851	4.83203749537523	1.42003639621661e-05	0.000180696057315834	2.86875209657884	ZNF350
ATAD3A	-0.380433687943748	6.20496014844681	-4.83177125975605	1.42131395418898e-05	0.000180696057315834	2.86788943742342	ATAD3A
TBCC	0.290685707843752	7.57027144442553	4.83070904101452	1.42642237228292e-05	0.000181041715117089	2.86444778272745	TBCC
GTF2H1	0.329807882187501	6.88778731844681	4.83053254152971	1.42727293975978e-05	0.000181041715117089	2.86387593768349	GTF2H1
KLK14	-0.330784254085418	5.80234431657447	-4.82948423169112	1.43233512698725e-05	0.000181477834966922	2.86047963520888	KLK14
MDFI	-0.289654892927084	5.31985321634043	-4.82847500606116	1.43722525300837e-05	0.000181761873688425	2.8572101878726	MDFI
SDC1	-0.612456335116661	9.02389057955319	-4.8283504441508	1.43782994488204e-05	0.000181761873688425	2.85680667773512	SDC1
RXRA	-0.254350312881248	6.79822107348936	-4.82647778111998	1.44695107819115e-05	0.000182708229364814	2.85074072446886	RXRA
TIMP1	1.39062462155	8.22544697617021	4.8254166074832	1.45214493169078e-05	0.000183157106226236	2.84730370403718	TIMP1
BICC1	0.644718691089583	5.98101214276596	4.82301023953426	1.46399075103123e-05	0.000184441449689816	2.83951068201936	BICC1
SLC37A4	-0.444764205502086	9.64670007906383	-4.8226790123398	1.46562870089089e-05	0.000184441449689816	2.838438103923	SLC37A4
IP6K2	0.496443096047918	6.71725760080851	4.8223225934509	1.46739323803687e-05	0.000184455786671114	2.83728397756319	IP6K2
PPAP2A	0.396052599214583	8.58388238957447	4.82128513303337	1.4725413278494e-05	0.000184725540928936	2.83392471988862	PPAP2A
DOLPP1	-0.241809341947916	6.66790541195745	-4.82122399660622	1.47284525250722e-05	0.000184725540928936	2.833726769944	DOLPP1
ATXN2L	-0.268181793114583	5.53066655819149	-4.82040717049814	1.47691182154059e-05	0.000184846011478471	2.83108209813408	ATXN2L
HSPC047	-0.335271074302081	4.2217040927234	-4.82036662013257	1.47711398881677e-05	0.000184846011478471	2.83095081041593	HSPC047
ZBP1	-0.22208709113125	4.20057485434043	-4.81902331930602	1.48382652504145e-05	0.000185478315630181	2.82660188602215	ZBP1
GUCA2A	-0.296981397829166	6.21850228861702	-4.81836550015568	1.48712460453827e-05	0.00018568287660017	2.82447234963526	GUCA2A
SNX11	0.283753435452082	7.16051823865957	4.81795878405717	1.48916734277032e-05	0.000185730413565384	2.82315574938158	SNX11
TNNC2	-0.333473999391666	5.77806239702128	-4.81761240316379	1.49090922072113e-05	0.000185740362782147	2.82203449232372	TNNC2
UBE2I	0.4351259398875	8.29858004387234	4.81691118373309	1.49444164091932e-05	0.00018597311066006	2.81976468253225	UBE2I
EPN1	-0.483961756047916	6.61362484580851	-4.81628238084579	1.49761625439344e-05	0.000186160863657916	2.81772937490351	EPN1
NCL	0.283557222364587	10.1110184881702	4.81552539384065	1.50144681936265e-05	0.000186429646737529	2.81527927880924	NCL
USF2	-0.233585046214586	8.16571597872341	-4.81058408589818	1.52668885369203e-05	0.000189353473252036	2.7992891933386	USF2
M10098 Human 18S rRNA sequence, length 1969 bases, 5 prime target bases 1-646	0.963230272354172	12.3278990629787	4.80629801466012	1.54892111001858e-05	0.000191897931313278	2.7854239050385	M10098 Human 18S rRNA sequence, length 1969 bases, 5 prime target bases 1-646
KRT4	-0.263110024956249	4.85052360540426	-4.8046696048554	1.55745096287644e-05	0.000192741024475573	2.78015714344118	KRT4
PIWIL2	-0.35741659294375	4.60960681206383	-4.80422713263656	1.55977666230507e-05	0.000192815311960831	2.77872616019923	PIWIL2
MPP3	-0.228973577406251	5.60876521623404	-4.80321629835717	1.56510256765662e-05	0.000193111986807561	2.77545722403806	MPP3
BMP3	-0.256421408433333	4.63513417421277	-4.80311585664597	1.56563275210425e-05	0.000193111986807561	2.77513241829116	BMP3
SKAP2	0.329920601839582	7.39409033780851	4.80246798483642	1.56905680494572e-05	0.000193320945923577	2.77303740242846	SKAP2
IGFALS	-0.368976157756251	6.06855675606383	-4.80184317600052	1.57236593774983e-05	0.000193515301259409	2.77101705503292	IGFALS
CEP250	-0.275197463329164	5.32628682659574	-4.80078357594345	1.57799350868424e-05	0.000193994251480158	2.76759099280673	CEP250
HAUS5	-0.328102279925	6.58328817346808	-4.799771428714	1.58338753509173e-05	0.000194443469281869	2.7643185999503	HAUS5
SYDE1	-0.236135858735417	6.3179909956383	-4.7991643019725	1.58663177842817e-05	0.000194627992578868	2.76235579814826	SYDE1
SULT1A1	0.883417757333333	7.96275130455319	4.79865597207063	1.58935311367959e-05	0.000194748037778173	2.76071246450345	SULT1A1
KLHL9	0.194664001893751	7.11322972097872	4.79812581903503	1.59219616436619e-05	0.000194877761465511	2.75899864329848	KLHL9
GPATCH1	0.23264627596875	5.08061455148936	4.79780862972577	1.59389954344051e-05	0.000194877761465511	2.75797329862466	GPATCH1
HCP5	0.8100569969625	5.71566355174468	4.79658799006858	1.60047137688021e-05	0.000195339207121752	2.7540276777557	HCP5
SERGEF	-0.271840676700001	5.4163652872766	-4.79645857486466	1.60116969774967e-05	0.000195339207121752	2.75360937322266	SERGEF
NXPH3	-0.324059356841663	7.24764936661702	-4.79589276747248	1.60422629605724e-05	0.000195498678936092	2.75178057719192	NXPH3
PRG2	-0.183840561276041	4.70809695944681	-4.79412071914938	1.61383637695278e-05	0.000196455572031017	2.7460534544518	PRG2
VWA5A	0.343567272268751	6.86828278502128	4.79373806207791	1.61591899676539e-05	0.000196495046668697	2.74481683029697	VWA5A
CTAG2	-0.172909409722916	4.34394836851064	-4.79304979342068	1.61967156256895e-05	0.000196737279475087	2.74259265205941	CTAG2
IGHMBP2	-0.221835104627083	6.26589785155319	-4.79261487736157	1.62204721697606e-05	0.00019681191802071	2.7411872523985	IGHMBP2
BCLAF1	0.372922466208335	7.12627934051064	4.79189094741327	1.62600915412845e-05	0.000197078658323053	2.73884802094183	BCLAF1
C1orf25	0.406414896960419	5.48352885708511	4.79078406988119	1.63208528245374e-05	0.000197560036905769	2.73527160379539	C1orf25
ABCC10	0.239240596741667	6.37709908393617	4.79052392817058	1.63351654676448e-05	0.000197560036905769	2.73443110396896	ABCC10
OR7C1	-0.213458084458331	4.35856940744681	-4.789349864966	1.63999143886717e-05	0.000198128695452331	2.73063797936361	OR7C1
ANXA4	0.565093084520836	10.2377970634255	4.78849266221297	1.64473478195365e-05	0.000198487161861037	2.72786875587608	ANXA4
SON	0.196023663547919	7.28029345059575	4.78751909397519	1.65013838278336e-05	0.000198924449057217	2.72472381330363	SON
GYPA	-0.215021981010415	4.18182008414894	-4.78614323033706	1.65780459662008e-05	0.000199633258267558	2.72027969520554	GYPA
INSL5	-0.236162769502084	3.89813907268085	-4.78576885168064	1.65989665618935e-05	0.000199670022959267	2.71907050575586	INSL5
LONRF3	-0.396627789610418	5.41701056276596	-4.78538127761838	1.66206518504353e-05	0.00019971589723507	2.71781873084558	LONRF3
MGA	0.304887081414585	5.48785990659574	4.78466999823297	1.66605213139029e-05	0.000199979941657213	2.71552155185064	MGA
PAFAH1B2	-0.264003466172916	5.72079622046809	-4.78156797395446	1.68355007420666e-05	0.000201863434326818	2.70550447473578	PAFAH1B2
NPEPL1	-0.195365860874998	6.34678041778723	-4.77997860464842	1.6925852267695e-05	0.000202515422268682	2.70037292884361	NPEPL1
TRAF3	-0.269924882035417	4.96066867097872	-4.77997388634183	1.69261211990111e-05	0.000202515422268682	2.70035769586217	TRAF3
LOXL1	0.752301443629167	5.18026261314894	4.77623650074818	1.71404662854067e-05	0.000204860653197241	2.68829321209721	LOXL1
CLUAP1	0.146628784185418	6.54112706723404	4.77578958345337	1.71662755115681e-05	0.000204949923976253	2.68685075414584	CLUAP1
VPS45	0.370403046981249	6.94865654138298	4.77495004918091	1.72148613935644e-05	0.000205108411224412	2.68414122097395	VPS45
DENR	0.469268911464587	8.46865626165958	4.77492594094586	1.721625858868e-05	0.000205108411224412	2.68406341587561	DENR
SLC6A4	-0.263452404695834	5.71539229612766	-4.77383854607086	1.72793946098558e-05	0.000205641357577357	2.68055417918105	SLC6A4
RASA1	0.293649632564582	6.59223776719149	4.77269500007914	1.73460361920417e-05	0.000206018260078542	2.67686402632919	RASA1
RGS16	-0.2369734318375	5.15647368623404	-4.7724917796196	1.73579055082165e-05	0.000206018260078542	2.67620827797083	RGS16
FSTL1	0.745168903958335	8.58381617865957	4.77211973240141	1.73796560121273e-05	0.000206018260078542	2.67500778700088	FSTL1
TPSD1	-0.313035125262501	6.18839274514894	-4.77172944468017	1.74025016560432e-05	0.000206018260078542	2.67374847348373	TPSD1
FGL1	-0.297707850364582	5.89609930770213	-4.77171679282673	1.74032427305721e-05	0.000206018260078542	2.67370765124112	FGL1
ZEB1	0.20531550214375	5.06613102925532	4.77055949172695	1.74711621836809e-05	0.000206603425822894	2.66997368091787	ZEB1
GULP1	0.318953564974998	7.26781199642553	4.76973891564814	1.75194776553823e-05	0.000206738057622519	2.66732632370294	GULP1
TMEM59L	-0.395664577622916	6.63924955287234	-4.76973773520141	1.75195472544542e-05	0.000206738057622519	2.66732251543686	TMEM59L
GFOD2	-0.237313202483334	5.5609483073617	-4.76837790803245	1.75999031860717e-05	0.000207467213190244	2.6629357603829	GFOD2
NEUROG3	-0.198819443312499	4.51462796251064	-4.76454768041191	1.78281926198797e-05	0.00020993683090322	2.65058188444055	NEUROG3
SCRN1	0.543775674768749	7.18931454585106	4.76339147124406	1.78976746949329e-05	0.000210533173385132	2.64685335915715	SCRN1
MYL1	-0.280859025070833	4.66150995512766	-4.76200701957242	1.79812228614996e-05	0.000211293549397748	2.64238921002795	MYL1
YBX2	-0.264641413462501	4.86267903751064	-4.76124895237384	1.80271324555649e-05	0.000211610509654346	2.6399450197241	YBX2
ZMYM4	0.233405461827086	6.22438262225532	4.75847259645462	1.81962572660385e-05	0.000213371642127996	2.63099452616713	ZMYM4
CIC	-0.247258092068752	7.26800690557447	-4.75627752570067	1.83310744721955e-05	0.000214727208833108	2.62391926894761	CIC
PAX5	-0.291817425075001	5.79908535989362	-4.75504059117242	1.84074762899862e-05	0.000215396384859262	2.61993281824519	PAX5
APOBEC3G	0.656442289585415	5.05008709734043	4.7505905617424	1.86849362631667e-05	0.00021834968128401	2.60559401613843	APOBEC3G
RNPEPL1	-0.303792930166666	6.06773997297872	-4.75036770048407	1.86989391488857e-05	0.00021834968128401	2.60487603877865	RNPEPL1
BRSK2	-0.219147568522915	4.35814376270213	-4.74976493351554	1.87368640260154e-05	0.000218564149781548	2.60293420273877	BRSK2
NEK11	0.337932225458334	5.95250549787234	4.74770856698327	1.88668156253042e-05	0.000219850536613947	2.59631018406181	NEK11
TRAF3IP2	0.348196165360419	7.10495703234043	4.74700506925941	1.89114758272381e-05	0.000220141398301444	2.59404428794703	TRAF3IP2
RAB22A	0.256639191797913	7.14598783148936	4.746167777907	1.89647649542547e-05	0.000220531996216229	2.59134760758798	RAB22A
RLBP1	-0.297364132772918	5.2493486487234	-4.7432122079583	1.91540525234141e-05	0.000222501597660242	2.5818298662396	RLBP1
GRIN1	-0.26061150191875	5.64895788087234	-4.74263074606205	1.91915096247096e-05	0.00022251207881128	2.57995764268803	GRIN1
C1orf107	0.153622088412501	5.4471460327234	4.7425800628419	1.91947779842571e-05	0.00022251207881128	2.57979445379804	C1orf107
HTR1D	-0.223957395699999	4.45519828808511	-4.74150769039231	1.92640592603798e-05	0.000223083795061911	2.57634179100416	HTR1D
DHX34	-0.204136885116669	4.93581552546808	-4.74065429273683	1.93193689011757e-05	0.000223281813889749	2.57359434414435	DHX34
SIGLEC9	-0.266550843429168	4.82855241955319	-4.74062731613649	1.93211198238378e-05	0.000223281813889749	2.57350749789846	SIGLEC9
KCTD20	-0.238324830827082	5.99668332112766	-4.73832822393905	1.94709167480211e-05	0.00022478046968919	2.56610662172722	KCTD20
FAM119B	-0.605858490670832	7.21217143282979	-4.73791857257396	1.94977269158132e-05	0.000224819212120134	2.56478806765753	FAM119B
DDX50	0.374857336664587	7.88005478031915	4.7376624318047	1.95145087925307e-05	0.000224819212120134	2.56396364177603	DDX50
TAS2R1	-0.302849435731249	5.32558548070213	-4.73704167481978	1.95552385044592e-05	0.000225056426660486	2.56196571062311	TAS2R1
PTPRF	0.291731663891665	6.63444472144681	4.73609057122089	1.96178051718427e-05	0.000225288518852852	2.55890472271214	PTPRF
SYT5	-0.190557155675	4.3723045846383	-4.73601692478072	1.96226580615197e-05	0.000225288518852852	2.55866771134852	SYT5
L1CAM	-0.301818471095833	6.20817550340425	-4.73581628288858	1.96358852226109e-05	0.000225288518852852	2.55802200562085	L1CAM
HOXB1	-0.382662312612503	6.20755935717021	-4.73462716710454	1.97144565929368e-05	0.000225958002488276	2.55419538912769	HOXB1
MAP3K7	0.286204668995834	6.25744285042553	4.7342409334491	1.97400434971342e-05	0.000226019452951306	2.55295254775867	MAP3K7
PTEN	0.385294999652082	6.34276824546809	4.73066480668537	1.99785054236562e-05	0.000228339926962009	2.54144679587478	PTEN
EFTUD1	0.280093207997917	6.72610337017021	4.73058923852119	1.9983574816004e-05	0.000228339926962009	2.54120369730693	EFTUD1
AGAP2	-0.167737326945832	4.7014148036383	-4.72958694208389	2.00509321233288e-05	0.000228875553093156	2.5379794940883	AGAP2
CTDSPL	0.285556135681251	7.8781074033617	4.72830430160815	2.01374545237243e-05	0.000229628626839407	2.53385382445567	CTDSPL
PLOD2	0.574228724656249	6.81190275606383	4.72645237004193	2.0263026166093e-05	0.000230824992259011	2.52789769640898	PLOD2
IGSF3	0.40342253604375	7.9600604796383	4.72597261975897	2.02956811390457e-05	0.000230961544530382	2.52635487096031	IGSF3
ARMCX2	0.4182163461625	7.01369347859574	4.72469505458315	2.03828927863305e-05	0.000231718033455995	2.52224662625987	ARMCX2
STK38	0.393096275870833	7.19055930168085	4.72411328393051	2.04227285308368e-05	0.00023172403565802	2.5203759653528	STK38
CHST10	-0.268398958810417	5.67381288882979	-4.72408171084017	2.04248926284698e-05	0.00023172403565802	2.52027444562147	CHST10
DOPEY1	0.174782608337501	5.78039556342553	4.72373491752823	2.04486775167069e-05	0.000231758591530628	2.51915938629064	DOPEY1
WDR3	0.306746552966667	6.36255118744681	4.72120475484838	2.06230338079643e-05	0.000233261167784268	2.51102491636337	WDR3
CCDC19	-0.28799899421875	6.83989238140426	-4.72096764702256	2.06394477448023e-05	0.000233261167784268	2.5102626934766	CCDC19
NOS1	-0.246744696060419	5.93460598265957	-4.7209037352916	2.06438742674399e-05	0.000233261167784268	2.51005724079734	NOS1
SLN	-0.245000129947917	5.18936133055319	-4.71994079628121	2.0710680244235e-05	0.00023377964821144	2.50696186486873	SLN
VPS54	0.3252381141625	6.64116605142553	4.71809530879018	2.08393084277884e-05	0.000234786232578503	2.50103015000269	VPS54
SH3GL1	-0.283119353195832	7.58380923931915	-4.71805861218741	2.08418740687136e-05	0.000234786232578503	2.50091220907674	SH3GL1
TMEM47	0.389727543793748	7.60909047659574	4.71761731115875	2.08727518943837e-05	0.000234897283403563	2.49949391638588	TMEM47
PVRL1	-0.19905954418125	4.67074036397872	-4.71486321987599	2.10664724645877e-05	0.000236814232579396	2.490643627958	PVRL1
STAG3	-0.2934082392625	6.6106287833617	-4.7145944314641	2.10854730574049e-05	0.000236814232579396	2.48977997242778	STAG3
ARG2	-0.614322692941668	8.32500189804255	-4.71007520704148	2.14074658723758e-05	0.000240068823454687	2.47526166300175	ARG2
CEACAM21	-0.225963982608334	5.10623991778723	-4.70992541409477	2.14182207592235e-05	0.000240068823454687	2.4747805274332	CEACAM21
OFD1	0.406892956958332	7.2425910192766	4.70826738499661	2.15376192162027e-05	0.000240977414629959	2.46945529265115	OFD1
HAL	-0.238758141552084	4.23364952765957	-4.70809373513095	2.15501618577981e-05	0.000240977414629959	2.46889760481598	HAL
GPR21	-0.22880899005625	6.26333011810638	-4.70790261761933	2.1563974463531e-05	0.000240977414629959	2.46828382691726	GPR21
S100A4	0.693503611829166	7.67159497661702	4.70337794492655	2.18935345375376e-05	0.000244415832624359	2.45375532474363	S100A4
POU3F1	-0.201958085112501	4.60967162570213	-4.70302171545466	2.19196897978333e-05	0.00024446360627823	2.45261169977906	POU3F1
CALCOCO1	-0.288639601689584	6.13898309565957	-4.70065406719584	2.20943091519812e-05	0.000246165408547747	2.4450114774243	CALCOCO1
NHLH1	-0.288366467049999	5.99345995193617	-4.6995133981927	2.21789224789984e-05	0.000246862010660166	2.44135038097541	NHLH1
UMPS	0.186782860637499	6.56105564317021	4.69645099387295	2.2407663221281e-05	0.00024897173968748	2.431522837835	UMPS
TSPAN4	0.302509332535418	6.95387876680851	4.69608586518595	2.24350897934751e-05	0.00024897173968748	2.43035125777856	TSPAN4
STAB2	-0.273398411397916	4.82421641561702	-4.69608299177485	2.24353057597577e-05	0.00024897173968748	2.43034203805884	STAB2
MAFB	0.897040405104169	7.68407610044681	4.69516231357645	2.25046092825703e-05	0.000249493064218971	2.42738802376092	MAFB
TAOK2	-0.190585948862501	5.55772376076596	-4.69369764956951	2.26152940670443e-05	0.00025047166620339	2.42268904574848	TAOK2
WISP2	-0.2624330586	4.47374104446808	-4.69265213847482	2.26946299179278e-05	0.000251101474586973	2.41933512631906	WISP2
PDIA2	-0.228602134445834	5.23785008870213	-4.69229151315459	2.27220582965142e-05	0.000251156282357612	2.41817832979633	PDIA2
C1R	1.09380202053125	7.76679554129787	4.68791964478168	2.30571709230284e-05	0.000254608582079883	2.40415698811189	C1R
OR7C2	-0.282557807168751	5.51346981659574	-4.68341587545715	2.34074629660986e-05	0.000257926890667454	2.38971750948201	OR7C2
MED7	0.245997337770834	6.19607881778723	4.68318377724761	2.34256557360906e-05	0.000257926890667454	2.38897351710916	MED7
C1QB	1.57119670626667	6.87533800368085	4.68316769688784	2.34269166914959e-05	0.000257926890667454	2.38892197189761	C1QB
CCNL1	-0.497256198756252	6.97918794968085	-4.68112940200191	2.35872915790158e-05	0.000259327620905222	2.38238878035943	CCNL1
MED1	0.151944081979165	4.89858440319149	4.68068397958919	2.36224809237337e-05	0.000259327620905222	2.38096123774577	MED1
ZNF281	0.36164223999375	4.94934919342553	4.68066780136651	2.36237600072945e-05	0.000259327620905222	2.38090938877587	ZNF281
SOCS2	-0.768033848972913	6.51685799393617	-4.6783905182081	2.38044860901206e-05	0.000261055085433855	2.37361165330823	SOCS2
MMP17	-0.267662100989583	5.41481375712766	-4.67784045982312	2.38483418554934e-05	0.000261279627681508	2.37184913882545	MMP17
GLOD4	0.320760292204167	8.46492628091489	4.67709437254423	2.39079535228738e-05	0.000261676180820876	2.36945862151144	GLOD4
POSTN	1.58477905106667	6.06888567478723	4.67618692070953	2.39806550562553e-05	0.00026218751359029	2.36655126552764	POSTN
PSMD10	0.38646759051458	8.06020430840426	4.67575375319543	2.40154351706618e-05	0.00026218751359029	2.36516352556869	PSMD10
FOXH1	-0.366087131681249	5.65905725634043	-4.675501034785	2.40357494160628e-05	0.00026218751359029	2.36435391228602	FOXH1
RNF126	-0.235623105602083	5.76439004502128	-4.6753422807951	2.40485191436284e-05	0.00026218751359029	2.36384533318579	RNF126
TBX6	-0.187408657797917	4.67942771523404	-4.67481616845953	2.40908857303915e-05	0.000262198065927424	2.36215994135201	TBX6
LPP	0.369848166922914	7.1116990896383	4.67474759895803	2.40964128597284e-05	0.000262198065927424	2.36194028516501	LPP
FRAT2	0.283840183216665	4.84653962323404	4.67416715736758	2.41432499183182e-05	0.000262452157429188	2.36008093962209	FRAT2
HNRNPH2	0.310224685447917	8.45454814744681	4.6731512762743	2.42254384755648e-05	0.000263089674406644	2.35682693828309	HNRNPH2
C1orf156	0.300115835350001	5.26161626517021	4.67130651273641	2.43753888114531e-05	0.00026446113589125	2.35091856933197	C1orf156
PRND	-0.162617771597917	4.1879101482766	-4.67047286367708	2.44434496455304e-05	0.0002646971925011	2.34824885231326	PRND
SLC1A6	-0.265592918483334	6.3777931816383	-4.67045978066294	2.44445192537928e-05	0.0002646971925011	2.3482069560238	SLC1A6
TGFB1	-0.187569903602084	4.8006488227234	-4.67006812895798	2.44765601935732e-05	0.000264787570341898	2.34695277283461	TGFB1
SLC25A44	-0.306278616768752	7.51943471874468	-4.66899260299152	2.45647607279921e-05	0.000265484720633764	2.34350881990984	SLC25A44
ANPEP	0.390119891454166	9.68885588685106	4.66787454505112	2.46567795706485e-05	0.000266221750436713	2.3399289788691	ANPEP
KLK1	-1.32156715323958	8.06837514512766	-4.66566859285507	2.48393271639562e-05	0.000267933862024334	2.3328667857007	KLK1
GARS	0.319540571606252	8.69380509991489	4.66430588977572	2.49527554579418e-05	0.000268897822798939	2.32850479626974	GARS
IFI30	0.602559281029167	9.84888856904255	4.66386755705395	2.4989349118496e-05	0.000269032732561842	2.32710179879165	IFI30
DGCR13	-0.275339222597916	5.73400529844681	-4.66255069359436	2.50996026213981e-05	0.000269957463007644	2.32288712348834	DGCR13
RFXANK	0.325359194281253	7.03268283255319	4.66226532071878	2.51235580785637e-05	0.000269957463007644	2.32197383283797	RFXANK
C16orf71	-0.212043219939583	4.54891391165957	-4.66171552646789	2.51697734482943e-05	0.000270194253875781	2.32021436065745	C16orf71
KLK8	-0.293633676214584	4.60030440910638	-4.65982185880383	2.53295928952326e-05	0.000271648944917682	2.31415475078379	KLK8
NOX1	-0.14558614235625	4.76727734529787	-4.65920568343524	2.53818103440669e-05	0.000271947967972146	2.31218322359422	NOX1
RNF7	0.399311909385416	7.3729083116383	4.65891472457718	2.54065041674435e-05	0.000271951804665882	2.31125229866036	RNF7
PHYHIP	-0.304337661460417	5.35324627829787	-4.65685081213723	2.55823468777755e-05	0.000273571986946546	2.30464940276668	PHYHIP
C4orf8	0.279420865210416	5.02090197146808	4.65573170684609	2.56781915616564e-05	0.000274334407936435	2.30106959130364	C4orf8
XCR1	-0.199186495260416	4.00356813446809	-4.65477740619499	2.57601997461059e-05	0.000274947690699841	2.29801720687	XCR1
SH2B1	-0.173302085093747	6.292131742	-4.65435550631566	2.5796537674152e-05	0.000275072813462451	2.29666780895048	SH2B1
C6orf35	0.252655529166669	6.69882760414894	4.65381073993133	2.58435323502402e-05	0.00027515549814726	2.29492550264096	C6orf35
PROP1	-0.357023764529169	5.61606243857447	-4.65369489357754	2.58535367386688e-05	0.00027515549814726	2.29455500508389	PROP1
C1orf113	-0.298214887435416	5.31216863810638	-4.65295001874896	2.59179542226512e-05	0.000275578628390226	2.29217284116194	C1orf113
MAP4K1	-0.260387620597915	5.64260962257447	-4.65099392903525	2.60878688424842e-05	0.000277121610565362	2.2859177858183	MAP4K1
PRDM11	-0.365924240695835	5.57277889257447	-4.64833657735208	2.63204487378563e-05	0.000279326699568418	2.27742181875994	PRDM11
LXN	0.413361413943751	7.07265750782979	4.64694817424104	2.64427734233367e-05	0.00028005766892963	2.27298358337637	LXN
REG1P	-0.299533221247916	5.11345219812766	-4.64661945307303	2.64718167605627e-05	0.00028005766892963	2.27193284862948	REG1P
PTPN14	-0.167996254233334	4.07701509331915	-4.64652265343376	2.64803752091307e-05	0.00028005766892963	2.27162344037902	PTPN14
C21orf2	-0.240837502414581	6.27240002840426	-4.64641867922428	2.64895710119569e-05	0.00028005766892963	2.27129110211501	C21orf2
LEFTY2	-0.214068589191668	4.90101607638298	-4.64594598423596	2.65314171103091e-05	0.000280234958608416	2.26978023642065	LEFTY2
SLC5A5	-0.253575662547915	7.09090779065957	-4.64488801206389	2.66253107932868e-05	0.000280961140807346	2.26639886457802	SLC5A5
XDH	-0.342841930483333	5.3545698126383	-4.64331188051164	2.67657948348902e-05	0.000282170637056129	2.26136193276487	XDH
BAI1	-0.235770828758334	4.99711939655319	-4.64303633664125	2.67904291647922e-05	0.000282170637056129	2.26048142609277	BAI1
CFH	0.723668180737498	5.58871577191489	4.64198146384956	2.68849430696651e-05	0.000282899471566391	2.25711073318672	CFH
IQCC	-0.346587492954166	6.12490957997872	-4.64039215948265	2.70279581426811e-05	0.000284136813023952	2.25203287199474	IQCC
CCDC28B	-0.212774283272914	4.79574558774468	-4.63906979886176	2.71475201450532e-05	0.000285125505282866	2.2478083879761	CCDC28B
DOCK5	-0.185264567914585	4.17491796697872	-4.63637471370078	2.73928049918354e-05	0.000287207683371051	2.23919989369281	DOCK5
TNS1	-0.250906497202084	5.18535391519149	-4.63632695197827	2.73971714070282e-05	0.000287207683371051	2.23904735237813	TNS1
MTERFD2	-0.281034128258331	5.76915820093617	-4.63587898597705	2.74381580380864e-05	0.000287367775141157	2.2376166673871	MTERFD2
PTN	0.749591075210416	5.87375068112766	4.63542636980658	2.74796311707065e-05	0.000287435022341214	2.23617118261683	PTN
HNF4A	-0.268168833906248	5.67133536414894	-4.63505932990216	2.75133080743756e-05	0.000287435022341214	2.23499903417482	HNF4A
SARM1	-0.20510356995625	5.605627636	-4.63496747178654	2.75217426313288e-05	0.000287435022341214	2.23470568899608	SARM1
TERF1	0.308828548164582	7.56732674542553	4.6345411323707	2.75609229769038e-05	0.00028757545683184	2.23334421931012	TERF1
KCNQ1DN	-0.277750193154167	6.17142824397872	-4.63277547518697	2.77237686735791e-05	0.000289004771387357	2.22770627126274	KCNQ1DN
VPS52	-0.208291364620834	8.14466451474468	-4.63234439840279	2.77636696731559e-05	0.000289150986577369	2.22632991328229	VPS52
ANP32C	-0.182129091066665	4.04665280765957	-4.63038649602934	2.79456049844644e-05	0.000290774800466843	2.22007924384777	ANP32C
GRWD1	-0.288413511956249	6.8564772013617	-4.63008145446291	2.79740555420079e-05	0.00029080006575064	2.21910547606799	GRWD1
NRL	-0.214797118485419	5.5093625296383	-4.62867356034411	2.81057350058551e-05	0.000291897387258765	2.21461143813325	NRL
NDST1	-0.204602352985416	6.65906457457447	-4.62666253062107	2.8294879464439e-05	0.000293588930376143	2.20819304938885	NDST1
REEP2	-0.263375626064584	7.25640319734043	-4.62498084188173	2.84540054684535e-05	0.000294966151307947	2.20282657438008	REEP2
MTDH	0.349242522264584	7.60460019008511	4.62470005452636	2.84806596364124e-05	0.000294968833583789	2.20193061776923	MTDH
TENC1	-0.261745797862501	6.45918885887234	-4.62411093088889	2.85366626412314e-05	0.000295077098377019	2.20005086483386	TENC1
NME7	0.444623370027083	7.76953573755319	4.62403463492218	2.85439233418843e-05	0.000295077098377019	2.1998074290914	NME7
PPP1R8	0.270625017989584	8.29364725306383	4.62320843813929	2.8622664337692e-05	0.000295446609164592	2.19717139768897	PPP1R8
MAP3K12	-0.271135995220832	5.89449615574468	-4.62310493359473	2.86325438680316e-05	0.000295446609164592	2.19684117239294	MAP3K12
FOXB1	-0.203587195572917	4.06338925297872	-4.62159872261928	2.87766907035706e-05	0.000296660072520666	2.1920360026902	FOXB1
ZNF200	0.153810059016666	4.80149911204255	4.6212957966204	2.88057669827169e-05	0.000296686125374988	2.19106966706657	ZNF200
PITX3	-0.278527159687499	6.30706705002128	-4.62029481680576	2.89020506650708e-05	0.000297270085448601	2.18787670281278	PITX3
LIPF	-0.19192699296875	4.17252234965957	-4.62015351924092	2.89156673720474e-05	0.000297270085448601	2.187426007007	LIPF
LRRC49	0.27625710955625	4.85633435953191	4.61937207977008	2.89910875143031e-05	0.000297771510084869	2.1849335475505	LRRC49
NKX3-1	-0.206432800814583	5.10743898048936	-4.6188310068746	2.90434217285842e-05	0.000298035112779549	2.18320784682433	NKX3-1
SERPINA10	-0.172976287383333	4.20284134885106	-4.61768390899945	2.91546788576971e-05	0.000298667857941385	2.17954953492055	SERPINA10
OSBPL7	-0.214453305770832	4.61145967695745	-4.61739589430718	2.9182678952473e-05	0.000298667857941385	2.1786310546084	OSBPL7
PSORS1C2	-0.280589524093752	5.32268838102128	-4.61736934001541	2.91852618229971e-05	0.000298667857941385	2.17854637390829	PSORS1C2
MYOD1	-0.244945259775001	5.91029706570213	-4.61511324944597	2.94055260662121e-05	0.00030064661828904	2.17135244119428	MYOD1
PTPRA	0.176488453277083	5.93983284123404	4.61363617716194	2.95506154011012e-05	0.000301829963836162	2.1666432500949	PTPRA
IGKC	2.59852628660416	10.8331298119574	4.61338573646415	2.95752850470333e-05	0.000301829963836162	2.16584485247244	IGKC
UTP6	0.456579570075002	7.26426205880851	4.61308263288965	2.96051692360483e-05	0.000301859275741642	2.16487858870511	UTP6
HOXB3	-0.242218033522914	6.01858994906383	-4.61091781027576	2.98194696272496e-05	0.000303364257827949	2.15797803867217	HOXB3
WAC	0.247017842608338	7.74686631819149	4.61091542336795	2.98197067490433e-05	0.000303364257827949	2.15797043087299	WAC
ALOX15	-0.247100549814583	4.16874585531915	-4.61076944619683	2.98342120226323e-05	0.000303364257827949	2.15750516013936	ALOX15
PSG5	-0.361527933154168	6.02045874957447	-4.6086308906101	3.00475073944643e-05	0.000305255359211944	2.15068960498697	PSG5
ERAF	-0.226103738956249	4.74407172659574	-4.60763114894256	3.0147731427516e-05	0.00030599536666893	2.14750384277279	ERAF
CIDEC	-0.2268389225875	5.5814372686383	-4.60612835392618	3.02990029592972e-05	0.000307251686089062	2.14271554335534	CIDEC
ARHGAP15	0.702876472295834	6.15945863717021	4.60432141235347	3.04818746760547e-05	0.000308825883504	2.13695892555631	ARHGAP15
IFNGR1	0.517614647122913	7.99005900668085	4.60375307620907	3.05396163968347e-05	0.000308911483742372	2.13514847484015	IFNGR1
KIFAP3	0.270127264229167	7.80870895755319	4.60369414505686	3.05456098018184e-05	0.000308911483742372	2.13496075278383	KIFAP3
C17orf62	0.24497343704375	5.65649359002128	4.60217658080001	3.07003463218347e-05	0.000310195633043854	2.13012694196948	C17orf62
LY6E	0.891820895904165	8.48000640225532	4.60133370580677	3.07866204022795e-05	0.000310786344169353	2.12744243791519	LY6E
ANKRD49	0.321454035560418	7.00617613661702	4.5999686345742	3.09268489000993e-05	0.000311918051377365	2.12309516203729	ANKRD49
OCEL1	-0.346081217983332	7.75741294029787	-4.59969967240334	3.09545520337806e-05	0.000311918051377365	2.12223866827978	OCEL1
STX4	0.270887167499999	7.63364629117021	4.59923222794812	3.10027567091247e-05	0.000312122347949972	2.1207501643399	STX4
ARMCX5	0.278995082347915	6.05360405455319	4.5982325534529	3.11060939067017e-05	0.000312365696017484	2.11756704714567	ARMCX5
URM1	-0.239280486425	7.99414200906383	-4.59811906665524	3.11178464358857e-05	0.000312365696017484	2.11720570413922	URM1
CUL1	0.344485701556251	6.80894260897872	4.59808348900863	3.11215317010847e-05	0.000312365696017484	2.11709242527396	CUL1
GYPC	0.509768581918753	7.60505119610638	4.59791744371767	3.11387369452776e-05	0.000312365696017484	2.11656374310106	GYPC
CTCF	0.313030636360418	7.18729814851064	4.59758533211377	3.11731775698676e-05	0.000312430725868404	2.11550633330219	CTCF
GNMT	-0.279881032891667	4.9070190962766	-4.59676415357895	3.12584956589814e-05	0.000312799650990906	2.11289190679255	GNMT
SSB	0.340322584539583	7.71551708559574	4.59669232232421	3.12659695889791e-05	0.000312799650990906	2.11266322242506	SSB
LRRFIP2	-0.279097644697918	6.2994926803617	-4.5960368507913	3.1334251290107e-05	0.000313202377609075	2.11057650343956	LRRFIP2
ATP1A3	-0.214670914177084	4.38255678204255	-4.59245911348093	3.17095331399068e-05	0.000316670270633118	2.09918860820595	ATP1A3
GABRR2	-0.349621957547916	6.32610435953192	-4.5919529591929	3.17629797028701e-05	0.000316920801946047	2.09757779427157	GABRR2
SLC12A5	-0.1925395144375	4.36445189176596	-4.59095499519169	3.18686167341072e-05	0.000317691161466234	2.09440201303716	SLC12A5
MLXIPL	-0.390655717233334	7.08189583806383	-4.59005503760608	3.19641745442592e-05	0.000318359759832529	2.09153833647494	MLXIPL
EDC3	-0.225244712525001	4.98883162025532	-4.58959314269348	3.20133276226782e-05	0.000318565392861469	2.09006866302123	EDC3
SEC14L5	-0.222687859525	4.67975245234043	-4.58786174314921	3.21982361749127e-05	0.00032012036410556	2.08456013095211	SEC14L5
HDHD1A	0.714527526887501	7.68714910161702	4.5874480185488	3.22425753830612e-05	0.000320276248805075	2.08324396190061	HDHD1A
THUMPD1	0.367786456514584	7.54374959244681	4.58610033661836	3.23874226082015e-05	0.000321429349597382	2.0789569341208	THUMPD1
TGFA	-0.197452869589582	5.78930059461702	-4.58528512361615	3.2475349837655e-05	0.000321922966493489	2.07636394100949	TGFA
YY2	-0.287985442016668	5.48498534070213	-4.5851053193671	3.24947746044435e-05	0.000321922966493489	2.0757920510976	YY2
DICER1	0.282915244735414	7.10793136608511	4.58209320896758	3.28218784136209e-05	0.000324875545856699	2.06621291639891	DICER1
FPGS	-0.251882703227084	6.61735696468085	-4.58165576922849	3.28696500695105e-05	0.000325060477457328	2.0648219652623	FPGS
LMX1B	-0.276328922085415	5.29969855729787	-4.5810099911585	3.29402982874241e-05	0.000325207128835159	2.06276864108095	LMX1B
PPFIBP1	0.346158097945831	4.74928780010638	4.58072778321248	3.29712185472171e-05	0.000325207128835159	2.06187136346812	PPFIBP1
TFE3	-0.189072900472919	7.2880387476383	-4.58055031753424	3.29906772201204e-05	0.000325207128835159	2.061307123657	TFE3
BAZ2A	-0.19318548301875	5.87243081817021	-4.58045726692256	3.30008844831383e-05	0.000325207128835159	2.0610112789978	BAZ2A
ARL6IP5	0.545180945993751	9.62006161965957	4.58000153934994	3.30509205714904e-05	0.000325413248798595	2.05956237382265	ARL6IP5
KLK2	-0.202828523520835	5.03189887831915	-4.57901174814382	3.31598495882979e-05	0.000326198344321504	2.0564156957541	KLK2
GDAP1L1	-0.25371197800625	4.95642198946808	-4.57785476989851	3.32876236312071e-05	0.000327001279858065	2.05273783423634	GDAP1L1
GMFG	0.769962086591662	6.91893365029787	4.57774296968634	3.32999961054567e-05	0.000327001279858065	2.05238245666455	GMFG
IMP3	0.275699626491665	8.77005465412766	4.57713580826384	3.33672668580104e-05	0.000327374194151244	2.05045253964172	IMP3
PPP2R5B	-0.169574702218751	6.20560126059574	-4.57660082726543	3.34266506085863e-05	0.000327669140834168	2.04875213496177	PPP2R5B
ENAH	0.320767915256251	5.83787369474468	4.57488108180592	3.36182469721131e-05	0.000329258466181739	2.04328653873007	ENAH
ARHGAP12	0.267676799633333	6.19678769365957	4.57288935411471	3.3841488843412e-05	0.000331154674102565	2.03695751826819	ARHGAP12
MNS1	0.759035820208332	5.12020771534043	4.57261386001934	3.38724815144305e-05	0.000331167962313002	2.03608217586696	MNS1
CACNA2D1	-0.247451230602082	5.85525322153191	-4.57049548960451	3.41117251981116e-05	0.000333215497455329	2.02935203152419	CACNA2D1
MYLK	0.518141593887498	7.64029723021277	4.56798610447166	3.43972703715488e-05	0.000335711350569482	2.02138115292053	MYLK
FUT5	-0.251737894047917	5.18500192229787	-4.56654598229799	3.45621986316954e-05	0.000336468631765873	2.01680746258069	FUT5
MYL7	-0.328183503558336	6.29902471040426	-4.56654400039967	3.45624261388072e-05	0.000336468631765873	2.01680116863957	MYL7
MYF5	-0.246813669747917	4.16241422385106	-4.56651993140772	3.45651891961721e-05	0.000336468631765873	2.01672473250177	MYF5
ZNF623	0.129810880712499	3.68512476082979	4.56587127943137	3.46397342446812e-05	0.000336825794292184	2.0146648597618	ZNF623
IRF2BP1	-0.226531094077083	6.90193904734043	-4.56567638985792	3.46621622761531e-05	0.000336825794292184	2.01404598615316	IRF2BP1
NFIL3	-0.932826696343748	7.24935169442553	-4.56351072942123	3.49123467116983e-05	0.000338962184624873	2.0071695896254	NFIL3
NSUN5	0.350507127681249	5.4729026153617	4.56267155696122	3.50097652298888e-05	0.000339612956982645	2.0045053870913	NSUN5
DPF1	-0.336573318300001	6.75310804397872	-4.56012253820949	3.5307312383136e-05	0.000341993265394178	1.99641391629452	DPF1
APOL3	0.231016205024998	6.14308158655319	4.56004543148757	3.53163515225844e-05	0.000341993265394178	1.99616917969857	APOL3
LAPTM5	1.24104339384375	7.09197600795745	4.55944998697091	3.53862311859234e-05	0.000342373275759908	1.99427929315256	LAPTM5
NR1I2	-0.208178172402082	5.29084286978723	-4.55816254120706	3.55377851482703e-05	0.000343267329873875	1.99019338042056	NR1I2
MATN4	-0.225037644643748	4.43561801604255	-4.55814315865278	3.55400716477918e-05	0.000343267329873875	1.99013187019167	MATN4
SEMA6A	-0.324722544108332	5.94218173612766	-4.55729855409738	3.56398469919458e-05	0.000343808571781233	1.98745162821474	SEMA6A
TBC1D30	-0.117128736658334	4.21827984857447	-4.55693784328331	3.56825422091706e-05	0.000343808571781233	1.9863070175975	TBC1D30
TTC33	0.366775846495834	5.78777162634043	4.55684193989771	3.56939021511755e-05	0.000343808571781233	1.98600270199615	TTC33
FNBP1	0.332957166289583	6.14504764974468	4.55662870923152	3.57191724239832e-05	0.000343808571781233	1.9853260983976	FNBP1
PAX4	-0.158294575879165	4.60466717668085	-4.55591440051162	3.58039538345749e-05	0.000344328041395331	1.98305960913203	PAX4
FEZ2	0.283404216579164	8.61626277008511	4.5540428238684	3.60270267965031e-05	0.000346175429450491	1.977121774268	FEZ2
OR10H2	-0.183734693235416	4.30581011391489	-4.55370684774594	3.60672155131847e-05	0.00034620308040259	1.9760559427095	OR10H2
OMG	-0.189467462189584	4.98198888334043	-4.55350096225637	3.60918647578539e-05	0.00034620308040259	1.97540281818073	OMG
PPEF1	-0.237513331831251	4.20303075814894	-4.55278059939956	3.61782386560737e-05	0.000346733976828151	1.97311772124745	PPEF1
PCBP4	-0.310202985347916	6.89811189648936	-4.5522463139715	3.6242431897177e-05	0.000347051565082222	1.97142297885907	PCBP4
TP53BP1	0.315095109041665	7.33626518753191	4.55091961887879	3.64023139406463e-05	0.000348284125245482	1.96721505940056	TP53BP1
PDIA4	0.421449189324998	7.20277659970213	4.54917001804362	3.66142168326295e-05	0.000350011867497549	1.96166651698157	PDIA4
SRI	0.322250406579169	8.12626862987234	4.54643082520016	3.69484009959443e-05	0.000352904599256135	1.95298130974274	SRI
BEST2	-0.287974607752085	6.08520759348936	-4.54459410214954	3.71741529261585e-05	0.000354757607984476	1.94715870685785	BEST2
FLJ10357	0.31722340908542	6.18722058868085	4.54288812299514	3.73850439215402e-05	0.000356465755821853	1.94175138749255	FLJ10357
RNF219	0.283837090654167	4.82463751965957	4.5424592914824	3.74382394043924e-05	0.000356668649057191	1.94039227417204	RNF219
ITIH2	-0.32524749123125	5.22085306878723	-4.54057109962851	3.76733473435132e-05	0.000358602773904395	1.93440853882986	ITIH2
POLM	-0.218876838643751	5.0383244583617	-4.53980683682821	3.77689196256321e-05	0.000358954329888054	1.93198684052948	POLM
MPHOSPH8	0.302439526462499	6.87214058793617	4.53959874896839	3.77949824111219e-05	0.000358954329888054	1.93132750556661	MPHOSPH8
NUDT9	0.299589601445829	8.0116436947234	4.53950568745534	3.78066439622585e-05	0.000358954329888054	1.931032640102	NUDT9
OR3A1	-0.192303192206249	4.08230861480851	-4.53819677640219	3.7971037289971e-05	0.000360209118603927	1.92688560192173	OR3A1
TRIOBP	0.292717044679163	8.29609526440426	4.53720078292625	3.80965980141735e-05	0.000361093708912968	1.92373029374059	TRIOBP
GAPVD1	0.214479295614586	6.94126805725532	4.53457896486211	3.84290651623359e-05	0.000363936273889071	1.91542565233863	GAPVD1
AQP6	-0.305013369924998	5.90499096640426	-4.5340356855433	3.84983114940351e-05	0.000364283345424083	1.9137050406548	AQP6
MAST2	-0.2723542106375	6.24241470814894	-4.53372547616829	3.85379054952102e-05	0.000364349487232635	1.91272261705067	MAST2
MAGEB3	-0.173285992756251	3.74189089708511	-4.53262997724903	3.86780500699605e-05	0.000365179129257785	1.90925341377913	MAGEB3
GDAP2	-0.186354085368751	5.36786989912766	-4.5325288302753	3.86910146793036e-05	0.000365179129257785	1.90893312001663	GDAP2
PLEKHG6	-0.2658116570375	4.80670299512766	-4.53205082096754	3.87523415265315e-05	0.000365449296674252	1.90741948491887	PLEKHG6
GNB3	-0.352077068393749	6.36898221223404	-4.53124862989551	3.88554735075594e-05	0.000366112914373504	1.90487945468054	GNB3
TPM1	0.674256040331251	8.52596457755319	4.53022227516715	3.89878162658896e-05	0.000367050418509955	1.90162989457111	TPM1
TMSB10	0.920835158916672	11.5068053948936	4.52863695680799	3.91931014403311e-05	0.000368672481982912	1.89661115094414	TMSB10
SDK2	-0.288880356333332	5.76068754340426	-4.52618043648069	3.95132904293951e-05	0.000371294068087331	1.88883573494752	SDK2
RTEL1	-0.321057185014585	6.37917696876596	-4.52578252858524	3.95653950075572e-05	0.000371294068087331	1.88757642501851	RTEL1
GLI3	-0.353827316291665	7.35612333095745	-4.52573612946767	3.95714751760189e-05	0.000371294068087331	1.8874295826079	GLI3
GTPBP8	0.274356247360418	8.20792236261702	4.52538462243281	3.96175665735832e-05	0.000371414686627342	1.88631716364639	GTPBP8
NCOR2	-0.180286803841663	5.6898563412766	-4.52495645912522	3.9673780487788e-05	0.000371629922004217	1.88496219495082	NCOR2
STX18	0.215768672910418	8.00733130542553	4.5241132565897	3.97847134910164e-05	0.000372356929030241	1.88229393591457	STX18
LETM1	-0.294548881791666	5.73958597114894	-4.52345910724977	3.98709833374289e-05	0.000372575487602559	1.88022405656469	LETM1
ORC5L	0.115798120554169	4.93248766370213	4.52343061031355	3.98747456977772e-05	0.000372575487602559	1.8801338883351	ORC5L
RMI1	0.298450179	5.58340739587234	4.52194384564091	4.00715210312359e-05	0.000374101292835473	1.87542986696789	RMI1
PAK3	-0.255571283072918	5.70945488070213	-4.52052670552019	4.02599655515787e-05	0.000375546840600076	1.8709466935885	PAK3
CUL2	0.257142941666667	7.4646210497234	4.52002969378916	4.03262609101626e-05	0.000375851514321157	1.86937450893895	CUL2
LYRM2	0.430392209931252	6.35191411659574	4.51947494952311	4.04003832116032e-05	0.000376228568658055	1.86761978001116	LYRM2
C2orf83	-0.249783659520834	4.62321321902128	-4.51770169175379	4.06382125116693e-05	0.000377798302948271	1.86201129639788	C2orf83
FAM12A	-0.123613885952083	3.73222348197872	-4.51740112589263	4.06786599107158e-05	0.000377798302948271	1.86106074775998	FAM12A
IFITM2	1.02367280782084	10.1382154480851	4.51731355355154	4.06904520001237e-05	0.000377798302948271	1.86078380222342	IFITM2
NUP188	-0.186857895831253	5.1802242246383	-4.51705295324765	4.07255630246052e-05	0.000377798302948271	1.85995967208919	NUP188
AKT3	-0.204708921483334	4.07596094876596	-4.5169608258856	4.07379825550485e-05	0.000377798302948271	1.8596683302265	AKT3
FMNL1	-0.390645111149998	5.93394591389362	-4.51604089172957	4.08622006592232e-05	0.000378636063322404	1.85675927476616	FMNL1
AEN	-0.304834176370837	5.84482097165957	-4.51427128170366	4.11021926122443e-05	0.000380544326795219	1.85116398860555	AEN
RIN2	0.364361735418749	9.29722423497872	4.51095451887275	4.1555726424331e-05	0.000384424869860843	1.84067910860492	RIN2
ATP10B	-0.271661383995834	5.4314998656383	-4.50995584597747	4.16932410567658e-05	0.000385377972547029	1.83752271607354	ATP10B
CSRNP2	-0.246677372987501	4.68363077897872	-4.5094670232171	4.17607128077995e-05	0.000385434821315739	1.8359778490336	CSRNP2
CPNE7	-0.336672830145833	6.01118240976596	-4.50941157488334	4.17683730302783e-05	0.000385434821315739	1.8358026152174	CPNE7
PIP5K1C	-0.187273604052085	6.40788944778723	-4.50383892282243	4.25452886698213e-05	0.000392280198750209	1.81819562970165	PIP5K1C
SH3BGRL	0.368260027433333	8.67604779551064	4.50314862286602	4.26425056782354e-05	0.00039285243277352	1.81601519842052	SH3BGRL
RNASET2	0.501072793479166	7.75171970582979	4.49788970533526	4.3390300393743e-05	0.000399412361532189	1.799408318893	RNASET2
SLC2A3	-0.234445886795834	4.29451332029787	-4.49759925854721	4.34319722111912e-05	0.000399466904905401	1.79849135381924	SLC2A3
CAMK2A	-0.303738753860418	5.62146559657447	-4.49702763748352	4.35140998049545e-05	0.000399893145822669	1.79668676594772	CAMK2A
TRPM8	-0.320256713420836	5.16114336170213	-4.4965289070291	4.3585878878529e-05	0.000400223661846805	1.79511236506981	TRPM8
PDCD6	0.224643888227083	8.50480402414894	4.49581450892671	4.36888993532494e-05	0.000400840271159739	1.79285726082098	PDCD6
LMF1	-0.179662074908334	5.28958499170213	-4.49452488643136	4.38754738054181e-05	0.000402157396227411	1.78878673285623	LMF1
MTHFR	-0.204922612127083	4.63376153206383	-4.49432520775519	4.39044316239321e-05	0.000402157396227411	1.78815651393732	MTHFR
TEX13A	-0.262927439622918	4.45594575848936	-4.4934726688782	4.40282789552461e-05	0.000402961521150594	1.78546588463337	TEX13A
ACAP1	-0.331220116345833	6.72081348895745	-4.49240689776541	4.41835827884894e-05	0.000404051994812905	1.78210257379043	ACAP1
NPC1L1	-0.241767500677081	4.93620873229787	-4.49027958792945	4.44951769328642e-05	0.000405633369958017	1.77539025135304	NPC1L1
HRH3	-0.249135368777085	5.12097250906383	-4.49025218463067	4.4499204768387e-05	0.000405633369958017	1.77530379364618	HRH3
CNNM2	-0.327230937797914	6.55402235414894	-4.48993768561212	4.45454564969525e-05	0.000405633369958017	1.77431156075202	CNNM2
NCR1	-0.21470632378125	5.23114617504255	-4.48989863606471	4.45512025892557e-05	0.000405633369958017	1.77418836277775	NCR1
TGFB3	-0.289790692154168	6.06222626742553	-4.48977496477067	4.45694054485827e-05	0.000405633369958017	1.77379819324482	TGFB3
CCDC48	-0.298096704377083	5.10427271723404	-4.48974173402899	4.45742978352076e-05	0.000405633369958017	1.7736933545801	CCDC48
CARD14	-0.211501028874999	5.07012041348936	-4.48928381929013	4.46417676963624e-05	0.000405729529239637	1.77224872444626	CARD14
HDAC1	0.376487827145832	7.09746402429787	4.4891772887125	4.46574783861077e-05	0.000405729529239637	1.77191264997373	HDAC1
RDH16	-0.252921829375001	5.79276033140426	-4.48877133380363	4.47173965040302e-05	0.000405943871594263	1.77063200358257	RDH16
TMEM123	0.551888624681253	7.83437284082979	4.48713362517453	4.49599181173615e-05	0.000407814192338892	1.76546606871801	TMEM123
PANX1	0.21406230994375	4.79509044285106	4.48529942240423	4.52330644808005e-05	0.000409959039394117	1.75968120580036	PANX1
CHST15	0.563331350050002	5.75391406517021	4.48358675842413	4.54895757540609e-05	0.000411949764223364	1.75428050884095	CHST15
ALMS1	0.181169992445833	4.73455762095745	4.4830272956878	4.55736760430564e-05	0.000412176274312635	1.75251648214003	ALMS1
RUNX2	-0.218360820541667	4.20103471570213	-4.48283862079245	4.5602072536604e-05	0.000412176274312635	1.75192159617284	RUNX2
RRM1	0.32139551744375	6.3172888213617	4.48257886230006	4.56411957601397e-05	0.000412176274312635	1.75110260213776	RRM1
PDIA5	0.489720098585416	7.15562238323404	4.48238540215466	4.56703548523666e-05	0.000412176274312635	1.7504926527816	PDIA5
ASCL3	-0.273486328808334	4.98370601902128	-4.48203272812662	4.57235581694214e-05	0.000412176274312635	1.74938075403616	ASCL3
STXBP5L	-0.209278537508333	4.42001669423404	-4.48195103461588	4.57358908409546e-05	0.000412176274312635	1.74912319845489	STXBP5L
EGLN2	-0.247453902710419	7.38954374095745	-4.48062157192877	4.59370477448066e-05	0.000413655526630309	1.74493205622939	EGLN2
SLCO1A2	-0.123021535731251	3.8438091637234	-4.48020734031639	4.59999003865039e-05	0.000413887992608037	1.74362628856234	SLCO1A2
PIAS1	0.186686589885417	7.19580423565957	4.47909217822023	4.61695254609814e-05	0.000415080005652829	1.74011124102306	PIAS1
MUC6	-0.29101121488125	5.0700623713617	-4.47842147788431	4.62718386419642e-05	0.000415665431530507	1.7379973270964	MUC6
MAPK8IP2	-0.257609878581251	5.26330835991489	-4.47777134124871	4.63712264235551e-05	0.000415891806655586	1.735948346063	MAPK8IP2
C7orf16	-0.220435247995835	4.27539718382979	-4.47776974149356	4.63714712387347e-05	0.000415891806655586	1.73594330439505	C7orf16
KCNH6	-0.25871412750625	4.68179451965957	-4.47718715135963	4.64607107601598e-05	0.00041633729190831	1.73410730482835	KCNH6
ALOX12P2	-0.236493367066666	5.46535900351064	-4.47695932232813	4.64956546131159e-05	0.00041633729190831	1.73338934049796	ALOX12P2
ARID4B	0.373256196172917	6.83664789197872	4.4764481101284	4.65741565961469e-05	0.000416516099783091	1.73177839538773	ARID4B
LILRB3	-0.294009403810417	8.44771399510638	-4.47634394735477	4.65901677609722e-05	0.000416516099783091	1.73145016394327	LILRB3
SIDT2	0.286504778210418	8.28320396117021	4.47328105678285	4.70633861995388e-05	0.000420410344348398	1.72179992848442	SIDT2
PIK3R2	-0.286906018879168	5.59621119189362	-4.47275627432833	4.71449354706701e-05	0.000420802439205063	1.72014676302576	PIK3R2
KIAA0319	-0.276519343025002	4.45888251453191	-4.47246782330753	4.71898185071548e-05	0.000420866896901401	1.71923811989418	KIAA0319
CNGB1	-0.137225616783334	3.8629450413617	-4.4706683793456	4.74707567449668e-05	0.000423034853767945	1.71357025958236	CNGB1
LPPR2	-0.223255650183332	5.637034073	-4.46981224665296	4.76049937333567e-05	0.00042338241763292	1.71087394599001	LPPR2
ELAVL4	-0.196853758964584	4.0447884077234	-4.46979654987966	4.76074583628974e-05	0.00042338241763292	1.7108245123273	ELAVL4
TFEB	-0.231205449829167	6.41095237378723	-4.46932726973319	4.76812000308913e-05	0.00042338241763292	1.70934664593677	TFEB
OR2W1	-0.183952453506251	3.79631641593617	-4.46926278192037	4.76913422269046e-05	0.00042338241763292	1.70914356447625	OR2W1
PROL1	-0.264357570395832	4.54001274829787	-4.46919044624682	4.77027211890153e-05	0.00042338241763292	1.7089157703592	PROL1
GAD1	-0.217774356635417	4.1169026032766	-4.46897214370262	4.77370779612956e-05	0.00042338241763292	1.70822831717381	GAD1
GPRC5D	-0.297641753437498	5.46891350353191	-4.46870611100628	4.77789792692591e-05	0.000423417996299739	1.70739057584183	GPRC5D
MRTO4	0.33035539044375	5.93986943042553	4.4682655156953	4.78484540256829e-05	0.000423697681249608	1.70600317781176	MRTO4
ADRA1D	-0.157820570604167	4.1144534232766	-4.46648015529485	4.81309885139367e-05	0.000425862071768204	1.70038178617503	ADRA1D
HSD17B4	0.30016060492917	9.45787777431915	4.4661233405003	4.81876498670152e-05	0.000426026097518904	1.69925842568968	HSD17B4
PELO	0.338229439393751	6.99770054482979	4.46580255132511	4.82386460815099e-05	0.000426139818150888	1.69824851536684	PELO
FAM64A	-0.265918688393749	4.53666045791489	-4.46484209567994	4.83916463533218e-05	0.000427153750393658	1.69522497701141	FAM64A
AKT2	-0.180949639110415	4.50461309297872	-4.46345291334425	4.86137820025408e-05	0.000428775859414676	1.69085225710243	AKT2
STRN4	-0.238135807010416	5.49287885412766	-4.46245828896896	4.87734381316727e-05	0.000429844772177794	1.6877218195663	STRN4
MMS19	0.256987337341666	6.29274337855319	4.46221019701033	4.88133413863717e-05	0.00042985743892254	1.68694102929242	MMS19
SLC27A5	-0.299176808135419	5.54062667157447	-4.46120397806138	4.89755095734709e-05	0.000430945920853179	1.68377445469979	SLC27A5
ANKRD6	0.378226302143752	5.47963562338298	4.46095581302031	4.90155861820959e-05	0.000430959225479875	1.68299352246878	ANKRD6
RAB14	0.163372631095834	6.08417764414894	4.4601548548113	4.91451530859995e-05	0.000431758715201293	1.68047316517046	RAB14
SLC28A1	-0.385590611270833	6.72854592644681	-4.45957755249505	4.92387478104992e-05	0.000431934268227939	1.67865669350137	SLC28A1
ZNF43	0.2143321017375	5.25488120868085	4.4595235840789	4.92475062986844e-05	0.000431934268227939	1.67848688764516	ZNF43
KRIT1	0.346283644935417	4.62314065257447	4.45931672733494	4.92810910058722e-05	0.000431934268227939	1.67783604263859	KRIT1
CBFA2T2	-0.167437842137499	5.16726474825532	-4.45660143667712	4.97240187562006e-05	0.000435474850784124	1.66929389528647	CBFA2T2
DAPK2	-0.208500466020832	5.40661583323404	-4.45606312072302	4.9812291641775e-05	0.000435906310960717	1.66760063279659	DAPK2
RGS6	-0.215664724074998	5.35139840238298	-4.45493829483445	4.99972347811734e-05	0.00043718239333303	1.66406278009266	RGS6
OPRD1	-0.270577749395834	4.69850152880851	-4.45436724769967	5.00913825796259e-05	0.000437663174610883	1.66226683460946	OPRD1
UTP14C	0.414879176183334	7.97431689053191	4.45408331022787	5.01382594382255e-05	0.00043773050720482	1.66137388462955	UTP14C
CDC123	0.299533505722918	8.33983220495745	4.45383003444988	5.01801103511742e-05	0.000437753890065864	1.66057738140565	CDC123
RAB3GAP2	0.152474643143748	7.27729803219149	4.4525434661983	5.03932286001922e-05	0.000439270147899491	1.65653165524646	RAB3GAP2
NDN	0.364424946335416	7.16810074553192	4.4506236754867	5.07128845796497e-05	0.000441419088723891	1.65049558133732	NDN
RAI2	0.394358831427082	5.50634189657447	4.45058851735733	5.07187570399531e-05	0.000441419088723891	1.6503850493479	RAI2
FASTKD2	0.312151690666668	6.55630193	4.44931317383768	5.09322273449442e-05	0.000442932016015371	1.64637579487509	FASTKD2
PPY2	-0.221756091139585	4.55990535217021	-4.44856500705962	5.1057865705372e-05	0.000443679354010522	1.64402402388009	PPY2
MAP3K6	-0.265202352047916	4.68507493974468	-4.44722696811182	5.12833156980866e-05	0.00044503455908434	1.63981845968385	MAP3K6
FGF23	-0.196850879047918	4.74952771485106	-4.44693320853853	5.13329421300059e-05	0.00044503455908434	1.63889521806179	FGF23
CCDC21	-0.224940515297918	6.49879976212766	-4.4469311339651	5.133329276597e-05	0.00044503455908434	1.63888869808086	CCDC21
VEGFA	-0.417716803289583	6.88327025323404	-4.4442989011132	5.17800721719628e-05	0.000448354549643463	1.63061709209562	VEGFA
ATP8B3	-0.160201116485417	4.00746755068085	-4.44420262486889	5.17964853324126e-05	0.000448354549643463	1.63031458832014	ATP8B3
UNC119B	0.276060991691665	8.39726347180851	4.44361917486603	5.18960605901374e-05	0.000448868790321041	1.62848142198108	UNC119B
RRAGC	0.273445755143745	8.28776036248936	4.44314988542439	5.19762881642124e-05	0.000449215019516685	1.62700701219972	RRAGC
PTAFR	-0.239152592287502	5.4989993597234	-4.44249064238556	5.20891940178448e-05	0.000449842923608513	1.62493591415765	PTAFR
NR6A1	-0.157437154922915	4.77318384985106	-4.44185829925685	5.21977179430394e-05	0.000450432044798043	1.62294944255976	NR6A1
RUNX1	-0.201643994475	4.69302100844681	-4.44091628894693	5.23597972530091e-05	0.000451482048072821	1.61999038063726	RUNX1
ERP29	0.197946660541666	10.2743118807447	4.44050025766187	5.24315346879087e-05	0.000451752043282482	1.61868361562671	ERP29
CLEC3B	0.668331507418751	7.75749112761702	4.4402243557602	5.2479162162122e-05	0.000451814050201628	1.61781702797755	CLEC3B
ZNF544	0.22788313554375	7.16379372206383	4.43868736049366	5.27452599500105e-05	0.000453755411810136	1.61298983787292	ZNF544
SLC2A4	-0.298577141325	5.00415714389362	-4.43781312150992	5.28972032543372e-05	0.000454548267938746	1.61024444675837	SLC2A4
SULT4A1	-0.2105456623125	5.66917294782979	-4.4376892098648	5.29187737439202e-05	0.000454548267938746	1.60985534215203	SULT4A1
FCF1	0.185840668864584	4.45317529576596	4.43484256740086	5.34166887877465e-05	0.00045847273210681	1.60091759267004	FCF1
NAP1L3	0.210556185616668	4.10444729910638	4.4328717198429	5.37640935937586e-05	0.000460966457045531	1.59473098608317	NAP1L3
SLC13A2	-0.527070230381248	7.37206242253191	-4.43272676245309	5.37897324373488e-05	0.000460966457045531	1.59427600042414	SLC13A2
PAPSS1	0.382359491495833	8.33326848961702	4.43157971982592	5.39930332388653e-05	0.000462354135206376	1.59067592858246	PAPSS1
TBPL1	0.47375375936875	5.77267678765957	4.43070745940806	5.41481340389933e-05	0.000462907004538857	1.58793853321844	TBPL1
SNTA1	-0.36233526576667	7.48905332110638	-4.43064416848982	5.41594050175378e-05	0.000462907004538857	1.58773991727714	SNTA1
NUAK1	0.478476932760418	6.34747410402128	4.43051807499536	5.41818668399844e-05	0.000462907004538857	1.58734422132324	NUAK1
HMGN4	0.289858284904166	8.08374835317021	4.42995270865415	5.42826909837069e-05	0.000463414111339132	1.58557009277577	HMGN4
PRX	-0.332701711104167	6.9028108357234	-4.42851081657465	5.45406599438277e-05	0.000465260973184942	1.58104582993393	PRX
GNPAT	0.262938725879168	8.62155322817021	4.4263941187422	5.49215286522753e-05	0.000468152618374658	1.57440529841975	GNPAT
STX5	-0.182768559783332	5.97186243117021	-4.42514421602141	5.51476487452245e-05	0.000469721779518204	1.57048469553108	STX5
NFKBIB	-0.213505751097917	6.95953316029787	-4.42192882484491	5.57335315694411e-05	0.000473640224303459	1.56040097005965	NFKBIB
NR1H2	-0.231668796718748	6.82056171429787	-4.42167917067205	5.57792749954507e-05	0.000473640224303459	1.55961815974316	NR1H2
SHARPIN	-0.325084768791667	7.289142814	-4.42167193750181	5.57806008550618e-05	0.000473640224303459	1.55959547983761	SHARPIN
LOC441938	-0.33220555335	5.28974437319149	-4.42160741531723	5.57924293072827e-05	0.000473640224303459	1.55939316852003	LOC441938
IL1B	-0.222751097087501	5.38076859797872	-4.42145918346665	5.58196130118707e-05	0.000473640224303459	1.55892838751001	IL1B
CASP10	-0.17746125848125	5.99359243357447	-4.42051851613255	5.59924203079595e-05	0.000474746052307623	1.55597907328337	CASP10
OTOR	-0.2455410820625	4.80317708006383	-4.41950273099039	5.61796139314648e-05	0.000475972089222229	1.552794527187	OTOR
CACNG4	-0.228234359745831	7.11317538829787	-4.4182629444049	5.64089158182993e-05	0.000477552753234466	1.54890812917558	CACNG4
TAZ	-0.227640538604168	6.23346757078723	-4.41777704084909	5.6499034052843e-05	0.000477953599954974	1.54738507375185	TAZ
INS	-0.234333086304166	4.16285698676596	-4.4169671158831	5.6649559555237e-05	0.000478864469008906	1.54484653185117	INS
PSMB10	0.891219143260417	6.68027320112766	4.41659455779687	5.67189313329734e-05	0.000479088478946317	1.54367888977806	PSMB10
MS4A6A	1.05907126649583	6.55379280153192	4.41561476501718	5.69017687581196e-05	0.000480269838271893	1.54060829339616	MS4A6A
IVL	-0.291218420762504	6.29661494561702	-4.4142422356077	5.71588621326188e-05	0.000481780701535661	1.53630735975204	IVL
LPAL2	-0.241629650735415	4.81988043851064	-4.41399974661872	5.7204401347444e-05	0.000481780701535661	1.53554755757759	LPAL2
ITGB2	0.867420638058336	5.6332880872766	4.41396935669179	5.72101110458901e-05	0.000481780701535661	1.53545233659485	ITGB2
C6orf211	0.473852031387499	7.97622751146809	4.41350336790198	5.72977313297379e-05	0.000482155231633902	1.53399228415128	C6orf211
SPARC	0.709938172208333	7.76238629946809	4.41280564759029	5.74291693070996e-05	0.000482728234623152	1.53180628060573	SPARC
ADD2	-0.199162153116668	5.47721043804255	-4.41268344994768	5.74522194227107e-05	0.000482728234623152	1.53142344196305	ADD2
TUBB1	-0.140349405358335	4.31335301378723	-4.41215408786417	5.7552177245637e-05	0.000483204793929371	1.529765029279	TUBB1
NUDT3	0.254143224070831	7.11920146034043	4.4116748202628	5.76428223224399e-05	0.000483602507097046	1.52826362560797	NUDT3
CCDC88A	0.170566987135416	4.19869338097872	4.41070686437127	5.7826319476353e-05	0.000484778034619838	1.52523151027145	CCDC88A
WNT8B	-0.387002639549999	6.12526210495745	-4.40934943573856	5.80846106756811e-05	0.000486578354048528	1.52097983465507	WNT8B
PSG3	-0.128467483402085	3.86812676219149	-4.40908288926285	5.81354612137057e-05	0.000486639534878773	1.52014503320446	PSG3
ANP32B	0.287475925212501	9.86094325710638	4.40839136500528	5.82675898333892e-05	0.000487380476338416	1.51797933333816	ANP32B
PDCL	0.200117429833336	5.74542001165957	4.40668549374984	5.85947832619426e-05	0.000489750712754083	1.51263752221789	PDCL
TUT1	-0.278872686660415	5.53025118868085	-4.40546540853507	5.8829900358714e-05	0.000491348383040829	1.50881743650631	TUT1
RSRC1	0.29350326456875	6.15466570431915	4.40509805280863	5.8900872039767e-05	0.000491573745365494	1.50766733137294	RSRC1
OAS3	0.720135611095832	5.52501025338298	4.40466256747885	5.8985114369497e-05	0.00049185119812939	1.5063039795066	OAS3
THBD	-0.24125622184375	4.75815827470213	-4.40447133840035	5.90221437755268e-05	0.00049185119812939	1.50570532585968	THBD
LYZ	1.73502752420625	6.13838090782979	4.40336941143089	5.92359623541079e-05	0.000493265185772843	1.50225588867123	LYZ
NEU1	0.466572003141669	8.74145531142553	4.40287132820819	5.93328586898772e-05	0.00049370416668606	1.50069682151493	NEU1
TSPYL5	0.463530843872916	6.45041775470213	4.40242010029827	5.94207734307431e-05	0.000493708901215364	1.49928448053573	TSPYL5
QPCT	0.948694386789584	4.4693975903617	4.40241490078565	5.942178721563e-05	0.000493708901215364	1.49926820643651	QPCT
BEGAIN	-0.300615477412498	5.839070318	-4.39735763781892	6.04158733763963e-05	0.00050159538260121	1.48344309526353	BEGAIN
SLC2A9	-0.517956058564582	8.13234542504255	-4.39591223882027	6.07029600635456e-05	0.00050360473549378	1.4789215554731	SLC2A9
MLLT4	-0.136058640202083	4.52905655280851	-4.39466112355199	6.09525326581921e-05	0.000505300113097401	1.47500827624357	MLLT4
SGMS1	0.504286505291668	5.10203470593617	4.39197443908235	6.14918619314642e-05	0.000509258239663902	1.46660633530275	SGMS1
MGAT5	-0.239009739597916	4.47923780159574	-4.39182929989968	6.15211296238271e-05	0.000509258239663902	1.46615250901696	MGAT5
RXFP3	-0.178915608927085	4.01605112165957	-4.39119559989798	6.16490762198294e-05	0.000509721400818564	1.46417110644825	RXFP3
MS4A5	-0.213492323333334	4.73912196687234	-4.3911004623431	6.16683072847158e-05	0.000509721400818564	1.4638736481698	MS4A5
EFHA1	0.345880747639583	9.26380696925532	4.39042102682577	6.18058184056354e-05	0.0005104804291818	1.46174939419657	EFHA1
CA2	-0.439646397604166	11.0672721491489	-4.3898357800119	6.19245065195381e-05	0.000510542347390389	1.45991973032214	CA2
TSC22D1	0.390717423385418	10.4388728667021	4.38982375566312	6.19269473892504e-05	0.000510542347390389	1.45988213952227	TSC22D1
PPP2R5C	0.314737233231253	7.36163644187234	4.38970837651675	6.19503734283103e-05	0.000510542347390389	1.45952144071265	PPP2R5C
GNAI3	0.313185837135417	7.4309760277234	4.38917779659071	6.20582112573833e-05	0.000511054171555828	1.45786278997575	GNAI3
SIL1	0.219020801933333	6.94171797906383	4.3883139880022	6.22341682463247e-05	0.000512125795399616	1.45516260806712	SIL1
NT5C	-0.285704995441669	5.76551638797872	-4.38783139235124	6.23326844164448e-05	0.000512559049561274	1.45365415689629	NT5C
TOMM70A	0.2781400751	7.52146309642553	4.38726499951879	6.24485009226393e-05	0.000513133821919481	1.45188386839811	TOMM70A
ITM2C	0.664785634489585	8.51862594012766	4.38585578442003	6.27375704827118e-05	0.000515130308702648	1.44747970959043	ITM2C
GLP1R	-0.161342115302085	4.83297787848936	-4.38545933926953	6.2819127582737e-05	0.000515421256047787	1.44624082272158	GLP1R
C1QL1	-0.316870614229167	6.81953201487234	-4.38469169339106	6.29773427067027e-05	0.000516340282279826	1.44384206987529	C1QL1
HTR2A	-0.142951121958333	4.02384244387234	-4.38381395155506	6.31587256159204e-05	0.000517447770350375	1.44109950128647	HTR2A
RB1CC1	0.339191988560415	7.12825148978723	4.38299638387678	6.3328132199957e-05	0.000518455587790857	1.43854515670543	RB1CC1
JPH2	-0.221949089233334	4.52781149921277	-4.38255702227224	6.34193545361051e-05	0.000518511110823362	1.43717253152693	JPH2
ALDH3A1	-0.306613113525001	5.25271541587234	-4.38251679740792	6.34277126170502e-05	0.000518511110823362	1.43704686646247	ALDH3A1
PCDHA9	-0.178020073435419	4.08315290208511	-4.381266375156	6.36880669990887e-05	0.000520050413681936	1.43314070635177	PCDHA9
CREBZF	-0.114136340629167	4.30916437312766	-4.38116565188557	6.37090842353977e-05	0.000520050413681936	1.43282607986187	CREBZF
SVIL	0.253406524195833	7.33212340344681	4.38075299456959	6.37952613010949e-05	0.000520373755503456	1.4315371050882	SVIL
LMAN1L	-0.262337988756247	5.85557114287234	-4.38017848630404	6.39154278605309e-05	0.000520973673480258	1.42974265754567	LMAN1L
GOT1	-0.327922338043749	9.56762275948936	-4.37846162542451	6.42758514151302e-05	0.000523529620673528	1.42438071385257	GOT1
ATR	0.215779789316667	5.23372837104255	4.37639696189865	6.47119168144549e-05	0.00052669750211328	1.41793370566488	ATR
RRP1	-0.259622311327083	6.14461738587234	-4.37612577448429	6.47694067411089e-05	0.000526779606156288	1.41708700458928	RRP1
NEU2	-0.243641438720833	4.72863155278723	-4.37569830786188	6.48601280169255e-05	0.000526779606156288	1.41575241319882	NEU2
KCTD13	-0.158943479937498	4.49027923159574	-4.37568279919883	6.48634217513246e-05	0.000526779606156288	1.41570399470312	KCTD13
NOS2	-0.432087346093748	6.51614023774468	-4.37458093360351	6.509785445113e-05	0.000527529474632001	1.41226412179181	NOS2
TRIM21	0.377883425597918	6.48681161425532	4.37445537552025	6.51246205733177e-05	0.000527529474632001	1.41187216968214	TRIM21
NAP1L2	0.375309288677082	4.73975349612766	4.37441320093739	6.51336136421886e-05	0.000527529474632001	1.41174051520076	NAP1L2
VCP	0.266334544493748	8.78644432855319	4.3743617826858	6.5144579417643e-05	0.000527529474632001	1.41158000589552	VCP
WNT1	-0.172614640625	3.96702380529787	-4.37279326303807	6.54799585647367e-05	0.00052986135913174	1.40668403004743	WNT1
PIP	-0.216831547402082	6.01089258421277	-4.37155584174498	6.57457307548931e-05	0.00053162701967144	1.40282206233175	PIP
TOE1	-0.316903243272916	6.44358612455319	-4.3698012449796	6.6124386307855e-05	0.000533960691449935	1.39734678399611	TOE1
STRA6	-0.553043685881251	6.9048423177234	-4.36977578304981	6.61298968202873e-05	0.000533960691449935	1.39726733595827	STRA6
AQP8	-0.266867975389584	5.40665690278723	-4.36908751574749	6.62790226011731e-05	0.000534508915071462	1.39511983114095	AQP8
FASTK	-0.185708168133331	7.88243090829787	-4.36893202212786	6.63127585597141e-05	0.000534508915071462	1.39463468562436	FASTK
C12orf52	-0.236650955279167	6.91334216980851	-4.36880059789507	6.63412854768785e-05	0.000534508915071462	1.39422464307318	C12orf52
NXPH4	-0.265155301633333	5.67665788593617	-4.36768280269789	6.65843982965785e-05	0.000535706082801559	1.39073733990933	NXPH4
PARP1	0.232927999443748	7.27212843561702	4.36758859619059	6.66049272335125e-05	0.000535706082801559	1.39044345105081	PARP1
APOA4	-0.326459087187502	5.49325790119149	-4.36745666517051	6.66336872567488e-05	0.000535706082801559	1.39003188037104	APOA4
VSX1	-0.197226031968751	4.76533548031915	-4.36716261978483	6.66978306549468e-05	0.000535836274312746	1.38911459809962	VSX1
MPO	-0.156887733820833	4.36351557765957	-4.36679120392827	6.67789378358354e-05	0.0005360255376815	1.38795599362184	MPO
SSTR4	-0.225793265150001	5.09198011661702	-4.36661558362369	6.68173220573002e-05	0.0005360255376815	1.38740817336849	SSTR4
METTL1	-0.450159622081248	8.00025086021277	-4.36614158584244	6.69210282298351e-05	0.000536472374797997	1.38592965705003	METTL1
SEZ6L	-0.258317086616667	5.7812538686383	-4.36414627126272	6.73593082776688e-05	0.000539598759858744	1.37970651560814	SEZ6L
MCM3	0.272653702383333	7.05384455419149	4.36240157556677	6.77448323145747e-05	0.000542298353234507	1.37426600224899	MCM3
PIN1L	-0.2019240622375	4.86530783821277	-4.36182763518324	6.78721253116179e-05	0.000542928418294438	1.37247647421825	PIN1L
TBC1D8B	-0.702593553710417	5.82697600438298	-4.361191211766	6.80135490804712e-05	0.000543387869974912	1.37049224173835	TBC1D8B
PROM1	1.19320222990833	7.09737566306383	4.36113159089244	6.80268125364566e-05	0.000543387869974912	1.37030636280408	PROM1
WIZ	-0.216125561520834	6.07271197785106	-4.3608662865635	6.80858636101611e-05	0.000543471089888251	1.36947924118036	WIZ
NMBR	-0.147903615360416	4.03438249940426	-4.36014053558006	6.82476558494934e-05	0.000544356344481362	1.36721672379601	NMBR
MTSS1L	-0.212819398822918	4.52628810857447	-4.35993209951247	6.82941919429861e-05	0.000544356344481362	1.36656695687032	MTSS1L
PRKD1	0.457318875237503	6.15982358591489	4.35924669461426	6.84474359300361e-05	0.000544855592235086	1.36443040613459	PRKD1
HNRNPA2B1	0.25231615480833	9.23623686248936	4.35921584965569	6.84543401787973e-05	0.000544855592235086	1.36433425925567	HNRNPA2B1
MAT1A	-0.212728217795831	5.99863726234043	-4.35322729812678	6.98077484802179e-05	0.000555232447876466	1.34567276200728	MAT1A
HOXC6	0.343602028479166	6.61982928295745	4.35195054342278	7.00996510700348e-05	0.00055715761074512	1.3416955435612	HOXC6
LILRA2	-0.146485076712501	4.34058154108511	-4.35118362467257	7.02755625136114e-05	0.000558158785422606	1.33930675176433	LILRA2
WFDC2	1.52475046117708	8.97331477023404	4.35064204504236	7.0400046231485e-05	0.000558746895409363	1.33761995136848	WFDC2
TAF7	0.422406831022917	8.15605011540426	4.3504240003324	7.04502251630924e-05	0.000558746895409363	1.33694085576864	TAF7
TAS2R7	-0.121260766083333	3.93461747774468	-4.3502095615337	7.0499608279839e-05	0.000558746895409363	1.33627300472372	TAS2R7
P4HA1	-0.52136094461042	8.47097017148936	-4.34989249509074	7.05726873831347e-05	0.000558929682144954	1.33528555426138	P4HA1
PCSK6	-0.16921512071875	4.61148076604255	-4.3482462205915	7.09533183732285e-05	0.000561437781180695	1.33015899633005	PCSK6
GUCY1B3	0.611660248964582	5.3798933002766	4.34808866589652	7.0989850989559e-05	0.000561437781180695	1.3296684083597	GUCY1B3
ANKS1A	0.259232306947916	6.78783789129787	4.34717753003135	7.12014784649931e-05	0.000562713240343916	1.32683149470609	ANKS1A
PCDHGA11	-0.14457925410625	3.80552452923404	-4.34655197744561	7.13471302104442e-05	0.000563465851661989	1.32488391907356	PCDHGA11
MYOF	0.649193975283335	6.83527451717021	4.34566862503305	7.15533022076388e-05	0.000564440452469854	1.32213391959927	MYOF
ETAA1	0.411641043066666	5.37983502002128	4.34559054211274	7.1571554465305e-05	0.000564440452469854	1.32189084793904	ETAA1
PKD1	-0.202392126450002	5.21350538759574	-4.34494964212532	7.17215395806356e-05	0.000565224403958817	1.31989580001337	PKD1
NFKBIA	-0.533044987760414	9.26956582168085	-4.34172490385889	7.24808642277625e-05	0.000570805960356057	1.30985945245368	NFKBIA
RPLP2	0.347391957854166	10.9900056334043	4.3413707792739	7.25647255766101e-05	0.000571063949520153	1.30875750357538	RPLP2
MDM2	-0.126168000264584	3.85047175553192	-4.34058429871997	7.27513130167644e-05	0.000572055073921862	1.30631030529156	MDM2
NME5	0.396515232899999	8.44909163474468	4.34040865029813	7.27930483326074e-05	0.000572055073921862	1.30576378661938	NME5
CUX2	-0.164162098283334	3.8153560242766	-4.33934100097064	7.30472320631153e-05	0.000573649204712097	1.30244206688669	CUX2
PAQR6	-0.247922816654166	5.389953495	-4.33651049748323	7.37253081139784e-05	0.00057856763916693	1.29363735375122	PAQR6
CA5B	-0.299042228716666	6.31988825191489	-4.33539978820271	7.39930630627354e-05	0.000580261389281451	1.29018299002024	CA5B
ZNF276	-0.197978451870832	5.3298569783617	-4.33345493223941	7.44641881093601e-05	0.000583174398761582	1.28413529318503	ZNF276
SCN4A	-0.231417562550002	4.62641989114894	-4.33343557500317	7.44688919044991e-05	0.000583174398761582	1.28407510599825	SCN4A
YIPF5	0.265668474339583	7.62901544944681	4.33036833525856	7.52179000317416e-05	0.000588507177105693	1.27453962641115	YIPF5
BSN	-0.247838850022917	4.64040041817021	-4.33021640659278	7.52551907010322e-05	0.000588507177105693	1.27406738313633	BSN
NPHP1	-0.179695541216667	3.91020155206383	-4.32956192065107	7.54160394694023e-05	0.000589352616133266	1.27203311057609	NPHP1
MMP14	-0.214868202014578	6.77119897280851	-4.32842496974656	7.56962576608686e-05	0.000591129056156679	1.26849955263943	MMP14
GLB1	0.358613499014584	8.56941335657447	4.32800747605034	7.57994096579632e-05	0.000591496344153054	1.26720211299158	GLB1
C16orf57	-0.267053970481251	6.78258454029787	-4.32764182645604	7.5889864852952e-05	0.000591496344153054	1.26606583243932	C16orf57
POLR2C	-0.174336509908333	8.83217310629787	-4.32743651839202	7.5940700529032e-05	0.000591496344153054	1.26542784186846	POLR2C
KCNG1	-0.172878553439584	4.45147784751064	-4.32737874527166	7.59550115310633e-05	0.000591496344153054	1.26524831541847	KCNG1
ROBO1	0.365293989324999	4.92925681404255	4.32715682184918	7.60100087167425e-05	0.000591512428558216	1.26455871142242	ROBO1
CA7	-0.286691505358333	6.38861547331915	-4.32623578396967	7.62386759894788e-05	0.000592879056494381	1.26169684319018	CA7
SNPH	-0.271633358079166	5.38093698844681	-4.32588049256411	7.63270637572848e-05	0.000593103581374007	1.26059294380505	SNPH
KEL	-0.259286717645832	7.47928458978723	-4.32569320670549	7.63736960713375e-05	0.000593103581374007	1.26001105748926	KEL
CKAP4	0.414080211714581	7.3234285737234	4.32465326654703	7.66331364758471e-05	0.000594705069526105	1.25678021944163	CKAP4
HSF4	-0.323079434508337	7.41495071544681	-4.32412130293964	7.67661806861422e-05	0.000595324128499403	1.25512766780765	HSF4
RC3H2	0.201266654066666	6.32664896146809	4.32311589123594	7.70182495144212e-05	0.00059686472837979	1.25200458104366	RC3H2
GLI2	-0.162589213691665	4.23887428095745	-4.32250608378128	7.71715284502597e-05	0.000597638136127271	1.2501105017683	GLI2
PSMG2	0.222145463299995	9.27659494821277	4.32223245042757	7.72404045184477e-05	0.000597757285660424	1.24926062594606	PSMG2
DDN	-0.275211285531252	7.35036221346809	-4.32100676058026	7.75496580741233e-05	0.000599735244967701	1.24545404736387	DDN
RHCE	-0.261256272577084	5.70759724261702	-4.32037925939918	7.77084495092068e-05	0.000600547664775509	1.24350541952929	RHCE
MAD2L1	0.269534416954166	3.94839473125532	4.31995944048805	7.78148630834514e-05	0.000600954454013524	1.24220179112145	MAD2L1
PER1	-0.349589518824999	6.94688755640426	-4.31763354931823	7.84069963037683e-05	0.000605109242883018	1.2349803798233	PER1
PAXIP1	0.251938429504166	5.78608582368085	4.31600760462156	7.88235403730479e-05	0.000607904115713465	1.22993314773899	PAXIP1
ARHGAP29	0.591995905056251	8.74803874634043	4.31554440016605	7.89426010035667e-05	0.000608402459458523	1.22849542495748	ARHGAP29
FHL3	-0.286438397512501	6.12723120753192	-4.31395557044163	7.93523219458228e-05	0.000611138661436643	1.22356441967057	FHL3
SGSM3	-0.150862534247917	6.58306450453192	-4.31336851337735	7.95042335421176e-05	0.000611886921372702	1.22174265861987	SGSM3
PAX3	-0.215238271325002	4.65406336619149	-4.31224457779516	7.97958632315089e-05	0.000613708720999389	1.2182551481874	PAX3
BBS10	0.570497477547919	6.16711130223404	4.3097226471573	8.04540322502205e-05	0.000618345124068923	1.21043115763072	BBS10
MMP7	1.61391608810625	9.60077443931915	4.30918695358873	8.05945162638675e-05	0.00061899911975857	1.20876948538842	MMP7
ITGB4	-0.159736775764584	4.28509358102128	-4.30850859991512	8.07727554905129e-05	0.000619941993548408	1.20666542215011	ITGB4
RBBP7	0.214707276483333	8.55505618587234	4.30794774945746	8.09204104523778e-05	0.000620648995748333	1.20492592867527	RBBP7
WDR48	0.191741181764581	7.13808359785106	4.3076892221671	8.09885613982342e-05	0.00062074566092268	1.20412413183768	WDR48
HPCA	-0.226844748252084	4.4099037283617	-4.30691290008023	8.1193545665976e-05	0.000621890248675313	1.20171657015634	HPCA
INPP5K	-0.216674036785419	6.99288618661702	-4.3066816212702	8.12547114470827e-05	0.000621932466041883	1.2009993550226	INPP5K
SEMA5A	0.4370118333875	7.46196841346809	4.30381994427748	8.20152573051344e-05	0.000627324093350361	1.19212642627481	SEMA5A
LPO	-0.201257100018749	4.97469524714894	-4.30290166453271	8.22607745395049e-05	0.000628354637784312	1.18927974293156	LPO
DNAJC3	0.341516588379166	5.36664504344681	4.30289542177468	8.22624460920312e-05	0.000628354637784312	1.1892603911689	DNAJC3
MIA	-0.3011344130875	5.57420519589362	-4.30229941119945	8.24221855825252e-05	0.000628756453390576	1.18741288934432	MIA
KIAA1467	-0.2564043790375	6.2023839183617	-4.30227930427874	8.24275797957221e-05	0.000628756453390576	1.18735056423409	KIAA1467
RUNDC3A	-0.19771538435	4.41700527982979	-4.30111623403349	8.27401902190663e-05	0.000630710522304274	1.18374562745391	RUNDC3A
MED6	0.288588636258333	5.34189255587234	4.30060742999747	8.28773096566224e-05	0.000631325109347482	1.18216872144055	MED6
RNF123	-0.225921820612499	6.14540850789362	-4.30029957600438	8.29603818173083e-05	0.000631527429706008	1.18121464704208	RNF123
FNDC8	-0.316290524879166	4.9035704287234	-4.29961229050251	8.31461336407149e-05	0.000632510580963233	1.17908477789034	FNDC8
FOXA2	-0.194810332054165	4.85151748204255	-4.29918741313447	8.32611673425896e-05	0.00063256328826582	1.17776817420137	FOXA2
B4GALT2	-0.317463906285416	7.76453291474468	-4.29896212408901	8.33222262633256e-05	0.00063256328826582	1.17707007466239	B4GALT2
PCSK1N	-0.428983171500001	7.61616542131915	-4.29895972068102	8.33228778816365e-05	0.00063256328826582	1.17706262734598	PCSK1N
ABLIM1	0.278320104868749	8.61143921208511	4.2976193901959	8.36870462902383e-05	0.000634896634279303	1.17290969482836	ABLIM1
MRFAP1L1	0.325490692872911	8.41956242604255	4.29593862564484	8.41459026804257e-05	0.000637574223637287	1.16770273976316	MRFAP1L1
CXCL3	-0.1865461881125	3.92566037317021	-4.29590870923263	8.41540921579416e-05	0.000637574223637287	1.16761006765476	CXCL3
EAPP	0.353854477675001	8.03768517576596	4.29505934575883	8.43869256581871e-05	0.00063880305120128	1.16497910990363	EAPP
TNFRSF10C	-0.182483607395834	4.58323164110638	-4.29490022913463	8.44306135681692e-05	0.00063880305120128	1.16448626102214	TNFRSF10C
BAT2	-0.298403208522918	6.49047916989362	-4.2944974255545	8.45413079826127e-05	0.000639207792087752	1.16323864990124	BAT2
ADAMTS13	-0.180236947945834	6.06150953938298	-4.29370914625591	8.47583441524016e-05	0.000640415480664698	1.16079724422843	ADAMTS13
TM2D3	0.30721910188125	8.21691053074468	4.29328889236955	8.48742739664152e-05	0.000640858115928844	1.15949574148855	TM2D3
ACACB	-0.291531176262497	6.52074517870213	-4.29304529909175	8.4941541482522e-05	0.00064093296831005	1.15874137202899	ACACB
RAD21	0.29044872824375	7.19344810821277	4.29266444419561	8.50468174502085e-05	0.00064129432186645	1.15756196244663	RAD21
MTNR1A	-0.453183417389583	4.77300609489362	-4.2916640518885	8.53239518127401e-05	0.000642950210052172	1.15446422104191	MTNR1A
IGSF9B	-0.278255799552083	4.83602153419149	-4.29124820227646	8.54394115004401e-05	0.000643386403987478	1.15317662377591	IGSF9B
GHSR	-0.182950226293751	4.501583587	-4.2909475668976	8.55229769917102e-05	0.000643581998573981	1.15224579863053	GHSR
SMARCA5	0.29966937158125	4.4357756936383	4.28834479426046	8.62497874261872e-05	0.000648614653087242	1.14418829553347	SMARCA5
HNRNPD	0.163178399695833	7.85624598589362	4.28801444900897	8.6342463752768e-05	0.000648874937751972	1.14316578487365	HNRNPD
GJC2	-0.296746667277084	6.40349946682979	-4.28735630836996	8.65273902664543e-05	0.000649827678916416	1.14112875809016	GJC2
SH3BP1	-0.328239239704166	6.6238460797234	-4.28668946969634	8.67151542297362e-05	0.000650800435538819	1.13906494838014	SH3BP1
PGM5	-0.310892768189583	5.31774590457447	-4.28624799458266	8.68396801099622e-05	0.000650999230456515	1.13769869672997	PGM5
NRIP1	0.456162761402084	7.46286684644681	4.28613061812725	8.6872817519021e-05	0.000650999230456515	1.13733545715734	NRIP1
TPD52L1	0.550725948787499	7.91850404651064	4.28597628449713	8.69164073235903e-05	0.000650999230456515	1.13685785447995	TPD52L1
CKAP2	0.345994958127085	4.93641939678723	4.28444394092944	8.73503580038826e-05	0.000653811286465765	1.13211625171826	CKAP2
ZNF167	0.197250395262499	4.36468268225532	4.28375543934698	8.75460239959493e-05	0.000654703360809545	1.12998602905997	ZNF167
NRP2	-0.152451770256249	4.3742311466383	-4.28361245069034	8.75867135937602e-05	0.000654703360809545	1.12954364109627	NRP2
CNPY2	0.228054231243748	8.94686000355319	4.28298107124497	8.7766602556866e-05	0.000655609480997979	1.12759031357335	CNPY2
ZFHX4	-0.195604331070834	4.22306897323404	-4.28219342092673	8.79915198120581e-05	0.000656850523647127	1.12515369942605	ZFHX4
AMMECR1	0.313893620064585	5.71019161961702	4.28084148730931	8.83788801552015e-05	0.000659247517537008	1.12097191711888	AMMECR1
GH2	-0.150452681949999	3.9000398256383	-4.28066139278075	8.84306066029507e-05	0.000659247517537008	1.12041489464557	GH2
MUPCDH	-0.69991848874375	6.16222269674468	-4.28016252281384	8.85740451986533e-05	0.000659876636729967	1.11887197059999	MUPCDH
CRNN	-0.269844860366666	4.96502778461702	-4.27891110677726	8.89348589599044e-05	0.000662123283728802	1.11500188837401	CRNN
IL22	-0.174289321897914	5.1512979666383	-4.27705656213964	8.9472203177796e-05	0.000665680339888062	1.10926750115472	IL22
GRB2	0.258497011764582	7.6322731827234	4.27602934078303	8.97711942211532e-05	0.000667108255518858	1.10609172476412	GRB2
CHRD	-0.178967755479166	4.80725204995745	-4.27598707160293	8.9783518237169e-05	0.000667108255518858	1.10596105172615	CHRD
DEK	0.313193903762498	8.5201012253617	4.27416685550752	9.03157869379856e-05	0.000670617221948166	1.10033448082594	DEK
GIPR	-0.244206322637501	4.7219220256383	-4.27324184404651	9.05874556242826e-05	0.000672187793227994	1.09747552781481	GIPR
KLK12	-0.203509975279165	5.04034480229787	-4.27276946960487	9.07264950977504e-05	0.000672772782161487	1.09601565422397	KLK12
LTB4R2	-0.389734794291666	5.2338326173617	-4.27135795549954	9.11432018255094e-05	0.000675068732333771	1.09165378936099	LTB4R2
IL13RA1	0.363981319856252	7.1254756876383	4.27131155357373	9.11569321782246e-05	0.000675068732333771	1.09151040870378	IL13RA1
PCDHB17	-0.144699506406251	3.63249174212766	-4.2707403391544	9.13261198951092e-05	0.00067587376809791	1.08974542791688	PCDHB17
AXIN1	-0.212203443743752	6.92292774897872	-4.27012673017969	9.15082050694627e-05	0.000676773124851917	1.08784956839119	AXIN1
OLIG2	-0.141021378300001	4.2854836173617	-4.26767028031703	9.22406899801233e-05	0.000681558263234053	1.08026110265688	OLIG2
NAT6	-0.266108090037497	6.11293632140426	-4.26754835562172	9.22771948342838e-05	0.000681558263234053	1.07988450268697	NAT6
WWOX	-0.25314207543125	6.21969506504255	-4.26650449855519	9.25903070499734e-05	0.000683335073244257	1.07666043884969	WWOX
GPX3	-0.287593021791668	13.5621754838298	-4.26623700825915	9.26707089835872e-05	0.000683335073244257	1.07583432221744	GPX3
NYX	-0.251479930797915	4.81055890885106	-4.26613560820865	9.27012054620397e-05	0.000683335073244257	1.07552116438986	NYX
HGFAC	-0.234899950766668	4.54751738689362	-4.26411358753602	9.33113805316082e-05	0.000687285041896069	1.06927715900409	HGFAC
LOC728844	0.391804269908334	7.83154775044681	4.2639528197918	9.3360062066956e-05	0.000687285041896069	1.06878076352156	LOC728844
CIR1	0.311565314872914	5.81110063961702	4.26328594178414	9.35622612795613e-05	0.000688320124950031	1.06672176140805	CIR1
LSM7	0.347429851820833	7.97688198408511	4.26266613210458	9.37505714761414e-05	0.000688838712034198	1.06480821071222	LSM7
IL21	-0.253827886754165	3.95054536934043	-4.26264817037888	9.3756034094319e-05	0.000688838712034198	1.06475275894275	IL21
TXNDC5	0.502827371137498	9.9374983173617	4.26234636899435	9.38478659394799e-05	0.000689060382308599	1.06382104751691	TXNDC5
ZNF224	0.210838716868753	4.4031461902766	4.26213271472645	9.39129293941669e-05	0.000689085348640719	1.0631614785251	ZNF224
PLD2	-0.281084799672916	6.08923208338298	-4.25855518271711	9.50089299997963e-05	0.000696669811514254	1.05211949075868	PLD2
VCAM1	0.970886976339585	10.279728581766	4.25830289404525	9.50866885674141e-05	0.000696782783436625	1.05134096029388	VCAM1
KLF10	-0.750948095933335	7.80995228993617	-4.25768285922498	9.52780544733983e-05	0.000697382739815814	1.04942769866072	KLF10
USP3	0.358923973879167	7.66908321738298	4.25763327874973	9.52933730379192e-05	0.000697382739815814	1.04927471186917	USP3
WDTC1	-0.197766518318749	6.50982239521277	-4.2550387972378	9.60983274028679e-05	0.000702429076572958	1.0412702077105	WDTC1
BTN1A1	-0.244942475139582	4.69502003895745	-4.25490263331545	9.61407554223287e-05	0.000702429076572958	1.04085017363453	BTN1A1
STBD1	-0.438010408558339	6.42588874429787	-4.25479185441019	9.61752870444787e-05	0.000702429076572958	1.04050845081111	STBD1
GDI1	-0.24093737815208	7.44209455470213	-4.25460245188936	9.62343549201968e-05	0.000702429076572958	1.03992420458047	GDI1
MPPE1	0.305662326902086	8.23507399051064	4.25422492104609	9.63521986566811e-05	0.000702830169705229	1.03875967681658	MPPE1
GEM	-0.972039350560415	6.09859466455319	-4.25302641218997	9.67272367174161e-05	0.00070500692274044	1.03506307064766	GEM
RPA2	0.38358885281875	7.20293550791489	4.25286839571563	9.67767892155556e-05	0.00070500692274044	1.03457572873912	RPA2
LTK	-0.25020281754375	5.45324629470213	-4.25185048338054	9.70965898317683e-05	0.00070687582499675	1.03143655554013	LTK
ARHGAP4	-0.186842533054166	5.23430003246809	-4.25121075740878	9.72981005975017e-05	0.000707881688917371	1.02946385336113	ARHGAP4
STT3A	0.438090734664583	8.25195340261702	4.25002440808315	9.76728731301046e-05	0.000710145970871125	1.02580589339396	STT3A
NAE1	0.366463848808335	8.50586835538298	4.24948156802515	9.78448266658603e-05	0.000710933639786079	1.02413226424386	NAE1
SAPS1	-0.236494876972917	7.34522536648936	-4.24899691012824	9.79985989777792e-05	0.000711588267431242	1.02263809620976	SAPS1
SGCA	-0.167685177783332	4.17222542785106	-4.24867218228628	9.81017602289874e-05	0.00071187478607723	1.02163702402029	SGCA
MRPL17	0.250330828208332	8.7709711363617	4.24703913946481	9.86221582359461e-05	0.000715186643923879	1.01660318631487	MRPL17
MYCL1	-0.198606319187498	5.46315028929787	-4.24562807562463	9.90739816055787e-05	0.000717997240234982	1.01225428584394	MYCL1
CDC42EP2	-0.172516045831251	5.58779116646808	-4.24405680368121	9.95794743654455e-05	0.000721192887902692	1.00741237645347	CDC42EP2
C1orf77	0.241475869881249	7.47463549529787	4.24344432431532	9.97771937730439e-05	0.00072198433041752	1.0055252226529	C1orf77
APOLD1	-0.634081136631249	5.24223727117021	-4.24331816461772	9.98179678295363e-05	0.00072198433041752	1.00513651800619	APOLD1
TCAP	-0.337914409852084	5.83819235470213	-4.24187267153351	0.000100286301292524	0.000724902598281993	1.00068324342591	TCAP
TAF6L	-0.143223838766665	4.4297780532766	-4.24059094795488	0.000100703362283852	0.000727446718501648	0.996735072474701	TAF6L
XRCC5	0.302913567516665	9.40234827542553	4.23911888169817	0.00010118444156689	0.000730449699295861	0.992201230371929	XRCC5
CPLX3	-0.255130060314586	5.40461294855319	-4.2379439178059	0.000101570030346489	0.000732759902596524	0.988582940272694	CPLX3
JUN	-1.14037706125	6.51559906968085	-4.2368800084467	0.000101920407482134	0.000734813260395385	0.985307025772704	JUN
HAAO	-0.356588782125002	7.28943574934043	-4.23614024194604	0.000102164727583491	0.000736099826399428	0.983029404402838	HAAO
NR0B1	-0.13860275755	4.10470894787234	-4.23382827517391	0.000102931971985097	0.000741149991580837	0.975912372376415	NR0B1
COMMD9	0.249074292941662	8.47092791325532	4.2328509790872	0.000103257978550915	0.000742939330592408	0.972904437187648	COMMD9
LHFP	0.757370192077084	5.96131263725532	4.23258216049969	0.000103347827121069	0.000742939330592408	0.972077117866055	LHFP
SMYD2	0.346276963660415	7.77165515202128	4.23248618249608	0.0001033799247491	0.000742939330592408	0.971781740471308	SMYD2
IMPDH2	0.370515775170835	8.46820994595745	4.23211229239324	0.000103505056176611	0.000743360541628293	0.970631102284178	IMPDH2
NPEPPS	0.196118718422917	7.50907474380851	4.23085429183533	0.000103927159656994	0.000745677750047199	0.96675996681939	NPEPPS
CCDC134	-0.255627742066665	5.14007906393617	-4.23055530193059	0.000104027727352486	0.000745677750047199	0.965839986627401	CCDC134
RNF130	0.192059439527084	8.38940427678723	4.23044177434738	0.000104065938077226	0.000745677750047199	0.965490674299213	RNF130
SLC7A6	-0.109279843341667	4.34148656287234	-4.23035660785511	0.000104094612087126	0.000745677750047199	0.965228628779946	SLC7A6
ZBTB11	0.362424012347919	6.13732727029787	4.2298616546216	0.000104261406049897	0.000746394114418703	0.96370577264561	ZBTB11
TEC	-0.192613915512501	4.97700557391489	-4.22743640124267	0.000105082456254814	0.00075179030003044	0.956244979391558	TEC
MATK	-0.318847729322915	5.48181737395745	-4.22690915040127	0.000105261783433464	0.000752591445853459	0.954623253123977	MATK
ARMC6	-0.288274216535415	6.00067151406383	-4.22647952902553	0.000105408125230619	0.000753155882002665	0.953301883797949	ARMC6
MAP1A	-0.239789478664581	5.67984862548936	-4.2255835730825	0.000105713951489649	0.000754478081357035	0.95054642068674	MAP1A
PCDHGA9	-0.232056265706251	4.84056831842553	-4.22554188122908	0.00010572820361567	0.000754478081357035	0.950418206038929	PCDHGA9
C16orf80	0.331920205327087	8.41415538217021	4.22502593130756	0.000105904732971772	0.000755255514332836	0.948831555810187	C16orf80
CNGB3	-0.19225267411875	4.17814143270213	-4.22414309266638	0.00010620745650236	0.000756931330621093	0.946116849329266	CNGB3
FXR1	0.212918147245832	8.22175136312766	4.22375339777876	0.000106341349702645	0.000757402538513106	0.944918628021635	FXR1
STAM	0.377675239875001	6.46718284585106	4.22164773067632	0.00010706767019443	0.000762089945492202	0.938445045197759	STAM
RGR	-0.258754347995833	4.68221872082979	-4.22036682838541	0.000107511857716279	0.000764764487574423	0.934507794011603	RGR
NEUROD1	-0.152189736666667	3.59271314555319	-4.21866267046883	0.000108105600252943	0.000768475607064616	0.929270363959619	NEUROD1
IFNA21	-0.236942012087501	4.98731394040426	-4.21847520878834	0.00010817110782216	0.000768475607064616	0.928694291218092	IFNA21
ZNF358	-0.312205802464585	5.88564924919149	-4.21768868081236	0.000108446377268693	0.000769480316816401	0.926277403121977	ZNF358
KLHL2	0.252895091466672	7.40335208559574	4.21767764053779	0.000108450245994258	0.000769480316816401	0.926243479372038	KLHL2
TMED3	0.434373363574998	7.36952998448936	4.21647514474041	0.000108872428300804	0.000771985651181143	0.922548776198125	TMED3
HYI	-0.257537124810416	7.18224548006383	-4.21526271908749	0.000109299715076952	0.000774448140730283	0.91882404129686	HYI
FAM182B	-0.264207319583334	5.5704535307234	-4.21509680249151	0.00010935831463735	0.000774448140730283	0.918314360523842	FAM182B
SMURF1	-0.182240394622918	4.52297007091489	-4.21374670367521	0.000109836289095982	0.000777340424729324	0.914167313607045	SMURF1
BCAN	-0.190381613279165	5.52306702453192	-4.21321842696742	0.000110023867019813	0.000778175135409122	0.912544788477198	BCAN
RNASE6	1.1578362740375	5.66941222131915	4.21167422846533	0.000110573961649246	0.000781571171050176	0.907802530776267	RNASE6
ZC3H14	0.21458698259792	7.17433097431915	4.21045025879063	0.000111011879576603	0.000784170514708303	0.904044255443148	ZC3H14
OR2F2	-0.122648429202083	3.82221841623404	-4.20979989730753	0.000111245254860964	0.00078532262986183	0.902047479565355	OR2F2
MYBL2	-0.293499686791668	6.51114706168085	-4.20754217632554	0.000112059122864364	0.000790465261214502	0.895116775761096	MYBL2
MAP3K4	0.334150574714584	6.68197077934043	4.20738718303369	0.000112115207071587	0.000790465261214502	0.894641041991194	MAP3K4
EI24	0.182481142006248	7.57033905006383	4.20712865572481	0.000112208815727357	0.000790606083628297	0.893847540216943	EI24
PDE6A	-0.305435850025003	4.79253374997872	-4.20694137099734	0.000112276676037414	0.000790606083628297	0.893272718077331	PDE6A
CIDEB	-0.400267152100001	8.3612520162766	-4.20642660916693	0.000112463399290087	0.000790975656308664	0.891692848803135	CIDEB
CNTN2	-0.22116417536875	5.54006500631915	-4.20640643885295	0.000112470721957447	0.000790975656308664	0.891630945325487	CNTN2
VENTX	-0.261335101958333	4.68240709514894	-4.2058340518981	0.000112678715725585	0.000791940030335481	0.88987432320774	VENTX
ACRV1	-0.167437742462501	4.62599880331915	-4.20563118011464	0.000112752524942275	0.000791960695304791	0.889251747389242	ACRV1
NEUROD6	-0.270864707564584	6.22758913023404	-4.20069783505266	0.000114561925861274	0.00080406295738454	0.874116393706977	NEUROD6
COPB2	0.245258098274997	8.7976694527234	4.20054225579683	0.000114619444394951	0.00080406295738454	0.873639211543669	COPB2
LRRC15	-0.222497916604169	6.37536909444681	-4.19984854390021	0.000114876255528382	0.000805358943243206	0.871511602430457	LRRC15
HPX	-0.224546295864583	6.14392764791489	-4.19881482244388	0.000115259975962092	0.000807542464812773	0.868341480872725	HPX
GLI1	-0.278307301422915	6.80481723902128	-4.19738796617584	0.000115791677045216	0.000810759392844796	0.863966308710307	GLI1
SNTB2	0.526646985116668	7.49228780221277	4.19654097218407	0.000116108426448148	0.000812468168790262	0.861369487164417	SNTB2
LOC83459	-0.24317762198125	5.85891607657447	-4.19551409314554	0.00011649357715059	0.00081465314434158	0.858221468940242	LOC83459
MGEA5	0.375763770589582	7.75720009302128	4.19501751895653	0.000116680272109703	0.00081544843078545	0.856699287435325	MGEA5
MB	-0.182792427312499	5.21140408340425	-4.19404147898571	0.000117048077985107	0.000817507669677234	0.853707605474737	MB
AFF4	-0.235944438093751	4.55495062431915	-4.19084828975975	0.000118259275793209	0.000825451222354224	0.843922291656046	AFF4
RPAP3	0.311458802439584	5.11994744544681	4.18898545790277	0.000118971478161998	0.000829904037740527	0.83821532813613	RPAP3
PIGR	0.730375047856248	7.27281522712766	4.18856631877355	0.000119132298105496	0.000830225594411187	0.836931413868697	PIGR
TSPO	0.356074639239584	7.73589118559574	4.18847813226007	0.000119166161381257	0.000830225594411187	0.83666128682624	TSPO
C19orf6	-0.163866517224998	4.57037389202128	-4.18579959745173	0.000120199177974145	0.000836900818605028	0.828457807363995	C19orf6
RBM4	0.230314165760415	8.33589870910638	4.18442925417429	0.000120731031543659	0.000840080496575587	0.824261813646324	RBM4
KCNQ2	-0.259177437787502	5.3640057483617	-4.18415116561488	0.00012083924130176	0.000840147319627155	0.823410382128007	KCNQ2
PEX19	-0.199823974654165	7.49409694674468	-4.18401824440763	0.000120890996864471	0.000840147319627155	0.823003422632704	PEX19
C6orf145	-0.388604517431251	7.49903696429787	-4.18241573476632	0.000121516664617598	0.000843564213976994	0.818097546023085	C6orf145
C1orf159	-0.222411186891668	5.06944024106383	-4.18237237762347	0.000121533636197133	0.000843564213976994	0.817964825592397	C1orf159
FLJ14107	-0.226819735347918	5.21388440295745	-4.18158004117271	0.000121844191858041	0.000844783641221181	0.815539516861848	FLJ14107
R3HDM1	0.233510345435417	7.1527166476383	4.18153845523278	0.000121860512720228	0.000844783641221181	0.815412229811861	R3HDM1
C1orf14	-0.2024068782875	3.81496771119149	-4.18065985611782	0.00012220582573304	0.000846652264455503	0.812723131248107	C1orf14
TNXB	-0.184758220395835	4.24465507442553	-4.18007438376236	0.000122436459880005	0.000847724559578102	0.810931338596705	TNXB
EFS	-0.183354111716667	4.35193245444681	-4.17964843495175	0.00012260451896513	0.000847851339620614	0.809627827137027	EFS
HOXC13	-0.221929516397915	5.34885607653191	-4.17964338850908	0.000122606511393907	0.000847851339620614	0.809612384104197	HOXC13
GBP1	0.855871225243747	6.39889950680851	4.17859304965479	0.000123021890168969	0.000850197663969219	0.806398340862299	GBP1
PERP	0.559300771014582	5.98899753521277	4.17832303600345	0.000123128893584844	0.000850411239685183	0.805572156898072	PERP
ATP4A	-0.264676270364583	4.67728183608511	-4.17782190310194	0.000123327726764793	0.000851018444263435	0.804038861963236	ATP4A
GM2A	0.279350243687499	6.80221498859575	4.17760696149104	0.000123413104170662	0.000851018444263435	0.803381239971865	GM2A
CCDC51	0.285450348087499	8.06068660876596	4.17752601865889	0.000123445270528056	0.000851018444263435	0.803133596309972	CCDC51
VAC14	-0.1894502708125	5.96053989557447	-4.17710511116748	0.000123612668867355	0.000851647086678604	0.801845869938498	VAC14
UPK3B	-0.25670725268125	4.65194962631915	-4.17562680635065	0.000124202352570321	0.000855182556976797	0.797323605837009	UPK3B
COL18A1	0.330300505808331	6.92431546682979	4.17409547772954	0.000124816069333715	0.000858879048524792	0.792639907052941	COL18A1
PDYN	-0.207909615106249	4.32511347257447	-4.17293801743188	0.000125281903892262	0.000861554015997553	0.789100236539482	PDYN
CELA2B	-0.239204557352082	4.59191594678723	-4.16942043368626	0.000126707992447802	0.000870825224848822	0.778345740542491	CELA2B
HIST1H3I	-0.163079202979167	4.19477907782979	-4.16900100843819	0.000126879083500743	0.000871465124843766	0.777063686004896	HIST1H3I
SMARCC1	0.208405745833336	6.70956803542553	4.16853436624742	0.000127069698991355	0.000872238259354049	0.775637373048258	SMARCC1
SLC23A2	-0.14309860421875	4.68578774708511	-4.16824579038465	0.000127187716591385	0.000872512420447344	0.774755364417782	SLC23A2
NPAS1	-0.162604834195832	4.30963741378723	-4.16760290295246	0.000127451018480929	0.000873782289278764	0.772790531755627	NPAS1
EPS8L1	-0.185548898929166	5.2159725736383	-4.1652261848915	0.000128429036492608	0.000879632241881634	0.765527862208295	EPS8L1
CRBN	0.221877164950003	8.79995181559574	4.16514704230573	0.000128461728747277	0.000879632241881634	0.76528605444463	CRBN
SFRS7	0.346155964491665	7.74502346180851	4.1647212198991	0.000128637766489855	0.000880298248943127	0.763985056962513	SFRS7
RTN3	0.28789938468125	9.16857006193617	4.16397016251152	0.000128948829900614	0.000881886887478189	0.761690531109711	RTN3
FGF16	-0.189624358960416	4.08050432634043	-4.1637601604862	0.000129035936528124	0.000881942868930756	0.76104899611477	FGF16
ACYP2	0.261723538533333	5.89940334510638	4.16188370833905	0.000129816810887606	0.000886523592576053	0.755317282592276	ACYP2
GFRA4	-0.228856206870831	5.64253765802128	-4.16176875183034	0.000129864798303982	0.000886523592576053	0.754966180910813	GFRA4
ABCA1	0.551333738589584	8.45448580351064	4.1608545589153	0.000130247032717174	0.00088859010416021	0.75217419925464	ABCA1
ST6GALNAC4	0.2589563758125	4.94211600195745	4.15787466646608	0.000131500562261402	0.000896594742691377	0.743075443513186	ST6GALNAC4
GPN1	0.199747703564585	8.29095042993617	4.15737532426948	0.0001317117601898	0.000897487146415255	0.741551052969188	GPN1
TRIM62	-0.181313423266665	5.98291824914894	-4.15664490211813	0.000132021287533832	0.000899048073242274	0.739321373700887	TRIM62
ASNSD1	0.288809622152082	7.55550369655319	4.15643027655021	0.000132112372575976	0.000899120440643444	0.738666244095076	ASNSD1
RAC1	0.201890812958327	10.7889125374468	4.1549894181296	0.000132725441569818	0.000902743036848886	0.734268526801951	RAC1
ABCG4	-0.190521223572917	5.38216316291489	-4.15469991193952	0.000132848956168731	0.000903033506803875	0.733384994840438	ABCG4
HTR4	-0.168221183622916	4.9670645896383	-4.15288987338326	0.00013362372402243	0.000907747790851464	0.727861655350391	HTR4
TRAV8-3	-0.225688580218751	4.57968416806383	-4.1506331462479	0.000134595841037705	0.000913259914748319	0.720976796307705	TRAV8-3
FASLG	-0.182473571889583	4.65996915019149	-4.15062682100495	0.000134598575354853	0.000913259914748319	0.720957501578887	FASLG
ANO2	-0.236759191675	4.7175479842766	-4.15003219734137	0.000134855864217244	0.00091445041421584	0.719143702546278	ANO2
PDHX	0.316568962210418	6.94517648082979	4.14931944607764	0.000135164895430495	0.000915990119124187	0.71696973307705	PDHX
ZNF787	-0.257722210327083	5.36830263565957	-4.1444267357264	0.000137304895745079	0.000929928612091672	0.702051081469769	ZNF787
PHKG1	-0.293148776897916	5.67117062925532	-4.14408443718828	0.000137455837494846	0.000930051172831851	0.701007663041402	PHKG1
TBC1D2B	0.393316075035417	5.76012206404255	4.14400827547005	0.000137489444073219	0.000930051172831851	0.70077550696254	TBC1D2B
SRY	-0.199883342618749	4.55828493493617	-4.14309605522354	0.000137892584545031	0.000932213933630201	0.697995031311632	SRY
TRIM68	0.278270467577083	6.57080165714894	4.14203951013961	0.000138360941771001	0.000934814706342767	0.694775002779858	TRIM68
PDCD1	-0.293334970270834	6.12627228276596	-4.14154710659836	0.000138579747367742	0.000935727297180976	0.693274436086632	PDCD1
C10orf110	-0.209142588108332	4.48727755112766	-4.14026729810212	0.000139150018875565	0.000939010544042538	0.689374691769332	C10orf110
DECR2	-0.472887075802085	8.69412219570213	-4.139363238235	0.000139554232838189	0.000941169916696898	0.686620239013273	DECR2
PCNA	0.347432465933336	8.32774064810638	4.13820423471637	0.000140074102691522	0.000943863502323218	0.683089441761387	PCNA
FGFBP1	-0.259869241237502	5.78829558844681	-4.13809642783601	0.000140122554841541	0.000943863502323218	0.682761041330322	FGFBP1
ELOVL2	-0.134865750079167	3.97491351285106	-4.13729726950073	0.000140482232102535	0.000945716231172183	0.68032677539021	ELOVL2
PYCARD	0.555621267260416	4.75648025223404	4.13707573137588	0.000140582098384715	0.000945818753431178	0.679652000610126	PYCARD
TBX5	-0.169253289591667	4.52687035819149	-4.13514901280745	0.000141453547775247	0.000950558286611244	0.673784186135609	TBX5
MYCBP2	0.268853850124999	7.39399557287234	4.13514210222857	0.000141456682830828	0.000950558286611244	0.673763142273722	MYCBP2
PDE1B	-0.313980170179168	5.66640054497872	-4.1343652673431	0.000141809532391084	0.000952356685378823	0.67139765485437	PDE1B
AMOT	0.367651939118755	9.76784974446809	4.13205348623341	0.000142864639516128	0.000958866274229871	0.66435942666291	AMOT
EMCN	0.764701741099999	6.34253005034043	4.13142764331215	0.000143151585472183	0.000960215466777701	0.66245435942855	EMCN
MAPK8IP3	-0.224012824185416	5.16248403280851	-4.12985303725913	0.0001438760118541	0.000964495760329673	0.657661848151755	MAPK8IP3
MDFIC	0.173253674329167	4.32173136521277	4.12844412563238	0.000144527223546343	0.000968280409550591	0.653374368595687	MDFIC
C6orf106	-0.165464017999998	5.86529365731915	-4.12744832784319	0.000144989215285529	0.000970793577481001	0.650344452208276	C6orf106
OR52A1	-0.201949603791666	4.54672237708511	-4.12671694133987	0.000145329448555996	0.000971715522067488	0.648119277323148	OR52A1
ADRB3	-0.187802339531249	5.28852193434043	-4.12670194277865	0.000145336433831825	0.000971715522067488	0.648073647526778	ADRB3
KCNK12	-0.130557353000002	4.08984032831915	-4.12659173241673	0.000145387772071306	0.000971715522067488	0.647738359308946	KCNK12
TULP1	-0.257712038706248	4.59651159308511	-4.1263606522836	0.000145495471079755	0.000971854088055148	0.647035367745161	TULP1
DTX2	-0.249876799820831	4.34608100414894	-4.12581653230532	0.000145749373855723	0.000972968490345105	0.645380119314198	DTX2
NPR2	-0.152971627395837	6.32097504008511	-4.12559707637069	0.00014585190028454	0.000973071633241631	0.644712548822158	NPR2
ASCC3	0.295200921156249	5.01038818821277	4.12338416212977	0.0001468896597886	0.000979410470249167	0.637981933888337	ASCC3
CACNA1C	-0.209757921254167	4.53855661223404	-4.1209501371786	0.000148039388097617	0.000986487872385732	0.630580751231978	CACNA1C
BAALC	-0.163346430150002	4.07401654565957	-4.12046314260906	0.000148270469701798	0.000987438914730391	0.629100182977717	BAALC
TBX19	-0.21097804089375	5.33090951621277	-4.11735886737922	0.000149751715415061	0.000996709600811976	0.619664438555566	TBX19
PLCL2	0.426175726375002	6.87753550968085	4.11692452649361	0.000149960108845976	0.000997502509734392	0.618344482382637	PLCL2
PMFBP1	-0.191988877764582	4.57624827006383	-4.11655330017846	0.000150138443450105	0.000998094649348556	0.617216382128631	PMFBP1
C2orf67	0.344863849266669	5.54522903638298	4.11561145109039	0.000150591825446229	0.00100045891701972	0.614354459516011	C2orf67
IRF2	0.258999342491665	5.515762678	4.11544281722398	0.000150673141596795	0.00100045891701972	0.613842077391164	IRF2
GYPB	-0.323307451464586	6.18474438065957	-4.114300517267	0.000151225087830499	0.00100320394643253	0.610371537970298	GYPB
ANXA2	0.895177513595829	10.9301329129149	4.1142158039265	0.000151266098410632	0.00100320394643253	0.610114179575753	ANXA2
ZNF195	0.260263606752087	5.59222974	4.11289610951272	0.000151906371247324	0.00100685272757345	0.606105279591416	ZNF195
ITPK1	-0.224978455577086	7.58785799691489	-4.11180135586746	0.000152439505299179	0.00100949420904741	0.602780150012005	ITPK1
SSR4	0.392951882177089	9.70207050568085	4.11170694331962	0.00015248556822121	0.00100949420904741	0.602493407234466	SSR4
MTIF2	0.276005235302082	7.71494736574468	4.11134755117727	0.000152661035598249	0.00101005747354081	0.601401916325883	MTIF2
HMOX2	-0.267637775916662	7.64374114721277	-4.10871882782251	0.000153950438490523	0.00101795996846088	0.593419718821203	HMOX2
UBA2	0.360506910512498	9.44975702534042	4.10842589871706	0.000154094774532976	0.00101795996846088	0.592530378993676	UBA2
KIAA1598	0.500513733256251	6.25634582014894	4.10835707782722	0.000154128703949513	0.00101795996846088	0.5923214414263	KIAA1598
GABBR1	-0.262389756924999	6.33283154265957	-4.10697857492437	0.000154809849135117	0.00102185473365915	0.588136705577967	GABBR1
TAS2R10	-0.129058702235416	3.67677402555319	-4.10648652425991	0.000155053687642109	0.0010228600704844	0.58664314175152	TAS2R10
DKK4	-0.169216922939582	4.22768432453192	-4.10587695809427	0.000155356278470379	0.00102425157044631	0.584792989466873	DKK4
CNOT8	0.252784021504166	6.55454701789362	4.10347500477731	0.00015655420365656	0.00103154081713565	0.577503847864933	CNOT8
PADI1	-0.217403212708336	7.92962454468085	-4.10262989905388	0.00015697781050088	0.00103372247044628	0.574939705415276	PADI1
ALOX15B	-0.266454959454167	5.50524871865957	-4.10193297311378	0.000157327979168074	0.00103541823745773	0.572825343297331	ALOX15B
AMPH	-0.248607314897917	4.37661756404255	-4.10133417618047	0.00015762944838386	0.00103679169257777	0.571008823839639	AMPH
CASQ1	-0.193197852639583	4.20268231723404	-4.10112292417219	0.000157735938621334	0.00103688183181965	0.570367996306747	CASQ1
TSC22D2	-0.288858196152084	5.15556784878723	-4.10056731939605	0.000158016347297122	0.00103755970789017	0.568682657633565	TSC22D2
PPIC	0.427108515979166	8.16125382480851	4.10055067759025	0.000158024753720722	0.00103755970789017	0.568632179020934	PPIC
FOXE3	-0.165406152154167	4.48430706280851	-4.10034559708244	0.000158128383490625	0.00103763046712139	0.568010128267707	FOXE3
SNX2	0.396434991583336	8.82338126542553	4.09976536638899	0.000158421938679073	0.00103894669292174	0.566250250257347	SNX2
NPC2	0.280282666479163	10.7647933129787	4.09887129848122	0.000158875308322281	0.00104112174265063	0.56353871273021	NPC2
MAP2K3	-0.281915407529169	5.82128634534043	-4.09874406722062	0.000158939927781832	0.00104112174265063	0.563152867199745	MAP2K3
HDAC7	-0.343109827604165	6.29953981053191	-4.09793193648094	0.000159353001944104	0.00104321604963407	0.560690106821752	HDAC7
MYBPC2	-0.182680574281249	4.27726907965957	-4.09769724198402	0.000159472568490353	0.00104338756023401	0.559978446107434	MYBPC2
TMX1	0.42582795953125	7.64374821625532	4.09677107050318	0.000159945262222366	0.00104586793758627	0.55717021717973	TMX1
OSGIN1	-0.371471303631251	6.42081248834043	-4.09633405368128	0.000160168775923789	0.00104671700055459	0.555845249711509	OSGIN1
NDEL1	-0.372286504835417	6.862987116	-4.09609551547895	0.000160290904883302	0.00104681053034155	0.55512206684932	NDEL1
PRKCD	-0.263082779677084	5.98666027491489	-4.09586938330592	0.000160406765502919	0.00104681053034155	0.554436514017651	PRKCD
MUC4	-0.101746618020834	3.68863859121277	-4.09575751758906	0.00016046411082551	0.00104681053034155	0.554097383294333	MUC4
BMP1	-0.219838404510415	5.79495405408511	-4.09545771609847	0.000160617895082076	0.00104720243730583	0.553188530336857	BMP1
CAMKV	-0.251253516329169	6.13940245938298	-4.09512957514542	0.000160786380055139	0.00104768967761876	0.552193801805472	CAMKV
CEP350	0.163904758904169	5.740078224	4.09431367313247	0.000161206050909255	0.00104981213223247	0.549720634271925	CEP350
MPPED1	-0.234803425435418	5.40765842846809	-4.09348809979347	0.000161631777850715	0.00105137347412621	0.54721838755876	MPPED1
PSKH1	-0.225753058593749	5.97405342189362	-4.09348385182857	0.000161633971234794	0.00105137347412621	0.547205512932809	PSKH1
MYOC	-0.219201301604169	5.2711812262766	-4.09281197002292	0.00016198125276595	0.00105265006003393	0.545169269691036	MYOC
PRAF2	-0.405586056458334	6.53959647631915	-4.09273975504358	0.000162018622215513	0.00105265006003393	0.544950420252932	PRAF2
RAB11FIP2	0.262625391283332	7.40630656251064	4.09096910704509	0.000162937509136514	0.00105800503463135	0.5395849942248	RAB11FIP2
STAR	-0.187063732452082	4.87412578648936	-4.08937576378823	0.000163768702520041	0.00106278469840968	0.534757775366251	STAR
CCDC41	0.142953164812501	3.95820486734043	4.08914445213896	0.000163889711360027	0.00106295271297057	0.534057063669557	CCDC41
PRMT8	-0.184468866260416	4.42286157882979	-4.08888860133383	0.000164023658680205	0.00106320440008776	0.533282037403003	PRMT8
WAS	-0.13846641179167	6.84170348789362	-4.08819076654584	0.000164389540906102	0.00106495833021779	0.531168264605241	WAS
TBX2	-0.184019176129166	5.99250627423404	-4.08756718442219	0.000164717161334289	0.00106644602766662	0.529279550792555	TBX2
SRPK3	-0.271579764729166	5.32359316193617	-4.08739060525432	0.000164810048302484	0.00106644602766662	0.528744750221993	SRPK3
UPK2	-0.244664820181251	4.67673115929787	-4.08699029513866	0.000165020813946058	0.00106719189574491	0.527532382227118	UPK2
LAMC1	0.338289429774998	7.50096099774468	4.08669767885055	0.00016517504351948	0.00106757149296136	0.526646208279956	LAMC1
TRIM38	0.610076563820836	7.8067607173617	4.08629575463075	0.000165387114056094	0.00106783711125676	0.525429049611273	TRIM38
ADCYAP1	-0.163223078829165	4.38996485240426	-4.08625761467377	0.000165407251864471	0.00106783711125676	0.525313552226043	ADCYAP1
DDX19A	0.154706167739582	6.68320199455319	4.08584133576163	0.000165627200849196	0.00106863970524813	0.524052988123294	DDX19A
CYFIP1	0.35670986938125	9.50561442944681	4.08507443628386	0.000166033149874728	0.00107064076736877	0.521730843835679	CYFIP1
TRIM48	-0.382782925104166	6.32002296689362	-4.08424827710423	0.000166471547024608	0.0010728486378316	0.51922949421883	TRIM48
YWHAH	0.675770376770835	7.05463096259574	4.08341498986968	0.000166914863787085	0.00107508565004073	0.516706805838883	YWHAH
TRAPPC9	-0.169618223825002	6.29633887006383	-4.08241516981952	0.000167448288769923	0.00107790013076261	0.513680278975843	TRAPPC9
DKFZP586I1420	0.403826684014583	6.85813788768085	4.08197745307657	0.000167682339829728	0.00107826835983932	0.512355389616512	DKFZP586I1420
RNF113A	0.171509794381249	7.3731517073617	4.08194730744715	0.000167698470639888	0.00107826835983932	0.512264146730985	RNF113A
MED23	0.251012192470832	5.69622109874468	4.08081210889005	0.000168307007572219	0.00108155883244368	0.508828432054744	MED23
BNIP3L	-0.225019490202081	8.98136926944681	-4.07910634333501	0.000169225432207853	0.00108683574995561	0.503666730482304	BNIP3L
LOC441601	-0.26526989590625	5.43605689617021	-4.07872842160207	0.000169429570927224	0.00108752180075344	0.502523265715655	LOC441601
POMGNT1	-0.229052146885419	4.99820386278723	-4.07780887164473	0.000169927274205875	0.00109009029233677	0.499741225170389	POMGNT1
AVPR1B	-0.245050392581253	6.65362018031915	-4.07669932693353	0.000170529699076439	0.00109296013653449	0.496384764041264	AVPR1B
ZFR	0.154254971477084	5.97692407029787	4.07662478773062	0.000170570244126724	0.00109296013653449	0.496159292568668	ZFR
ZP2	-0.31307305865	4.6535055873617	-4.07642759057367	0.000170677553149806	0.00109302100656108	0.495562806054292	ZP2
HYAL3	-0.213321173827082	4.56875688459574	-4.07608355773879	0.000170864922676053	0.00109322598783514	0.494522200414558	HYAL3
ALPL	-0.453983921541668	5.6324090227234	-4.07600962021596	0.000170905217069171	0.00109322598783514	0.494298564990827	ALPL
TMEM50B	0.380703590629166	8.68097838761702	4.07408371006319	0.000171958049395605	0.00109933135125623	0.488474032476033	TMEM50B
PADI3	-0.245150831266668	5.383337455	-4.07274052363568	0.000172696045280879	0.00110341812808109	0.484412606995522	PADI3
ANXA5	0.493145253675003	9.16856767778723	4.0712789841482	0.000173502557444932	0.00110793775968407	0.479994038535776	ANXA5
FREQ	-0.242997298997917	4.40298564893617	-4.07012877064053	0.000174139839291752	0.00111137218965467	0.476517210769654	FREQ
PIK3IP1	0.292163084575002	7.33052869774468	4.06850575215635	0.000175042943141539	0.00111620431906424	0.471611999761432	PIK3IP1
MSH4	-0.147765697222916	3.79208234891489	-4.06840931086526	0.000175096749111374	0.00111620431906424	0.471320556838677	MSH4
ARHGAP22	-0.188359603072917	3.99081690553191	-4.0677075468522	0.000175488756389303	0.00111688493378448	0.469199944516529	ARHGAP22
COX7A2L	-0.211774920127086	9.84156550387234	-4.06766608553617	0.000175511943393352	0.00111688493378448	0.469074660878916	COX7A2L
HLTF	0.394831969566665	8.08141774944681	4.06753221550584	0.00017558682972187	0.00111688493378448	0.468670150033227	HLTF
LOC90586	-0.251827253360417	5.28659919891489	-4.06735177598132	0.000175687815845506	0.00111688493378448	0.46812493166182	LOC90586
HOXA9	0.370821031560418	8.4565355973617	4.06732422427943	0.000175703240589988	0.00111688493378448	0.468041682102594	HOXA9
LOC29034	-0.1320810164125	4.09407839406383	-4.06662231404981	0.000176096646178921	0.00111874930133567	0.465920897757667	LOC29034
KDM5B	0.233691973137499	5.86890497931915	4.06567817325351	0.000176627163879813	0.0011214821342937	0.463068502072647	KDM5B
SCN2B	-0.180999757445831	4.9231484697234	-4.06535593287254	0.000176808586862417	0.00112199656910137	0.462095036277038	SCN2B
HOXA3	-0.223524917447918	5.10358152482979	-4.06516422384213	0.000176916605721227	0.00112204487453729	0.461515914090788	HOXA3
PGK2	-0.159869594402083	4.33102314851064	-4.06414316139544	0.000177493004164294	0.00112506200881224	0.458431668092155	PGK2
ACTR6	0.343969925033335	6.44491315385106	4.06293948830006	0.000178174826029229	0.0011287435832634	0.454796299106983	ACTR6
FUSIP1	0.343901821235417	6.45559759557447	4.06161737541175	0.000178926664244554	0.00113286429061353	0.450803807690658	FUSIP1
SDF2	0.196370832775001	8.134187505	4.06055587768921	0.000179532524829798	0.00113601528661672	0.447598766544201	SDF2
TRPM2	-0.248744309877084	5.81731713353191	-4.06038952560068	0.000179627652031475	0.00113601528661672	0.447096526418503	TRPM2
KIAA0892	-0.131793140545835	5.18303042378723	-4.05952251237971	0.000180124238531047	0.00113829102788004	0.444479052053821	KIAA0892
AATK	-0.270053131927082	7.18161753217021	-4.05940575233343	0.000180191215062173	0.00113829102788004	0.444126579094471	AATK
PDE4A	-0.160779442824998	4.92083191951064	-4.05922670871371	0.000180293965926773	0.00113829664928344	0.443586095114905	PDE4A
VIPR2	-0.182856501964584	4.73756595504255	-4.05722456164099	0.000181446848146896	0.00114492858726232	0.437542934945435	VIPR2
FUT1	-0.236454645939583	5.13471423029787	-4.05594056709643	0.000182189958848944	0.00114893760973518	0.43366815446926	FUT1
NLGN1	0.340559046035416	4.7042984777234	4.05577185566974	0.000182287819423756	0.00114893760973518	0.433159068450391	NLGN1
ACSM1	-0.190129882397917	3.99008180717021	-4.05441135358008	0.000183078838825363	0.00115327284322065	0.42905413001402	ACSM1
SENP2	-0.211079543304166	6.57290993225532	-4.05331679660108	0.000183717647099888	0.00115664490498099	0.425752086591264	SENP2
FN1	0.248535555145833	5.72590234478723	4.05286650908724	0.00018398107178871	0.00115765116961646	0.424393789959367	FN1
WDR62	-0.250067461143748	6.15813824285106	-4.05255353967082	0.00018416437900784	0.00115815246787429	0.423449757333198	WDR62
DGAT1	-0.190826220975	6.83942037504255	-4.05207649849146	0.000184444124157988	0.00115879620394397	0.422010890289434	DGAT1
ZBTB32	-0.193265312616666	4.15667099317021	-4.05202536533902	0.000184474133943295	0.00115879620394397	0.421856665642798	ZBTB32
SLC35A5	0.278352758939585	6.71711287351064	4.05008380608432	0.000185617132758887	0.00116487396133821	0.416001346059875	SLC35A5
BXDC5	0.236242834004162	8.98124483478723	4.04990182433349	0.000185724616796462	0.00116487396133821	0.41545259782179	BXDC5
TMEM222	-0.149635748722916	7.3207659123617	-4.0498514194688	0.000185754398130174	0.00116487396133821	0.415300608957663	TMEM222
G0S2	-0.791039469177083	8.70011622921277	-4.04443404269237	0.000188982335695954	0.00118445182355708	0.398970563168509	G0S2
KDR	0.261351180985415	5.50655059034043	4.04376956281975	0.000189381987945437	0.00118629132022997	0.396968290670394	KDR
C1GALT1C1	0.337035257333331	7.44010994517021	4.04353803836825	0.000189521430902335	0.0011864997144726	0.396270676885135	C1GALT1C1
CAPN2	0.397977572135417	9.92133355470213	4.04269266998539	0.0001900314261599	0.00118902642068134	0.393723633497917	CAPN2
POLE3	0.334037735404171	6.62010843104255	4.04205706147855	0.000190415752632366	0.00119076442958404	0.391808752757227	POLE3
PPP1R7	0.216568599056249	8.37087346865957	4.04133202568518	0.000190855071665482	0.00119284419790926	0.389624633933963	PPP1R7
VAMP5	0.438004760597918	6.27814815714894	4.04078011009646	0.000191190150587544	0.0011942705046483	0.387962154000212	VAMP5
MEG3	-0.321160538383332	4.89469479591489	-4.03960460508516	0.000191905723930082	0.00119807065079255	0.384421663072058	MEG3
GPR32	-0.225967764279167	4.47233705376596	-4.03937320120181	0.000192046893383731	0.00119828254246968	0.383724758713302	GPR32
ORC4L	0.20721129296875	6.93554294425532	4.03874662789706	0.000192429643761208	0.0012000007081649	0.381837844395591	ORC4L
TGM5	-0.25267289523125	6.24591220068085	-4.03820202021703	0.000192762924656834	0.00120140863527056	0.380197882801141	TGM5
C6orf47	-0.227484675056252	7.12433580538298	-4.03802575340495	0.000192870913537858	0.00120141162697077	0.379667118427701	C6orf47
RBM10	0.174536068495835	6.25194970397872	4.03779547067027	0.000193012083281498	0.0012016211870032	0.378973721293141	RBM10
CXCR5	-0.169475856499999	4.66686326380851	-4.03557117642084	0.000194380800975586	0.00120946851386535	0.372277201224383	CXCR5
TSPAN6	0.339772450352084	8.72148149714894	4.03437028419237	0.000195123673015573	0.00121341516190819	0.368662503645004	TSPAN6
HPRT1	0.429634370145833	7.7073982416383	4.03416858013867	0.00019524871663442	0.00121351746851482	0.368055423420376	HPRT1
CA1	-0.242283825220832	5.50138082438298	-4.03383417042563	0.000195456200337859	0.0012137889801329	0.367048963705429	CA1
LY6G6C	-0.273627186554166	5.88258986780851	-4.03374810434059	0.000195509634383822	0.0012137889801329	0.366789940530967	LY6G6C
NT5M	-0.243330534999997	4.84518847338298	-4.03334674596863	0.000195759004267618	0.00121466233908419	0.365582053785285	NT5M
NR1D2	0.607485065100001	6.29899115823404	4.03181455628999	0.000196713812693378	0.00121990946550971	0.360971468234164	NR1D2
CALM2	0.220655959645832	12.5499147555319	4.0312812426236	0.000197047212804008	0.0012212992806904	0.359366847264392	CALM2
POLR3D	-0.175711153856251	5.33337861517021	-4.03086950249903	0.000197304985783314	0.00122169642659904	0.358128084014763	POLR3D
RGS3	-0.386514015631251	6.08303435387234	-4.0308296750713	0.000197329937361187	0.00122169642659904	0.358008262278539	RGS3
ZNF124	0.359325597437503	5.6011302952766	4.02912252395504	0.000198402332560802	0.00122765562921759	0.352872797470079	ZNF124
NUP43	0.381241904833332	7.09743729014894	4.02765396424714	0.000199329364822585	0.00123270927055473	0.348455908093011	NUP43
SEMA6B	-0.258296466468749	6.06888779402128	-4.02732762363741	0.000199535937235502	0.00123277196464278	0.347474501080943	SEMA6B
TADA2L	-0.147739765870834	5.01930672817021	-4.02713262820053	0.000199659467583514	0.00123277196464278	0.346888107965285	TADA2L
MMP8	-0.178375930177085	4.17932453151064	-4.02711530107732	0.000199670447964513	0.00123277196464278	0.346836002253895	MMP8
BTBD3	0.300832682568752	5.7860029843617	4.02669695937149	0.000199935733128552	0.00123372822623499	0.345578008041128	BTBD3
FOLR3	-0.252979079335418	6.09183436557447	-4.02640062370235	0.000200123856508013	0.0012338742436584	0.344686936181085	FOLR3
GRIK5	-0.216933263081252	5.48663741085106	-4.02627889470632	0.000200201183643877	0.0012338742436584	0.344320910202924	GRIK5
JMJD5	-0.149272862679166	4.29260620551064	-4.02613813197554	0.000200290637852021	0.0012338742436584	0.343897658523581	JMJD5
CLDN6	-0.376969930808337	7.99900372451064	-4.02562009818997	0.000200620179975818	0.00123522342216516	0.34234007313973	CLDN6
UBXN4	0.229877099935418	8.19778566257447	4.02503255888732	0.000200994572932618	0.00123684711041961	0.340573621378295	UBXN4
ATAD5	-0.232761268977081	5.64278581053192	-4.02440693768177	0.000201393976413792	0.00123862283237431	0.338692812900304	ATAD5
H3F3B	0.201786164327084	8.63773549591489	4.02390311318202	0.000201716182212599	0.00123968542575339	0.337178265641645	H3F3B
CCDC99	0.186831407081251	4.86882671346808	4.02378995694722	0.000201788616505183	0.00123968542575339	0.336838119241063	CCDC99
DENND1A	-0.263578161054166	4.73499256951064	-4.0229739973287	0.000202311680067944	0.00124221594766993	0.334385491015157	DENND1A
PLA2G6	-0.220317698027079	6.52872372585106	-4.02102118871405	0.000203568847928536	0.00124924869610181	0.328516679351871	PLA2G6
DLL3	-0.150200375233333	4.48478457346808	-4.02050526501496	0.000203902247708884	0.00124999681564316	0.326966395515377	DLL3
SCN3B	-0.176253212716668	4.50111666008511	-4.0204863680182	0.000203914469343846	0.00124999681564316	0.326909614324704	SCN3B
P2RY11	-0.178347220399998	4.60965012565957	-4.02005149782415	0.000204195917787472	0.00125103584499726	0.325602963824493	P2RY11
RAB33A	-0.12603865784375	3.7691954737234	-4.01947263905362	0.000204571139506296	0.00125264793642896	0.323863778742167	RAB33A
GPR137	-0.147619109910416	6.30833081104255	-4.01832755904085	0.000205315359009681	0.00125651650434457	0.320423736787999	GPR137
SFTPB	-0.191669468858334	5.00592263795745	-4.01809558080352	0.000205466447203478	0.00125675289956151	0.319726887331981	SFTPB
YPEL5	0.202768671908336	9.75635984144681	4.01721629794775	0.000206040105112048	0.00125957230559471	0.31708574921401	YPEL5
IER3	-0.835107827779165	8.53889875051064	-4.0159367111041	0.000206877699295165	0.00126400125184444	0.313242704025557	IER3
TNFSF18	-0.21674955875625	4.72436986793617	-4.01561568732013	0.000207088352408632	0.00126459690610189	0.312278651243807	TNFSF18
PPAN	-0.297086882795833	6.66283535353192	-4.01441441372791	0.000207878462401214	0.00126872846386323	0.30867149090103	PPAN
PRKY	-0.252268048291666	4.74475987061702	-4.01139736002242	0.000209875753045868	0.00127966356265472	0.29961426134942	PRKY
FAM5B	-0.1691303906625	4.43454138819149	-4.01117984042147	0.000210020466983877	0.00127966356265472	0.29896139333522	FAM5B
HMGB2	0.487624494029167	7.26714467704255	4.01111191225759	0.000210065678805724	0.00127966356265472	0.298757515819343	HMGB2
CDC16	0.182919221599999	7.90046625002128	4.01101800074249	0.000210128200221155	0.00127966356265472	0.298475655440222	CDC16
CNNM1	-0.182809895824999	4.49334745314894	-4.01016228154339	0.000210698724320438	0.00128192269566658	0.295907499555966	CNNM1
BAG1	-0.248314686177084	8.71633786508511	-4.0100214632278	0.000210792754139721	0.00128192269566658	0.295484905945751	BAG1
PLA2G2A	-0.24696808244583	5.65286707646808	-4.0099313013611	0.00021085298002787	0.00128192269566658	0.295214335365729	PLA2G2A
GSTA4	0.248282961075002	8.43141303197872	4.00977411454071	0.000210958016763386	0.00128192269566658	0.294742633850825	GSTA4
CABP5	-0.16511497563125	4.29655588878723	-4.00949961638477	0.000211141565786154	0.00128234075959797	0.293918914696309	CABP5
CEND1	-0.312522385068752	6.25614002225532	-4.00902645041059	0.000211458321301725	0.00128309362471403	0.29249909408011	CEND1
ZNF177	0.165845643954166	4.25758644685106	4.00897145987224	0.000211495163912594	0.00128309362471403	0.29233409026721	ZNF177
HCRTR2	-0.191477382035417	4.07243353580851	-4.00792824717577	0.000212195274914258	0.00128664253780078	0.289204050681175	HCRTR2
KLHDC3	-0.186295589866664	7.61035100131915	-4.00514023872594	0.000214077365494704	0.00129735062874366	0.280840905237474	KLHDC3
BRWD2	0.353198412629169	5.52804543491489	4.00442596586587	0.000214562141507748	0.00129929106882803	0.278698769815706	BRWD2
ROM1	-0.227516078543749	4.89445420308511	-4.0043259673256	0.000214630095128102	0.00129929106882803	0.278398884745769	ROM1
SYNJ2	-0.147309670177084	4.98263286068085	-4.00406911042723	0.000214804736738017	0.00129935289294517	0.277628614797788	SYNJ2
CACNG2	-0.208063278229167	5.46572922234043	-4.00396898033385	0.000214872854242746	0.00129935289294517	0.27732834830375	CACNG2
MAFG	-0.180492621841667	6.85140525787234	-4.00348367290521	0.000215203300446422	0.00130064731340658	0.275873078021279	MAFG
RBX1	0.254456595889584	9.5664762602766	4.00319357782523	0.000215401061274176	0.00130113884310212	0.275003223727735	RBX1
TMEM97	0.401901492652084	6.04445344489362	4.00232676272474	0.000215993026879361	0.00130400976519549	0.272404249875401	TMEM97
TCOF1	-0.192600299841667	5.17713985942553	-4.00205140263604	0.000216181405240852	0.00130444233453916	0.271578694689961	TCOF1
PIGC	0.283070433987501	7.87913908131915	4.00180883018577	0.000216347484793011	0.00130473995820934	0.270851462931184	PIGC
C8orf33	0.399368598947919	5.91099338978723	4.00057975140838	0.000217190885441518	0.00130839577111815	0.267167018737624	C8orf33
RBM39	0.32321673834583	7.78249384761702	4.00053094595893	0.000217224441624501	0.00130839577111815	0.267020724703014	RBM39
RHBDD3	-0.260370610758333	5.67471927480851	-4.00041391560459	0.000217304926281457	0.00130839577111815	0.266669930496506	RHBDD3
KALRN	-0.148400254131249	4.27986291070213	-4.00009575003925	0.000217523882516269	0.00130900882451228	0.26571626626035	KALRN
TRIB1	-0.836546252414582	7.70939035323404	-3.99943239046174	0.000217981082506376	0.00131082515999869	0.263728042666455	TRIB1
C1orf21	-0.214518556775001	5.10792601780851	-3.99931757375133	0.000218060310732668	0.00131082515999869	0.263383930031046	C1orf21
CES4	-0.25108828776875	4.57326448495745	-3.9976774333525	0.00021919512220319	0.00131693843581755	0.258468858521141	CES4
TNC	1.0915210427375	6.21422934734043	3.99721007642489	0.000219519531087565	0.00131817880704113	0.257068493082165	TNC
CENPO	-0.25293913343125	4.89477092131915	-3.9968747895959	0.000219752551704296	0.00131886936911682	0.25606390548951	CENPO
ATP2B2	-0.168549776979168	4.56561897770213	-3.99631831420196	0.000220139824425067	0.00132048445407951	0.254396683159132	ATP2B2
USP14	0.181996288137499	7.74774612519149	3.99445701439797	0.000221439980619722	0.00132757069926255	0.248820982904392	USP14
AMPD3	-0.204704557685418	5.92173425159574	-3.9941830743602	0.000221631959662272	0.00132800919529538	0.248000477150834	AMPD3
CCDC109B	0.281661048197917	5.9309536666383	3.9926385744136	0.000222717373778075	0.00133379777704715	0.243374904942208	CCDC109B
GNL2	0.24044732161875	5.09488089131915	3.99218220068189	0.000223039078810812	0.0013350089478901	0.242008294433189	GNL2
ANK1	-0.144262508547916	4.92444080585106	-3.99134646584455	0.000223629367676308	0.00133782558018348	0.239505886629207	ANK1
ZER1	-0.169749204229169	5.93704261338298	-3.99041910359825	0.000224286143622473	0.00134033188099116	0.236729423936493	ZER1
PRKAR2A	-0.202024863656248	5.52758685365957	-3.99028003506353	0.000224384795472265	0.00134033188099116	0.236313089073706	PRKAR2A
FLVCR2	0.238095298437498	5.27986869323404	3.99024713708423	0.000224408138642905	0.00134033188099116	0.236214602161495	FLVCR2
WWP1	0.339474068420833	6.81565483589362	3.98992400032111	0.000224637549299327	0.00134075743790632	0.235247246582593	WWP1
OBSL1	0.259835510731248	5.22892861570213	3.9898088639735	0.000224719345073694	0.00134075743790632	0.234902578960066	OBSL1
INSRR	-0.227376744041667	4.39464871059575	-3.98782743058346	0.000226131529830127	0.00134846309810655	0.228971804963893	INSRR
MED4	0.253404655789584	6.42897677234043	3.98756402318885	0.00022631990804379	0.00134886665194099	0.228183490101283	MED4
CARD9	-0.152403872447917	4.69241360597872	-3.98714078168374	0.000226622911158579	0.00134995257579804	0.226916883944595	CARD9
CRLF3	0.417042939620834	6.03417010117021	3.98638948396516	0.000227161740366398	0.00135244136845738	0.224668689250858	CRLF3
TUBGCP3	-0.296588845933332	4.34027806965957	-3.98605007741374	0.00022740556839322	0.00135292423188866	0.223653112356249	TUBGCP3
ALDH18A1	0.360860513056249	7.53939218380851	3.98593961560757	0.000227484978229869	0.00135292423188866	0.22332259622539	ALDH18A1
FAM46A	0.401638929391669	6.61644266408511	3.98318351453223	0.000229475019745625	0.0013640336944986	0.215077443666352	FAM46A
HDC	-0.184980410268751	4.89160515768085	-3.98226053679669	0.000230145212601338	0.00136729013866026	0.212316891774123	HDC
DHX40	0.339070580974998	7.52027312917021	3.98200762394174	0.000230329188079207	0.00136765604505055	0.21156050492479	DHX40
RHO	-0.155557806374999	5.62716307404255	-3.9812536853383	0.00023087846763223	0.00136994989696301	0.209305840269954	RHO
ZNF33B	0.254634027289582	6.80956858923404	3.98114098951522	0.00023096068061551	0.00136994989696301	0.208968839826132	ZNF33B
AKAP6	-0.15268735466875	4.25982688634043	-3.98083995917634	0.000231180424838608	0.00137052586078061	0.208068675529046	AKAP6
HSD3B1	-0.138809830054166	3.85630830740426	-3.98052397613429	0.000231411301741235	0.00137116717760249	0.20712383463843	HSD3B1
SLC16A6	-0.256314293947917	5.55224587995745	-3.97984883185685	0.000231905352006202	0.00137333519468786	0.205105167077135	SLC16A6
SAV1	0.359459469720835	5.95325435182979	3.97958719402991	0.000232097084926764	0.00137333519468786	0.204322920786971	SAV1
SPSB3	-0.180105606802083	7.46576034134043	-3.97952064508858	0.000232145877652382	0.00137333519468786	0.204123956427822	SPSB3
SIX5	-0.198151493327082	4.30999153670213	-3.97858272251747	0.000232834605421435	0.00137668080189658	0.201319981971992	SIX5
BAZ2B	0.275378255104163	5.5908577702766	3.97737298542606	0.000233725849540352	0.00138121965553328	0.197703884281962	BAZ2B
C3orf18	-0.240885484695831	6.67785820561702	-3.97712216069762	0.000233911051160332	0.00138158350777839	0.196954197063407	C3orf18
JAKMIP2	-0.234604967597916	4.27724111429787	-3.97686866533252	0.000234098368944912	0.0013819594680187	0.196196551352616	JAKMIP2
YY1	0.230849579037502	8.24257883187234	3.97655004150148	0.000234334018581158	0.00138262019938988	0.195244283861393	YY1
VAV3	0.514109408631253	8.51814346819149	3.97594138903054	0.00023478480730443	0.00138454892961847	0.193425315865736	VAV3
THAP10	0.272460794895832	6.1930424327234	3.97472837110469	0.000235685712968408	0.00138912860887234	0.189800602387876	THAP10
LY6G6E	-0.219263936439583	4.44438188514894	-3.97429403897443	0.000236009102809376	0.00139030138318122	0.188502873705085	LY6G6E
DNTTIP2	0.263764522108334	8.24137385574468	3.97279121756393	0.000237131371116288	0.00139617653963357	0.184013177708634	DNTTIP2
SAE1	0.385750297950003	7.47548169853192	3.970982355625	0.000238489029803869	0.00140307878733295	0.178610297283268	SAE1
INTS8	0.385147502472917	6.9991913307234	3.97089500363855	0.00023855478263379	0.00140307878733295	0.178349416935886	INTS8
SMC4	0.23870827114375	4.94104504955319	3.97066764551779	0.000238726005100567	0.00140327155503093	0.177670415766604	SMC4
M6PR	0.328625851995836	8.432653355	3.97051321754839	0.000238842371956189	0.00140327155503093	0.177209230243236	M6PR
CD302	0.601726417429163	5.77445817857447	3.9703312248211	0.000238979580249459	0.00140327155503093	0.176665736409504	CD302
A4GALT	-0.312263011643751	5.03481738612766	-3.97018504045653	0.000239089847049564	0.00140327155503093	0.17622918779205	A4GALT
C19orf57	-0.240065923658333	6.58211135702128	-3.96900032917737	0.000239985291570245	0.00140778773401443	0.172691592627667	C19orf57
HMGXB4	0.160306242879169	6.23369236993617	3.96609333235562	0.000242196263775041	0.00142001219710708	0.164013403162235	HMGXB4
NUP155	0.216900282329166	4.94266615570213	3.96581112225203	0.000242411950201371	0.00142038470603069	0.163171095992031	NUP155
SLC13A3	-0.530870618885416	10.4127915130426	-3.96567767400418	0.000242514006184032	0.00142038470603069	0.162772805887193	SLC13A3
KIR3DL2	-0.151783105570832	4.80900006423404	-3.96525899060363	0.000242834468598436	0.00142151659852673	0.161523245143552	KIR3DL2
MFSD5	0.239721821193751	6.63350355938298	3.96470178699947	0.000243261590366131	0.00142327134677566	0.159860372421821	MFSD5
ST8SIA5	-0.191338887591667	4.83453021229787	-3.96409012397543	0.000243731294311364	0.00142471513248227	0.158035109115339	ST8SIA5
SPINT2	0.290132100433334	9.62869191929787	3.96374715076496	0.000243995051548196	0.00142471513248227	0.157011704156104	SPINT2
SIP1	0.132475605606251	5.00610500380851	3.96367502744153	0.000244050551780471	0.00142471513248227	0.15679649945649	SIP1
SNAP23	0.280460007147917	6.9315476973617	3.96361877395915	0.000244093848351212	0.00142471513248227	0.156628649227275	SNAP23
ANK3	0.272256354031253	8.9311713512766	3.96355126899163	0.000244145814649088	0.00142471513248227	0.156427228161451	ANK3
AAAS	-0.19863175235	6.80968994970213	-3.96277478812038	0.000244744330713162	0.0014274623672858	0.154110490068661	AAAS
TCF4	0.405363257295832	5.08974157823404	3.96158212709034	0.000245666405415093	0.00143209289541662	0.15055246035176	TCF4
ARD1B	-0.173694197216667	4.58578457951064	-3.96139657503469	0.000245810161795761	0.001432183815468	0.149998956364265	ARD1B
THYN1	0.307258893110416	8.00180165597872	3.96015928405492	0.000246770834427432	0.0014369589980375	0.146308432351154	THYN1
FNDC4	-0.237091931254167	6.78522808344681	-3.96001009437953	0.00024688691509906	0.0014369589980375	0.145863476276274	FNDC4
SLC7A1	-0.161071517883337	5.50553292682979	-3.95902401796566	0.00024765548491326	0.00144068195934705	0.142922727248028	SLC7A1
AKAP8	-0.149320764941669	6.50531648540426	-3.95833433475181	0.0002481944137825	0.00144306585536911	0.140866120298536	AKAP8
STX1A	-0.185044169000003	6.31727140568085	-3.95798409192809	0.000248468532826109	0.00144331618877916	0.139821778918157	STX1A
MTSS1	-0.144468777166666	6.42910609004255	-3.95794929788801	0.000248495780511061	0.00144331618877916	0.139718033820954	MTSS1
DDX41	0.207506976852088	7.59342399180851	3.95658937806086	0.000249563018520864	0.00144876193868606	0.135663528133282	DDX41
KCNJ5	-0.170119007958336	5.81339075078723	-3.95504262067309	0.000250782270445408	0.0014547704894318	0.131052823265002	KCNJ5
KDM6A	0.26383502405625	4.83527858640426	3.95490550910647	0.000250890627931028	0.0014547704894318	0.130644152903812	KDM6A
APOC4	-0.206421630512501	4.80040540146809	-3.95478159961556	0.000250988590928367	0.0014547704894318	0.13027483830433	APOC4
FAM48A	0.201464671083332	7.26163501729787	3.95402687607152	0.00025158607547604	0.00145747765341874	0.128025494993843	FAM48A
CORO2A	-0.207570190083333	4.33677240559574	-3.95152223932708	0.000253578767395862	0.00146759275371662	0.120562325705152	CORO2A
THAP1	0.27292849731875	5.46819002614894	3.95148350583054	0.000253609703310323	0.00146759275371662	0.120446928441288	THAP1
C15orf24	0.2126064049625	9.03696721959574	3.95133780791639	0.000253726102924431	0.00146759275371662	0.120012861128219	C15orf24
HYMAI	-0.152581053229166	3.88182281325532	-3.95078959181714	0.000254164541589134	0.00146936821120464	0.118379671948207	HYMAI
BCL7A	-0.175221191310417	5.92452681195745	-3.95060334850339	0.000254313657266244	0.00146947007236312	0.117824860718442	BCL7A
TMEM50A	0.296844285702086	8.66121160197872	3.94888791033888	0.000255691105735439	0.00147618953865227	0.11271525481022	TMEM50A
TSTA3	0.299166607070833	7.00850964955319	3.94882624432403	0.000255740755868527	0.00147618953865227	0.112531596999138	TSTA3
HIST1H4D	-0.248680723495831	4.25957622278723	-3.94859977408145	0.000255923177417768	0.00147636204224551	0.111857120615474	HIST1H4D
RFC2	0.247711362995835	5.42184083708511	3.94831185529306	0.000256155277342092	0.00147636204224551	0.110999665351488	RFC2
LIPT1	0.338192987570832	6.36905380823404	3.94828056643013	0.000256180512483339	0.00147636204224551	0.110906485401864	LIPT1
CHIA	-0.20900500740625	4.5440367173617	-3.94813357947725	0.000256299092792508	0.00147636204224551	0.110468755135448	CHIA
SP140L	0.33730149385417	4.87114158625532	3.94776708226043	0.000256594992041945	0.00147730501600656	0.109377354120875	SP140L
PAX9	-0.184127515660416	4.38972445414894	-3.94749317651512	0.000256816351231263	0.00147781808702851	0.108561716584482	PAX9
PANK2	0.238851283743749	7.40434878823404	3.94648295355621	0.000257634368410259	0.00148176225784078	0.105553715604854	PANK2
ENPP1	0.379338700349997	7.09909178108511	3.94631278796482	0.000257772405814305	0.0014817935365097	0.105047074985144	ENPP1
FEN1	0.199445483789585	5.72073750068085	3.94586954338677	0.000258132299158287	0.00148230267029696	0.103727437005845	FEN1
POU6F2	-0.165679793518751	3.84901909912766	-3.94579695257412	0.000258191285687676	0.00148230267029696	0.103511325031146	POU6F2
SF3B1	0.176457013831252	8.34982733378723	3.94571375375871	0.00025825890819402	0.00148230267029696	0.103263634145083	SF3B1
TACR1	-0.176324146672917	4.37896904842553	-3.94410486112436	0.000259569959058256	0.00148906277847844	0.0984743198117455	TACR1
NDUFB8	-0.159053970229166	10.7207122538298	-3.94355787833806	0.000260017146863177	0.00149086280974654	0.0968462968433332	NDUFB8
MYH14	-0.166457648783334	4.8524577332766	-3.94304137325616	0.000260440101078928	0.00149188320510304	0.095309090583223	MYH14
KISS1	-0.199354999479167	4.15450085319149	-3.94293958836821	0.000260523528804035	0.00149188320510304	0.0950061734791259	KISS1
TREML2	-0.257518316020835	5.81895070191489	-3.94285166388768	0.000260595616676612	0.00149188320510304	0.0947445088190308	TREML2
GTF2E1	0.328362129452083	7.21679429742553	3.94262391930775	0.000260782430472741	0.00149194073714953	0.0940667508969524	GTF2E1
SULT2A1	-0.124110490808334	3.96779143323404	-3.9425139525043	0.000260872680124401	0.00149194073714953	0.0937395015137543	SULT2A1
KRT81	-0.293771065183332	5.70149377268085	-3.94141241768333	0.00026177837614934	0.00149635465650582	0.090461704670302	KRT81
LY6D	-0.190800117333332	4.25965450246809	-3.94071210998516	0.000262355757671002	0.0014986737970903	0.0883780633700004	LY6D
IL6	-0.3423919046625	4.27513995106383	-3.9405246949719	0.000262510484081658	0.0014986737970903	0.087820474731588	IL6
CACNG1	-0.217009303214582	5.61361408397872	-3.94043274979985	0.000262586424581907	0.0014986737970903	0.0875469284912036	CACNG1
ABCG1	0.526541604220833	6.07453444585106	3.93974070479218	0.000263158688774591	0.00150095273298853	0.0854881268870029	ABCG1
FERMT2	-0.259288861237502	7.63849645578723	-3.93962516309807	0.00026325434958904	0.00150095273298853	0.0851444134030475	FERMT2
TMCO1	0.226985015495833	9.58594395134043	3.93888458340527	0.000263868298772792	0.00150368599632124	0.0829414566558757	TMCO1
KCND3	-0.156680757875	4.72059166331915	-3.93774793699289	0.000264813284692595	0.00150830196556562	0.0795607488393966	KCND3
TXNIP	0.526750194041668	10.6604060503191	3.93739465435475	0.000265107662789656	0.0015092094404862	0.0785100861267134	TXNIP
GNRHR	-0.100834509802083	3.80561825906383	-3.93714226812043	0.000265318161093002	0.00150963872210504	0.0777595183361406	GNRHR
UBIAD1	-0.168745683139583	4.86250709285106	-3.93551072411628	0.000266682824206964	0.00151663132850525	0.0729080759461063	UBIAD1
Bacillus subtilis /REF=X04603 /DEF=B subtilis thrC, thrB genes corresponding to nucleotides 1689-2151 of X04603 /LEN=2073 (-5, -M, -3 represent transcript regions 5 prime, Middle, and 3 prime respectively)	-0.146085517729166	4.13237584951064	-3.93522561449291	0.000266921992098252	0.00151721935996845	0.0720603980501933	Bacillus subtilis /REF=X04603 /DEF=B subtilis thrC, thrB genes corresponding to nucleotides 1689-2151 of X04603 /LEN=2073 (-5, -M, -3 represent transcript regions 5 prime, Middle, and 3 prime respectively)
ST3GAL4	-0.328314323333336	6.47291653902128	-3.93447789603579	0.000267550210489398	0.00152001708297866	0.0698374544137979	ST3GAL4
PDLIM3	-0.191431336139583	4.68247942687234	-3.93361750587833	0.000268274861601484	0.00152266710786684	0.0672798039914992	PDLIM3
SMAP1	0.351365596068748	7.5780371502766	3.93360053346917	0.000268289175426381	0.00152266710786684	0.0672293535578641	SMAP1
GTF2A2	0.308917493795834	8.30118934855319	3.9333287618795	0.000268518476849984	0.00152319491309572	0.0664215282537493	GTF2A2
USP10	0.226409104635414	7.80910255408511	3.93316059009489	0.000268660463016776	0.00152322713049846	0.0659216614209202	USP10
PRSS7	-0.104230629366667	4.39058303597872	-3.93240542422625	0.000269298938760244	0.00152547476091442	0.0636771702049916	PRSS7
PHLDA1	-0.503437900427084	5.61512581425532	-3.93218987461991	0.000269481449940454	0.00152547476091442	0.0630365570716975	PHLDA1
CCDC9	-0.253461890081249	6.39008935929787	-3.93211045815382	0.000269548723954128	0.00152547476091442	0.0628005358958488	CCDC9
CD177	-0.22698426365833	5.45220948714894	-3.93204649175692	0.000269602921951318	0.00152547476091442	0.0626104331814412	CD177
PYCR1	-0.280039559422918	6.39007073331915	-3.93181823452196	0.000269796407549038	0.00152579699107313	0.0619320846883396	PYCR1
DYRK4	0.226086282966665	6.68179689980851	3.93157575070751	0.000270002099507837	0.00152618789175522	0.0612114784947249	DYRK4
ADAM8	-0.205146076543752	4.78129006274468	-3.93070583405606	0.000270741272234257	0.00152959237473095	0.0586264700374306	ADAM8
TLR1	0.355210274993748	4.39185311921277	3.93050127957436	0.000270915367006572	0.0015298025398173	0.0580186661720354	TLR1
ALDH3B2	-0.132086394285417	4.057430402	-3.92866487138073	0.000272483172751697	0.0015378785128789	0.052562759704684	ALDH3B2
UBXN7	0.233257247793749	5.51569199710638	3.92792280964935	0.000273119180703075	0.00154068997695955	0.0503584837042821	UBXN7
RPS19	0.295616525395834	12.8231445144681	3.9268226068822	0.00027406478565631	0.00154524418754252	0.0470907447065709	RPS19
KREMEN2	-0.222433843122917	5.33272706874468	-3.92594567595683	0.000274820757206766	0.00154872514462209	0.0444864812491605	KREMEN2
LOC646756	-0.140944927360414	4.87783105453191	-3.92546493624515	0.000275236040751914	0.00154980911979179	0.0430589301079953	LOC646756
WDR19	0.227970102487501	6.099035793	3.92540196951681	0.000275290478996573	0.00154980911979179	0.0428719576482797	WDR19
PRICKLE3	-0.166573867766667	4.58215953319149	-3.92434577880703	0.000276205166984882	0.00155417559972611	0.0397359462512439	PRICKLE3
MAP4K4	0.1970435107375	4.85210421510638	3.923143534286	0.000277249914935049	0.00155926914916918	0.03616679415346	MAP4K4
GHRH	-0.193184426447917	4.48095865440426	-3.92270533085601	0.000277631661389977	0.00156036562606238	0.0348660190833749	GHRH
MRM1	-0.25565259646875	5.1033268867234	-3.92259926657584	0.000277724136934056	0.00156036562606238	0.0345511859915	MRM1
KCNK5	-0.632787541427085	7.62965278857447	-3.921003838879	0.000279118757445172	0.00156687065246934	0.0298159591035994	KCNK5
SIX1	-0.199935029895833	4.23602361053192	-3.92095407256583	0.000279162368596552	0.00156687065246934	0.0296682684102993	SIX1
BRD8	0.146773077968747	5.5541580052766	3.92033125683016	0.000279708710698557	0.00156914901709657	0.0278200281697094	BRD8
KIAA0427	-0.174687762929167	5.4046238546383	-3.9193892918114	0.000280536977775775	0.00157300588391585	0.025024976577833	KIAA0427
SLC35A1	0.334624537577081	6.95180436965957	3.91912825385343	0.000280766926654405	0.00157350571984101	0.0242504701311876	SLC35A1
GPR110	-0.230908130127084	4.12682788248936	-3.91888226170084	0.000280983788289831	0.00157393174643552	0.0235206288453584	GPR110
GABPB1	0.128763117310418	5.27134438593617	3.91869530348035	0.00028114871503813	0.00157406657843242	0.0229659525411474	GABPB1
NKAIN1	-0.249193880502085	5.33416875089362	-3.91809298188829	0.000281680694253206	0.00157625526203284	0.0211790479376281	NKAIN1
ZNF639	-0.180071088677084	4.15169405404255	-3.91704477437177	0.000282608805881286	0.00158065736022191	0.0180696668889588	ZNF639
KCTD17	-0.304247926258332	6.21847623087234	-3.91663990912878	0.000282968074923241	0.00158187505616169	0.0168687956867428	KCTD17
[truncated: 9,176 more rows]
