# Supplementary material for: Comprehensive analysis of IRF8-related genes and immune characteristics in lupus nephritis
Source: Front Pharmacol. 2024 Dec 9;15:1468323. doi: 10.3389/fphar.2024.1468323 (PMC11663682; doi:10.3389/fphar.2024.1468323)
Supplement: Supplementary file 1 [file DataSheet1.ZIP › deg3_GSE113342_glom.txt]

logFC	AveExpr	t	P.Value	adj.P.Val	B	id
BST1	-2.16178571428572	6.08970588235294	-10.5208191150434	1.17098485378907e-12	4.46708966829506e-10	18.810006547975	BST1
CYBB	2.32285714285714	7.56294117647059	10.365069183545	1.77265463027582e-12	4.46708966829506e-10	18.402183121921	CYBB
PDCD1LG2	-3.02261904761905	3.57911764705882	-9.96912659688832	5.15923758136427e-12	8.66751913669197e-10	17.3505037147422	PDCD1LG2
CR1	-2.695	7.64058823529412	-8.74369220858194	1.60063172431082e-10	2.01679597263163e-08	13.9621594030983	CR1
PRDM1	-1.47607142857143	6.17941176470588	-8.0157040932952	1.34480709102824e-09	1.35556554775647e-07	11.8591729502982	PRDM1
CCR1	1.57619047619047	7.33970588235294	6.9548015844663	3.30858110749715e-08	2.46863713035494e-06	8.69432049605909	CCR1
S1PR1	-1.39166666666667	6.61558823529412	-6.91893819044937	3.69334102326095e-08	2.46863713035494e-06	8.58567803013458	S1PR1
RORC	-2.35071428571429	6.04911764705882	-6.89966178179705	3.91847163548403e-08	2.46863713035494e-06	8.52724759129613	RORC
C1QA	1.68845238095238	6.39882352941176	6.81946627472299	5.01359505017542e-08	2.80761322809824e-06	8.28390237897573	C1QA
IRAK3	-1.09738095238095	5.88294117647059	-6.74814050534056	6.24461593248213e-08	3.14728642997099e-06	8.06713997922097	IRAK3
C1QB	2.7275	8.69117647058824	6.49271735608971	1.37438544344617e-07	6.29718421360792e-06	7.28867462743497	C1QB
LAIR1	1.55166666666666	7.61617647058824	6.39523787264462	1.85893480680997e-07	7.55694952265808e-06	6.99082126402519	LAIR1
SMAD5	-1.31869047619048	7.48235294117647	-6.37994389799283	1.94921317052689e-07	7.55694952265808e-06	6.94405881821975	SMAD5
ITGA6	-1.64880952380953	6.68382352941176	-6.11956564658144	4.37622260768239e-07	1.57544013876566e-05	6.14697366773247	ITGA6
FKBP5	-2.89857142857143	6.94794117647059	-6.09586905516128	4.71099393472496e-07	1.58289396206759e-05	6.07436829081676	FKBP5
TLR1	1.00202380952381	6.15352941176471	6.01109665806679	6.13315632553022e-07	1.91394095103483e-05	5.81458771835625	TLR1
IKZF2	-1.2977380952381	5.57294117647059	-5.9946296974722	6.45575320785559e-07	1.91394095103483e-05	5.76412102398618	IKZF2
TLR3	-1.12309523809524	6.04676470588235	-5.64763392528228	1.90248232925592e-06	5.32695052191657e-05	4.70118116951318	TLR3
TNF	1.26261904761905	5.55147058823529	5.35706010741797	4.69873753388269e-06	0.000124640195635625	3.81381378776226	TNF
MME	-1.88250000000001	9.72970588235294	-5.31141159554566	5.41457326109906e-06	0.000136447246179696	3.67482401382393	MME
EDNRB	-1.31226190476191	6.14764705882353	-5.24556106721287	6.64248123855174e-06	0.000159419549725242	3.47457858224629	EDNRB
CEBPB	-1.08357142857143	6.62764705882353	-5.22844860210076	7.00459017625891e-06	0.000160468793128841	3.42259416347502	CEBPB
IFNGR1	-0.95916666666667	7.17176470588235	-5.18093832132338	8.11612233191834e-06	0.000172702417464605	3.27838988917652	IFNGR1
ITGB2	1.66785714285714	6.07852941176471	5.17667999921282	8.22392464117167e-06	0.000172702417464605	3.26547407883876	ITGB2
CCND3	-0.988809523809528	7.43735294117647	-5.09134399616046	1.07106636776578e-05	0.00021592697974158	3.00698305388403	CCND3
SPP1	2.9602380952381	10.4061764705882	4.98044218161659	1.50869839852197e-05	0.000292455381867336	2.67211229282061	SPP1
ZBTB16	-4.15833333333334	7.46382352941176	-4.95161785010091	1.64894188495785e-05	0.000307802485192132	2.5852932355552	ZBTB16
LILRB4	1.27083333333333	6.77323529411765	4.92366340064289	1.79727380410493e-05	0.000323509284738888	2.50118578035521	LILRB4
FCER1G	2.51714285714285	7.66294117647059	4.88244161259751	2.04043599582057e-05	0.00035461370410123	2.37733140691573	FCER1G
CD44	1.40154761904762	8.14588235294118	4.85553478999216	2.21644813173502e-05	0.000372363286131483	2.29660163750027	CD44
IL1RN	1.03952380952381	6.00441176470588	4.82097517734696	2.46472306556084e-05	0.000400716266142794	2.19304827681362	IL1RN
CCL4	1.26107142857142	7.84352941176471	4.77363663532862	2.84999224818838e-05	0.000448873779089669	2.05146561103043	CCL4
IFI35	-1.33321428571429	5.16705882352941	-4.72427093156671	3.31519981482077e-05	0.000506321426263535	1.90415698638446	IFI35
GZMK	1.07630952380952	5.10470588235294	4.68193415924714	3.77338270060929e-05	0.00055934849444326	1.77811051526564	GZMK
KLRB1	-1.90535714285714	3.46588235294118	-4.66539552484114	3.96888485065531e-05	0.000571519418494365	1.72894596026725	KLRB1
HAVCR2	1.21654761904762	5.55352941176471	4.64368346798254	4.24078818292952e-05	0.000587349070348242	1.66446787266478	HAVCR2
C2	1.54904761904762	4.68735294117647	4.6382325717996	4.31188801644543e-05	0.000587349070348242	1.64829225297956	C2
FCGR2A/C	1.19749999999999	6.96617647058823	4.60930159155714	4.70940118087524e-05	0.000616092888723715	1.56252021888525	FCGR2A/C
RAF1	-1.57345238095238	5.73088235294118	-4.60528412310369	4.76738544845732e-05	0.000616092888723715	1.55062050713594	RAF1
CXCL1	1.68797619047619	6.26676470588235	4.54754317447209	5.68279561281947e-05	0.000716032247215254	1.37989519725494	CXCL1
PSMB7	-1.07357142857143	7.23588235294118	-4.53581715615108	5.88883590395428e-05	0.000717096984605612	1.34529514920647	PSMB7
ITGAL	1.24809523809524	7.45117647058824	4.52876171084988	6.01633595634394e-05	0.000717096984605612	1.32448838783355	ITGAL
FYN	-1.69345238095238	8.15205882352941	-4.51614385479178	6.25116866702836e-05	0.000717096984605612	1.28730018109472	FYN
ITGAM	1.35059523809524	6.61058823529412	4.51565898400268	6.26037050052518e-05	0.000717096984605612	1.28587171112173	ITGAM
MSR1	1.79738095238095	6.24352941176471	4.45923215140847	7.42748944375759e-05	0.00083187881770085	1.11992997451139	MSR1
NT5E	1.31369047619047	6.38852941176471	4.34463865032918	0.000104946079929754	0.00112976130980191	0.784832903701352	NT5E
IL18R1	-0.992500000000003	6.59764705882353	-4.34334631752848	0.000105354725318829	0.00112976130980191	0.781069106757173	IL18R1
HLA-DMA	-1.01261904761905	7.60441176470588	-4.26812333991541	0.000132033115438327	0.00138634771210243	0.562608145829191	HLA-DMA
ITGB1	-0.883214285714287	10.5776470588235	-4.24530852830078	0.000141360924703101	0.00145399808266047	0.496596890291729	ITGB1
BTK	1.02809523809523	5.385	4.23660439238284	0.000145087203979106	0.00146247901610939	0.471443941054766	BTK
CXCL9	-1.30488095238095	5.70205882352941	-4.21566267143421	0.000154451082131283	0.00148212595147254	0.41099870323335	CXCL9
CD19	1.14071428571428	5.29941176470588	4.21281734447042	0.000155768156275473	0.00148212595147254	0.402793942693732	CD19
IL1RL1	-2.42976190476191	11.4523529411765	-4.21262307211757	0.000155858482992152	0.00148212595147254	0.402233809624668	IL1RL1
CD83	1.14559523809524	7.89676470588235	4.20542831128234	0.000159240035154598	0.00148624032810958	0.381495846170735	CD83
TBK1	-1.07190476190476	5.66558823529412	-4.17124608975998	0.000176312046755575	0.00158828879868376	0.283137594870373	TBK1
IL4R	-2.02988095238095	7.505	-4.1709327629224	0.000176476533187085	0.00158828879868376	0.282237301140072	IL4R
C6	-0.879404761904765	6.02911764705882	-4.13653460325595	0.000195477232633117	0.00172843026749282	0.183545283172935	C6
IL10RA	1.25416666666667	6.55617647058824	4.11108622310054	0.000210807156405816	0.00183184149704364	0.1107195702514	IL10RA
CX3CL1	-1.63595238095238	7.92941176470588	-4.06432393316737	0.000242095673360128	0.00206807151480516	-0.0226712328894241	CX3CL1
CCR10	1.05357142857143	6.19764705882353	4.04874266894429	0.00025349475145142	0.00212935591219193	-0.0669911523347393	CCR10
TLR4	-0.869047619047622	6.91764705882353	-4.01940553432081	0.00027639537030552	0.0022836601087538	-0.150263881628574	TLR4
CD14	0.908214285714287	6.70294117647059	3.99539762653216	0.000296625719862393	0.00237310734966729	-0.218236934218292	CD14
ZEB1	-0.743095238095243	8.42970588235294	-3.99538306362499	0.000296638418708412	0.00237310734966729	-0.218278118049402	ZEB1
CD46	-1.07416666666667	7.48705882352941	-3.93734048643353	0.000351693748194727	0.00276958826703348	-0.381952821414059	CD46
TGFBR1	0.832619047619047	7.65735294117647	3.93124536419945	0.000358021815636694	0.0027760460781676	-0.39908522642873	TGFBR1
LILRA6	1.76035714285714	5.28970588235294	3.80529175746866	0.000516523340020682	0.00394436005106703	-0.75066416460151	LILRA6
IRF3	-1.40107142857143	5.92617647058823	-3.78010898529257	0.00055553425713562	0.00414495163598289	-0.820375573768565	IRF3
BST2	-1.33404761904762	7.37470588235294	-3.77780697648367	0.000559239506442135	0.00414495163598289	-0.826738029015244	BST2
CD163	1.07547619047619	6.68235294117647	3.76277572906076	0.000584028674245458	0.00426558271769284	-0.868240866965218	CD163
IL11RA	-1.14714285714286	6.57029411764706	-3.75781435435764	0.000592442044124006	0.00426558271769284	-0.881923828794059	IL11RA
CD9	-1.51178571428572	7.585	-3.74800611939589	0.000609421315922622	0.00432603300316904	-0.90895054884008	CD9
IL1B	1.29202380952381	6.79735294117647	3.74298316936692	0.000618298137190308	0.00432808696033216	-0.922779277042619	IL1B
TRAF1	0.905595238095235	7.60911764705882	3.69183395176567	0.000716116820458919	0.00494414900700405	-1.06312629737373	TRAF1
JAK2	-0.782738095238098	6.07205882352941	-3.67933475846851	0.000742205438528976	0.00505502082457573	-1.09728981837971	JAK2
NFATC3	-0.81916666666667	7.75205882352941	-3.61660600058986	0.00088762339320195	0.0059648292023171	-1.26793564011723	NFATC3
IKBKB	-1.31452380952381	5.56411764705882	-3.60229412695345	0.000924462484749125	0.0061306459514942	-1.30667701434853	IKBKB
STAT5B	-0.840952380952382	6.62911764705882	-3.53022335713223	0.00113351228021932	0.00735414911610516	-1.50064915469857	STAT5B
CCL3	1.20559523809524	7.79617647058824	3.52877670524413	0.00113814212511151	0.00735414911610516	-1.50452323664468	CCL3
CD4	-0.877738095238096	6.91382352941176	-3.52390620561033	0.00115386367214323	0.00736135811088844	-1.51756054464525	CD4
CD34	-1.05857142857143	7.03823529411765	-3.50325196046714	0.00122288479127365	0.007704174185024	-1.57274918186182	CD34
C3	1.59833333333333	4.78294117647059	3.47147705459128	0.00133687176258313	0.00823033203068351	-1.65733788378393	C3
ITGAE	-1.30952380952381	5.30823529411765	-3.46996722145732	0.00134253443140934	0.00823033203068351	-1.66134765507299	ITGAE
MYD88	1.18464285714285	10.1455882352941	3.46656159494304	0.00135539198124351	0.00823033203068351	-1.67038900261813	MYD88
CDH5	-1.07666666666667	8.315	-3.46217100874855	0.00137214260916517	0.00823285565499103	-1.68203865718909	CDH5
IL1RAP	-0.675714285714291	7.60852941176471	-3.43653648251024	0.0014739776364448	0.00870807454300133	-1.74990626866251	IL1RAP
CSF2RB	0.892380952380952	8.29323529411765	3.43364677653548	0.00148590160852801	0.00870807454300133	-1.75754071675203	CSF2RB
LILRB2	0.804285714285708	6.70735294117647	3.40991698982246	0.00158737793415218	0.00919584458405401	-1.82010915060989	LILRB2
CCL20	0.99690476190476	5.69264705882353	3.36735108282663	0.00178625746895029	0.0102303836858062	-1.93177988493048	CCL20
CUL9	-0.975119047619048	6.49029411764706	-3.35128225554542	0.0018673617043571	0.010574722460629	-1.97374522733033	CUL9
IL6ST	-0.641666666666667	9.56323529411765	-3.33891533276279	0.0019321660862027	0.0107981371912128	-2.00597049437006	IL6ST
TRAF5	-1.93190476190476	6.19235294117647	-3.33564414288477	0.00194966365952454	0.0107981371912128	-2.01448387764891	TRAF5
CSF1	-1.34595238095238	7.30823529411765	-3.3162550228861	0.00205652396636834	0.0112661747722787	-2.06485342994334	CSF1
JAK1	-0.749642857142856	7.60764705882353	-3.30669274810899	0.00211126190292178	0.0114416774093826	-2.08963668954024	JAK1
CLEC4E	-0.823214285714287	5.04705882352941	-3.27332538876542	0.0023133613459847	0.0124035544508116	-2.17581456523219	CLEC4E
BCAP31	-0.811904761904763	7.05970588235294	-3.26634902582055	0.00235788577916886	0.0125092045547485	-2.19377238675461	BCAP31
MBP	-0.701547619047619	6.33058823529412	-3.24728457372983	0.00248376007525395	0.0130397403950832	-2.24273908200678	MBP
TIRAP	-0.582261904761908	5.81882352941176	-3.24181691873941	0.00252102509888289	0.0130989345344018	-2.25675357705776	TIRAP
MCL1	-0.759642857142861	8.15441176470588	-3.22100105821176	0.00266782329746837	0.0137202341012659	-2.30998848168891	MCL1
CCL2	2.24535714285714	7.52411764705882	3.21620992995674	0.00270274420857489	0.0137594250618358	-2.32221445417215	CCL2
HLA-DRB1	-2.16726190476191	6.20352941176471	-3.18392786369604	0.00294961359312519	0.014734035844452	-2.40432600225076	HLA-DRB1
TGFBR2	-1.13261904761905	9.24058823529412	-3.18354651484815	0.00295265400851121	0.014734035844452	-2.40529320520915	TGFBR2
TNFSF12	-1.19583333333334	6.31852941176471	-3.14583325391804	0.00326847734235487	0.0161501233386947	-2.50061925698761	TNFSF12
CD274	-0.624523809523811	5.80735294117647	-3.13662449255777	0.00335032308156096	0.0163938139136575	-2.52379730203573	CD274
PSMC2	-0.800476190476194	7.46911764705882	-3.12101752474572	0.00349348636692518	0.0169299723935605	-2.56299010420366	PSMC2
CSF1R	1.01892857142857	5.99911764705882	3.10725100328459	0.00362455783594066	0.0173978776125152	-2.59746731752137	CSF1R
CFH	1.42059523809524	9.54323529411765	3.10078406412067	0.00368772394463025	0.0175340836612608	-2.61363274472975	CFH
CD86	0.937976190476189	6.64911764705882	3.09528545558376	0.00374224966478369	0.0176270451500091	-2.62736221340245	CD86
C5	-0.783333333333337	6.43823529411765	-3.07567507477128	0.0039429847280225	0.0184005953974383	-2.67621133714773	C5
PPARG	-0.605833333333337	7.39441176470588	-3.06661051900665	0.00403917146637154	0.0186765359545987	-2.69872940074595	PPARG
IKBKAP	-1.21666666666667	4.76470588235294	-3.05830478360014	0.00412924823280425	0.0189194646303031	-2.7193280151273	IKBKAP
MAPK11	0.735238095238094	7.56382352941176	3.04454686689841	0.0042826401188134	0.0194455010800176	-2.75337555158523	MAPK11
CLEC7A	0.969642857142857	5.82852941176471	3.03210580675542	0.00442596508944645	0.019916842902509	-2.78408562885422	CLEC7A
XBP1	-1.03666666666667	6.94294117647059	-3.01442988162862	0.00463739294088844	0.0206336669832154	-2.8275884566639	XBP1
ICOSLG	-0.71464285714286	7.01647058823529	-3.00870343471895	0.00470790577488699	0.0206336669832154	-2.84164928969184	ICOSLG
CLEC4A	0.71702380952381	4.86882352941176	3.00868948468614	0.00470807877593208	0.0206336669832154	-2.84168352325537	CLEC4A
CCR2	0.857261904761905	6.25264705882353	3.00158698776638	0.00479694215205376	0.0208418865916818	-2.85910072919447	CCR2
SLAMF7	1.1675	6.63147058823529	2.96589879588129	0.00526786517474475	0.0225737047140229	-2.94623994360475	SLAMF7
ICAM2	-0.675833333333337	8.67176470588235	-2.96464944808708	0.00528511340526728	0.0225737047140229	-2.94927895890646	ICAM2
IGF2R	-1.63571428571429	7.40794117647059	-2.94309678523054	0.00559114864474043	0.0236801589659595	-3.00158185050024	IGF2R
HRAS	-0.774523809523812	4.99382352941176	-2.91856405404778	0.0059597220284429	0.0250308325194602	-3.0608302136525	HRAS
NFKBIA	-0.940714285714289	6.56029411764706	-2.91227021830035	0.00605788684606997	0.0252328509952006	-3.07598073659978	NFKBIA
MAPK14	-0.880000000000003	7.46529411764706	-2.89760523898234	0.0062925271380537	0.0259953580129431	-3.1112032089337	MAPK14
PTGS2	-0.654047619047621	6.77470588235294	-2.88193397184147	0.0065526613273554	0.0268054989997218	-3.14871959055	PTGS2
IL13RA1	-0.741547619047624	6.50264705882353	-2.87680390623843	0.00663998152199739	0.0268054989997218	-3.16097299868616	IL13RA1
IRF1	-0.966904761904765	5.62205882352941	-2.87559008109849	0.00666080104502536	0.0268054989997218	-3.16387026818796	IRF1
LILRA5	1.14785714285714	7.91029411764706	2.87323470753707	0.00670137474993046	0.0268054989997218	-3.16949009295379	LILRA5
CD53	0.878095238095238	6.81147058823529	2.86960767612005	0.00676430643016753	0.0268441766992475	-3.17813836302424	CD53
IL8	0.712142857142856	6.58147058823529	2.85681872072414	0.00699064169130599	0.0275256516595173	-3.20857716597118	IL8
S100A8	-0.903333333333334	6.43441176470588	-2.85032102794112	0.00710832932704311	0.0277720773707731	-3.22400922256792	S100A8
TLR7	1.19761904761905	6.79794117647059	2.84530516154086	0.00720044103186288	0.027915556000453	-3.23590666655504	TLR7
IL32	1.1197619047619	13.6588235294118	2.83399703017805	0.00741220945801742	0.0285172028003113	-3.26268015424102	IL32
MAF	-0.53976190476191	6.16882352941176	-2.82977256099574	0.00749280255352458	0.0286088824770939	-3.27266467894658	MAF
THY1	1.07892857142857	7.96352941176471	2.80985197457992	0.00788397895386698	0.0295555946339321	-3.31961825943534	THY1
TNFRSF14	-0.815000000000004	6.97382352941176	-2.80950070368471	0.00789104460423877	0.0295555946339321	-3.32044430603627	TNFRSF14
NOD2	0.865714285714284	6.06794117647059	2.80822883114918	0.00791667713408895	0.0295555946339321	-3.32343467792465	NOD2
TLR8	0.653690476190476	5.985	2.80476120158415	0.00798695634646882	0.0295987205780903	-3.33158318787896	TLR8
TNFSF13B	0.582976190476187	5.70676470588235	2.7828912181108	0.00844376626723115	0.0310631985305438	-3.38282499657365	TNFSF13B
PSMD7	-0.580238095238099	8.02882352941177	-2.77590970000987	0.00859463902110141	0.0313891164248921	-3.39912804114531	PSMD7
ITGAX	1.13892857142857	5.99294117647059	2.76817953572855	0.00876461391309775	0.0317796072820235	-3.41714819901004	ITGAX
CTNNB1	-0.837500000000002	8.58529411764706	-2.74689524005936	0.00924891002339697	0.0332960760842291	-3.46659523487128	CTNNB1
PDGFB	0.79547619047619	8.67176470588235	2.73933657649209	0.00942679662855611	0.0335860596913355	-3.48409502209498	PDGFB
MAPKAPK2	-1.07833333333333	6.38529411764706	-2.73782542668007	0.00946273904001912	0.0335860596913355	-3.48758982389536	MAPKAPK2
LCP2	-0.730833333333338	6.60647058823529	-2.69028454494385	0.0106605512861461	0.0375728520854378	-3.59688356175467	LCP2
TAL1	-0.63571428571429	7.15147058823529	-2.66229843404701	0.0114297958801505	0.0400042855805267	-3.6606234986646	TAL1
ITGA5	-1.32488095238096	5.88558823529412	-2.64229752417218	0.0120106297661057	0.041747292428395	-3.70590117105218	ITGA5
PSMB10	-0.539404761904765	7.43411764705882	-2.62791284626902	0.0124450712677615	0.042961067938026	-3.73832167262106	PSMB10
TFRC	-0.780595238095243	6.00882352941176	-2.62199201478671	0.012628062254032	0.0431029292317471	-3.75163115373903	TFRC
CHUK	-0.593809523809527	6.54264705882353	-2.62105624155531	0.0126572093775765	0.0431029292317471	-3.75373281088994	CHUK
CEACAM1	-0.680833333333336	5.73764705882353	-2.60415208153224	0.0131945188386542	0.0444268005917522	-3.79160954200609	CEACAM1
CASP3	-0.651547619047621	6.90676470588235	-2.60329656735078	0.0132222620808786	0.0444268005917522	-3.79352200619563	CASP3
FN1	2.05511904761904	10.1441176470588	2.5862246696389	0.0137872243526197	0.0459383033011087	-3.83159509809695	FN1
HLA-DRA	-0.930357142857147	9.86882352941176	-2.58423747843559	0.0138544089320804	0.0459383033011087	-3.83601564011975	HLA-DRA
TLR2	0.679761904761903	5.74147058823529	2.58020545646015	0.0139916521621955	0.045942524190354	-3.84497773446452	TLR2
CD81	-0.536904761904768	11.6011764705882	-2.57885221294009	0.0140379935026082	0.045942524190354	-3.84798346163264	CD81
CD36	0.828690476190472	6.58411764705882	2.5759747487728	0.0141370001958245	0.0459680522496486	-3.85437105372368	CD36
CIITA	-0.859761904761906	5.26029411764706	-2.56169837996334	0.0146377656806638	0.0472912429682983	-3.88598961957804	CIITA
TLR5	-0.79404761904762	4.88941176470588	-2.54474226552975	0.0152536457356812	0.0489671175209129	-3.92338433779443	TLR5
TAP1	-1.01690476190477	6.66088235294118	-2.53850296532346	0.0154861833760672	0.0493989646932778	-3.93710075934418	TAP1
C1R	-1.07702380952381	7.55470588235294	-2.51915363761699	0.0162281274322822	0.0514401020494984	-3.97948804437449	C1R
IL18	0.899999999999996	7.23617647058824	2.50344600514861	0.0168541874353553	0.0527329558762891	-4.01372983544334	IL18
CD24	1.15988095238095	8.46352941176471	2.50211524494845	0.0169082288145774	0.0527329558762891	-4.01662387459458	CD24
KLRAP1	-0.934880952380955	4.58676470588235	-2.50109227230786	0.0169498786745215	0.0527329558762891	-4.01884782063266	KLRAP1
VCAM1	1.2697619047619	7.63735294117647	2.48273411804296	0.0177134266633926	0.0547703499285268	-4.05864894351549	VCAM1
CFP	0.708214285714285	5.31823529411765	2.47030087972838	0.018248228621911	0.056022435921115	-4.08548624762308	CFP
DEFB103B	0.861904761904761	5.13647058823529	2.46818531981415	0.0183406784265555	0.056022435921115	-4.09004315078326	DEFB103B
CTLA4_all	0.783452380952379	5.26852941176471	2.4597424475676	0.0187138959459147	0.0568180937153074	-4.10820127376824	CTLA4_all
CD45R0	1.41690476190476	6.69352941176471	2.44794035724431	0.0192472000120102	0.057958973796638	-4.13350942397569	CD45R0
GPR183	0.860119047619047	7.585	2.44561399250065	0.0193539393151765	0.057958973796638	-4.13848773028701	GPR183
ARG2	-0.615000000000002	6.21852941176471	-2.443862523963	0.0194346558960949	0.057958973796638	-4.14223354399418	ARG2
POU2F2	0.848214285714283	5.05852941176471	2.43845929263813	0.0196855967284716	0.0583620044185275	-4.15377711878471	POU2F2
CFD	0.704404761904761	4.45176470588235	2.42567590833893	0.0202910583156013	0.0598052245091406	-4.18101451322403	CFD
TOLLIP	-0.472142857142859	7.73617647058824	-2.41927509282534	0.0206005311448395	0.0600290297853729	-4.19461381468316	TOLLIP
C4A/B	0.935833333333332	8.27735294117647	2.41917914197708	0.0206052026842649	0.0600290297853729	-4.19481747614741	C4A/B
ATG5	-0.537380952380953	6.62911764705882	-2.39583864220649	0.0217705484039217	0.0630595195148077	-4.24418499406872	ATG5
FCGR2A	0.629047619047619	6.36970588235294	2.39023576477924	0.0220590318190667	0.0635300116389121	-4.25598384045916	FCGR2A
IRF8	0.526071428571425	5.41823529411765	2.37663826666954	0.0227735891443576	0.0650851867603092	-4.28453433768678	IRF8
ICAM1	1.09714285714285	8.43352941176471	2.37507069634957	0.0228572977312991	0.0650851867603092	-4.28781808950192	ICAM1
TMEM173	-0.789761904761908	6.49794117647059	-2.36554839253458	0.0233717952946079	0.066176319261137	-4.30773132865081	TMEM173
BCL6	-1.14130952380953	5.95676470588235	-2.35718220612959	0.0238324366388334	0.0671036204802906	-4.3251784020615	BCL6
NFKB1	-1.05369047619047	6.78558823529412	-2.33225306996393	0.0252540221308492	0.0707112619663778	-4.37689603360058	NFKB1
RELA	-1.37083333333334	5.48441176470588	-2.30767591030874	0.0267298595932473	0.0742700140760669	-4.42748439572902	RELA
IFNAR1	-0.441666666666671	8.06294117647059	-2.30621909096431	0.0268197273052464	0.0742700140760669	-4.4304705195082	IFNAR1
NFKBIZ	-0.974523809523813	5.71911764705882	-2.29209074151465	0.0277054572786058	0.0763035544722259	-4.45935714593599	NFKBIZ
HLA-DPB1	0.795595238095236	10.4385294117647	2.26883957838346	0.0292203797306597	0.080038431436155	-4.50660648505702	HLA-DPB1
ICAM3	-0.579880952380954	6.14911764705882	-2.26149438938046	0.0297141468021272	0.080950972909579	-4.52145753818313	ICAM3
ATG16L1	-0.370833333333334	6.36794117647059	-2.25343162580081	0.0302647372421164	0.0817131191625095	-4.53771761109008	ATG16L1
APP	-0.642976190476192	9.73382352941177	-2.2526562912986	0.030318161276566	0.0817131191625095	-4.53927890671589	APP
CD164	-0.580833333333336	8.885	-2.22004968669305	0.0326426239684654	0.0875058673238015	-4.60456999920211	CD164
PTGER4	-0.700119047619053	6.77676470588235	-2.21771907838097	0.0328147002464255	0.0875058673238015	-4.60920905959466	PTGER4
PSMB8	-0.867857142857146	7.20029411764706	-2.19684130234149	0.0343925823747113	0.0908422213127277	-4.65060006493034	PSMB8
PSMB9	-0.709047619047623	7.92941176470588	-2.1964043111295	0.0344263179974821	0.0908422213127277	-4.6514632157601	PSMB9
NOS2	-0.521547619047619	5.02382352941176	-2.19229583629153	0.0347449329792718	0.0912054490705886	-4.65957189199918	NOS2
PRKCD	-1.07130952380953	6.49941176470588	-2.18794688906163	0.0350850500043523	0.0916210632238008	-4.66814248324959	PRKCD
GP1BB	0.629047619047618	5.97970588235294	2.17033831537526	0.0364925828144908	0.0948054728788833	-4.70271035893879	GP1BB
MAP4K2	-1.18047619047619	8.22617647058824	-2.16614013936763	0.0368354686634739	0.0949161289332298	-4.71092012889141	MAP4K2
LILRA2	0.580476190476191	6.01970588235294	2.16520994213339	0.0369118279184783	0.0949161289332298	-4.71273752142418	LILRA2
TYK2	-0.890476190476195	6.675	-2.15958905378572	0.0373762352656557	0.0952596214861732	-4.72370661663099	TYK2
CCRL2	0.658809523809523	6.19588235294118	2.15902139565587	0.0374234227267109	0.0952596214861732	-4.72481316913212	CCRL2
FCGR3A/B	0.672619047619045	7.27058823529412	2.1421747555364	0.0388480561080161	0.0983890466253272	-4.75755020545168	FCGR3A/B
CD70	0.675476190476186	5.97294117647059	2.11522843130483	0.0412265658351189	0.1038909459045	-4.80949849462164	CD70
BATF3	0.555357142857142	6.75235294117647	2.07536023735244	0.0449810876782488	0.112405172024118	-4.88541275443334	BATF3
CARD9	0.51392857142857	5.45323529411765	2.07464317302664	0.0450512792636347	0.112405172024118	-4.88676773179978	CARD9
PTAFR	0.653333333333331	7.54970588235294	2.07216502664581	0.0452945993472441	0.112455557000054	-4.89144763564043	PTAFR
CTSS	0.644047619047615	7.77705882352941	2.06774636792129	0.0457313129752775	0.112932928388093	-4.89978117847328	CTSS
TNFSF15	0.806785714285711	5.90941176470588	2.06569790446263	0.0459350204753158	0.112932928388093	-4.90363978964271	TNFSF15
IL23A	0.515476190476187	5.00617647058824	2.06193620028311	0.0463111720493577	0.113305003460564	-4.91071768925688	IL23A
MALT1	-0.445357142857144	7.24323529411765	-2.05822888275206	0.0466845235624871	0.113666666065186	-4.91768326712698	MALT1
CD45RB	0.911547619047618	5.78735294117647	2.01638828669902	0.0510842940693419	0.123781174091098	-4.99560516042404	CD45RB
TNFRSF8	-0.663214285714289	5.92882352941176	-2.01385291119514	0.0513621577149371	0.123797173919811	-5.00028589608639	TNFRSF8
CDKN1A	-0.400833333333336	7.80823529411765	-2.01185399492583	0.0515821557999211	0.123797173919811	-5.00397291496943	CDKN1A
CCR6	0.733809523809524	6.61264705882353	1.98900392544732	0.0541558900870527	0.129281607380637	-5.04591137874977	CCR6
BCL10	-0.347142857142861	7.32411764705882	-1.98606268455666	0.0544951525628768	0.129281607380637	-5.0512816964357	BCL10
PTK2	-0.438690476190478	9.45705882352941	-1.98483877116902	0.0546368697858644	0.129281607380637	-5.05351451607494	PTK2
TNFRSF10C	-0.543452380952383	4.95411764705882	-1.97555027264658	0.0557228519894071	0.131235128049819	-5.07042363407967	TNFRSF10C
IL6R	-0.45964285714286	5.84647058823529	-1.96843378012571	0.0565675075057632	0.132465761192309	-5.08333544987468	IL6R
CXCL11	-0.333452380952384	5.02705882352941	-1.96673272517253	0.0567710405109894	0.132465761192309	-5.08641618652697	CXCL11
MUC1	-1.12714285714286	4.97176470588235	-1.9586638936027	0.0577451467563188	0.134117760208224	-5.10100008999817	MUC1
LILRB1	0.791666666666664	4.92029411764706	1.94801879398131	0.0590523727012679	0.136524751566234	-5.12016611010006	LILRB1
IRAK1	0.473452380952379	6.06823529411765	1.94393278102489	0.0595608873547771	0.13692280602221	-5.12750028062045	IRAK1
CXCL2	0.498095238095237	5.14852941176471	1.9422780868817	0.0597678915176314	0.13692280602221	-5.13046680777783	CXCL2
CD276	0.601547619047619	8.00205882352941	1.92701879963044	0.0617062930352983	0.140104711308404	-5.15772667866631	CD276
HLA-DRB3	0.89785714285714	9.15441176470588	1.92618145451119	0.0618142121975029	0.140104711308404	-5.15921747956501	HLA-DRB3
CX3CR1	0.464166666666665	4.99058823529412	1.92481421469304	0.0619907750432025	0.140104711308404	-5.16165056390029	CX3CR1
NFATC2	0.460952380952377	6.47794117647059	1.91942747954003	0.0626906414857194	0.141053943342869	-5.17122285850489	NFATC2
GBP1	0.402261904761906	6.97794117647059	1.91288671573429	0.0635495769034158	0.142351052263651	-5.18281641556398	GBP1
CD45RA	-1.0925	3.85529411764706	-1.9090200278317	0.0640620966606902	0.142513002179659	-5.18965493001105	CD45RA
BCL2	0.62785714285714	7.72705882352941	1.90807869948803	0.0641874037594895	0.142513002179659	-5.19131802271369	BCL2
CD97	0.450238095238091	6.04911764705882	1.89087554119681	0.0665148048223393	0.146800377174936	-5.22159324974672	CD97
PML	0.567857142857138	8.36264705882353	1.88952194291917	0.0667009650259134	0.146800377174936	-5.22396584705934	PML
ATG7	-0.47916666666667	6.11205882352941	-1.88361873740519	0.067518061471593	0.147952621659491	-5.23429669903871	ATG7
IFITM1	0.587857142857141	10.5291176470588	1.88070855588064	0.0679240214332925	0.148197864945365	-5.23937984807634	IFITM1
CD3EAP	0.589880952380947	6.72411764705882	1.87355747952347	0.0689304561139109	0.149745473626772	-5.25184297173323	CD3EAP
MARCO	0.749999999999996	6.87764705882353	1.86475901706075	0.070186216026413	0.151819111061426	-5.26712347047097	MARCO
IRF7	0.572261904761905	7.55794117647059	1.86095205051883	0.0707355923573377	0.152353583538881	-5.27371670540687	IRF7
PTPRC_all	0.583690476190474	5.04735294117647	1.84022061961889	0.0737921329429512	0.158260574481904	-5.30942533975911	PTPRC_all
MRC1	-1.06261904761905	6.71823529411765	-1.80327246710898	0.0795184140097691	0.169818985851371	-5.37224079558744	MRC1
LGALS3	0.507499999999998	4.81794117647059	1.79302265868447	0.0811720697492736	0.17261908503643	-5.38947783070371	LGALS3
LTB4R2	-0.43119047619048	5.13823529411765	-1.78276142817581	0.082856579941378	0.175460992817036	-5.40665154854239	LTB4R2
TAP2	-0.3575	8.77558823529412	-1.76849987510729	0.0852466878373486	0.179767073933154	-5.43038281988934	TAP2
PTPN6	-0.37261904761905	5.73147058823529	-1.7621834811531	0.0863236569556554	0.181279679606876	-5.44084203431541	PTPN6
TGFBI	1.015	8.12588235294118	1.75916089999584	0.0868430518910172	0.181613685282459	-5.44583591459697	TGFBI
LILRB5	0.467261904761903	5.76647058823529	1.75254580415019	0.0879889455082319	0.18324970469483	-5.4567400639176	LILRB5
CD40LG	0.702023809523807	6.99647058823529	1.73201008843245	0.0916273552422197	0.190041921983863	-5.49036914345589	CD40LG
IL7R	0.721666666666663	6.77264705882353	1.72537376142896	0.0928297302183982	0.191746655860954	-5.50116487800804	IL7R
VTN	0.446190476190473	4.74911764705882	1.72290154583723	0.0932810062186915	0.19189235564988	-5.50517759120889	VTN
SIGIRR	-0.342023809523814	6.185	-1.70586496254829	0.0964409085232096	0.197586251608527	-5.53269697057438	SIGIRR
CTSC	0.812738095238092	7.37764705882353	1.69477865120202	0.098544674189067	0.201079011300768	-5.55047958973448	CTSC
MAPK1	-0.393690476190478	9.09411764705882	-1.6895702779622	0.0995461208442163	0.202303406876956	-5.55879971277849	MAPK1
FCGR1A/B	0.483809523809523	5.49676470588235	1.68421496181681	0.100584618723522	0.203592963199418	-5.56733173450766	FCGR1A/B
B2M	-0.49988095238095	13.685	-1.68087347111991	0.101237139798798	0.204094073834378	-5.57264360998762	B2M
CXCR6	0.436190476190476	5.75588235294118	1.65814333690057	0.105769539832186	0.212381864842318	-5.60853688491578	CXCR6
CCL11	0.673452380952376	6.55794117647059	1.65544515868982	0.106318518413039	0.212637036826078	-5.61276971208212	CCL11
IL16	-0.272857142857147	5.80029411764706	-1.64963539312994	0.107508573502281	0.2141672768583	-5.62186376918527	IL16
TBX21	0.474047619047615	7.09705882352941	1.64422195392689	0.108627308895558	0.215543951509297	-5.63031266621054	TBX21
CCL18	0.525476190476188	4.50441176470588	1.63901232712877	0.109712960316773	0.216844439214328	-5.63842085552582	CCL18
CD209	0.361547619047619	5.98441176470588	1.62601692329761	0.112460060768026	0.221405744637052	-5.65854985119087	CD209
NLRP3	0.586785714285711	4.53323529411765	1.61377678710847	0.115098888116399	0.225719220274962	-5.67738217921782	NLRP3
LTB4R	0.287380952380953	5.775	1.61085741921356	0.115735701820769	0.226088347742897	-5.68185562275385	LTB4R
RUNX1	0.740714285714285	4.33	1.6066240166827	0.116664270227604	0.226540377766835	-5.68833012194845	RUNX1
CD247	0.552023809523807	5.69294117647059	1.60570765511321	0.11686606789559	0.226540377766835	-5.68972964416728	CD247
CFB	0.469047619047617	6.74294117647059	1.58848410828547	0.120712327334188	0.233099666576362	-5.7159053386853	CFB
IL26	0.488571428571425	5.45235294117647	1.56221599941442	0.126776322827094	0.243870426582206	-5.75535261597873	IL26
PDCD1	0.458809523809521	5.79617647058824	1.56017442857959	0.127257782125239	0.243870426582206	-5.75839440590217	PDCD1
KLRC2	0.809285714285714	4.74647058823529	1.54288113273984	0.131395666113568	0.250846271671357	-5.78402034022296	KLRC2
DEFB4A	0.929999999999999	5.21088235294118	1.53289842445148	0.13383330905065	0.253850882560732	-5.79869901268002	DEFB4A
IFNA1/13	1.44857142857142	6.73294117647059	1.53231515386822	0.133976854684831	0.253850882560732	-5.79955407045512	IFNA1/13
ZAP70	0.511071428571425	6.54088235294118	1.52036094110495	0.136946236912106	0.258505256193638	-5.8170155194847	ZAP70
ABL1	-0.341666666666669	5.72029411764706	-1.50598812910491	0.14058610944678	0.264385817765586	-5.83785019007368	ABL1
STAT4	-0.50369047619048	5.50852941176471	-1.49205819394384	0.144187328577856	0.27015023644327	-5.85787602166036	STAT4
C14orf166	-0.374285714285722	7.93176470588235	-1.47066615712687	0.149860570077348	0.27973973081105	-5.88830839478051	C14orf166
NFATC1	-0.412499999999998	5.77029411764706	-1.46846656296872	0.150453826844904	0.279810807121151	-5.89141542847152	NFATC1
FAS	0.353571428571428	5.52617647058824	1.4592680793139	0.152954985334388	0.282238758680756	-5.90436393468407	FAS
CASP1	-0.504166666666669	6.65647058823529	-1.45925141476159	0.152959546295389	0.282238758680756	-5.90438732733701	CASP1
IL28A/B	0.417261904761904	5.22029411764706	1.4575006224348	0.153439325155808	0.282238758680756	-5.90684365519269	IL28A/B
IL2	0.681666666666668	5.34970588235294	1.44541348005823	0.156784198496904	0.287342676517963	-5.92373000971992	IL2
STAT3	-0.260595238095238	8.57205882352941	-1.44206461077252	0.157721042585003	0.288012338633483	-5.92838637010801	STAT3
LY96	-0.588690476190477	4.11352941176471	-1.43387186735638	0.16003156910927	0.290585546163414	-5.93973713884486	LY96
CCRL1	0.388095238095236	7.08294117647059	1.43298491969535	0.16028329728855	0.290585546163414	-5.94096250958252	CCRL1
IL22	0.607023809523807	4.30323529411765	1.42836028440251	0.161600884568643	0.291861144459301	-5.94734073784484	IL22
ATG10	0.378452380952378	5.055	1.42645884440955	0.162145080255167	0.291861144459301	-5.94995782743763	ATG10
PECAM1	0.364166666666664	11.2782352941176	1.42403963188188	0.162839543363289	0.292068077776149	-5.95328305676659	PECAM1
KCNJ2	0.549166666666664	5.74558823529412	1.40621286989166	0.16802914314762	0.30030740477447	-5.97763017465128	KCNJ2
JAK3	-0.570119047619049	4.53882352941176	-1.39115922614918	0.172511363372348	0.306621451800489	-5.99797545723161	JAK3
IRGM	1.14738095238095	6.71323529411765	1.38914561839603	0.173117910641379	0.306621451800489	-6.00068195934066	IRGM
NFKB2	0.38642857142857	5.54823529411765	1.38825362485909	0.173387130482419	0.306621451800489	-6.00187976592045	NFKB2
IFNAR2	-0.387142857142861	6.71617647058823	-1.38148138266966	0.175441751338668	0.309170079282128	-6.01095122813795	IFNAR2
KIR3DL2	0.49190476190476	6.12676470588235	1.37348798304683	0.177891129879648	0.312394179300845	-6.02160700867425	KIR3DL2
ETS1	-0.377738095238099	8.77558823529412	-1.36693342010248	0.179919319137573	0.314858808490752	-6.03030309910776	ETS1
IFNB1	1.14702380952381	6.97794117647059	1.35551656483399	0.183494707909432	0.320004611717487	-6.04536038656841	IFNB1
DEFB103A	0.810238095238097	6.47058823529412	1.3401143359966	0.188404693037277	0.327434363071682	-6.06549277284892	DEFB103A
S100A9	0.52690476190476	6.37058823529412	1.32338880034695	0.193850119812134	0.335740413695242	-6.08711857007946	S100A9
RAG1	-0.422380952380957	5.12382352941176	-1.31641510208124	0.196155809284796	0.33857030095732	-6.09606254734184	RAG1
CCL8	0.730119047619045	5.68294117647059	1.30430781738345	0.200208392046072	0.344258205579324	-6.11148836830415	CCL8
MAP4K4	-0.359047619047622	6.73264705882353	-1.30106223057847	0.201305507756417	0.344258205579324	-6.11560148693265	MAP4K4
CCR5	0.38797619047619	4.82117647058824	1.30048726995707	0.201500338583136	0.344258205579324	-6.11632915834115	CCR5
KIR3DL1	0.61392857142857	4.98058823529412	1.28763039831777	0.205894481198402	0.35057708960809	-6.13252419851704	KIR3DL1
ATM	-0.586428571428574	4.91705882352941	-1.28396061931482	0.20716191776614	0.351547496815269	-6.13711985219924	ATM
TAPBP	-0.350357142857145	8.31647058823529	-1.27762315149805	0.209364561531251	0.35337242533351	-6.14502801882281	TAPBP
TIGIT	0.314642857142854	6.02411764705882	1.27392554369016	0.210657829910275	0.35337242533351	-6.14962552383897	TIGIT
CLU	-0.330238095238098	5.23470588235294	-1.27391681262416	0.210660890776059	0.35337242533351	-6.14963636538306	CLU
MAP4K1	-0.326190476190478	5.53970588235294	-1.27283083509141	0.211041865129735	0.35337242533351	-6.15098431585594	MAP4K1
HLA-B	-0.369166666666674	10.9476470588235	-1.25313116202688	0.218043056594105	0.363886425574268	-6.17525332765702	HLA-B
TAGAP	0.275	6.01147058823529	1.24311298229012	0.221669485589475	0.368717560188434	-6.18746198998536	TAGAP
BCL3	0.346547619047619	6.79205882352941	1.23974639809396	0.222898183266402	0.369541724889035	-6.19154446964813	BCL3
MIF	-0.471785714285716	7.19147058823529	-1.23710051716736	0.223867402447934	0.369931707651668	-6.19474584747828	MIF
HLA-DQB1	-0.955476190476192	3.02647058823529	-1.20828249886274	0.234627566448413	0.386445403562093	-6.22920607521325	HLA-DQB1
IL21R	0.416071428571423	6.48264705882353	1.20542686805298	0.235714242553468	0.386832225433572	-6.2325800044684	IL21R
IKBKE	0.486071428571426	7.28529411764706	1.20283116868331	0.236705217236508	0.386832225433572	-6.2356404275679	IKBKE
ATG12	0.506547619047619	7.46382352941176	1.20162956941733	0.237164995355107	0.386832225433572	-6.23705509271705	ATG12
IFIT2	-0.353571428571432	6.93382352941176	-1.19767161816049	0.238684105277249	0.388054158257205	-6.24170562146351	IFIT2
CMKLR1	-0.260476190476193	5.97382352941176	-1.18893718707354	0.242061753320112	0.391254477553959	-6.25191822592334	CMKLR1
XCL1	0.826666666666664	6.76411764705882	1.18856834561165	0.242205152771498	0.391254477553959	-6.25234796631879	XCL1
TRAF6	0.35154761904762	9.03617647058823	1.18210291746596	0.244728913616492	0.393473755140242	-6.25986084302566	TRAF6
GATA3	-0.290119047619049	5.90941176470588	-1.18105340241136	0.245140395067532	0.393473755140242	-6.26107680690373	GATA3
CD58	0.252499999999998	5.10294117647059	1.17710437283104	0.246693211390113	0.394709138224181	-6.2656431685572	CD58
CD22	-0.28654761904762	5.21735294117647	-1.17255062765714	0.248492702324267	0.396330132820983	-6.27089117628152	CD22
IL28A	0.733571428571427	7.40411764705882	1.16577639058264	0.251187314643529	0.399364058613056	-6.27866329256173	IL28A
KIR3DL3	0.461547619047618	5.34176470588235	1.16261434111365	0.252452335796403	0.400113135979205	-6.28227681787691	KIR3DL3
IL2RB	0.534880952380952	7.64382352941176	1.16043764445119	0.253325835333573	0.400238937329531	-6.28475900539186	IL2RB
CD3E	-0.320714285714287	4.97088235294118	-1.14686712831394	0.258821060738866	0.407643170663714	-6.30013657049666	CD3E
ITGA4	0.465357142857141	5.85823529411765	1.14373248970636	0.260102535449464	0.408385289303832	-6.30366469284317	ITGA4
C1QBP	-0.291309523809526	5.92176470588235	-1.1343727353519	0.263956091308997	0.41314866465756	-6.31414583843264	C1QBP
MX1	0.506428571428569	7.65705882352941	1.12858163749821	0.266360811118371	0.415621822921544	-6.32059056994021	MX1
TGFB1	0.331428571428571	7.54294117647059	1.12636434230117	0.267285673014559	0.415777713578202	-6.32304998449981	TGFB1
CXCR4	-0.23714285714286	6.18470588235294	-1.11195469949593	0.273352136708811	0.423906082773048	-6.33892306773651	CXCR4
HLA-DMB	0.358333333333331	7.34676470588235	1.10645354786825	0.275693785452048	0.4262259750547	-6.34493254436086	HLA-DMB
SMAD3	-0.225476190476193	7.28764705882353	-1.10318111267288	0.277093487642386	0.427079870861659	-6.34849414177945	SMAD3
CD160	-0.417738095238096	4.96764705882353	-1.10007076054749	0.278428528319488	0.427829202051896	-6.35187018499362	CD160
PDCD2	0.348095238095238	6.445	1.09545530528467	0.280417984101992	0.429576486283903	-6.35686345599356	PDCD2
NOD1	-0.185119047619051	6.88088235294118	-1.08697971606474	0.284097451735195	0.433894289922843	-6.36598163156651	NOD1
AIRE	0.452738095238095	6.49617647058824	1.07527074893313	0.289236375055386	0.440408256881917	-6.37846907497846	AIRE
PAX5	0.369047619047618	6.12558823529412	1.06982195102743	0.291649884542388	0.441533527043919	-6.38423685684387	PAX5
TICAM1	-0.186785714285718	6.48617647058824	-1.06964722922347	0.291727508939732	0.441533527043919	-6.38442135188127	TICAM1
TRAF4	0.201190476190477	7.34735294117647	1.06599170890316	0.29335487775836	0.442667240689262	-6.38827485504448	TRAF4
IL7	0.296190476190474	6.44058823529412	1.06231768862329	0.294996861553633	0.443816173800093	-6.39213536831603	IL7
NOTCH1	-0.410000000000002	7.39235294117647	-1.05746822898551	0.297173968335498	0.445760952503248	-6.39721179847766	NOTCH1
LTBR	0.180833333333331	7.89558823529412	1.04263304873111	0.303903359788107	0.454502354104469	-6.41260557154063	LTBR
IL1R2	-0.278214285714287	4.69088235294118	-1.03748402666429	0.306263464009635	0.456676881245137	-6.4179005727758	IL1R2
PIGR	0.637380952380949	6.55323529411765	1.03400032491403	0.307867407335558	0.457714375507732	-6.42146902284508	PIGR
TNFRSF13C	0.357619047619047	5.25117647058824	1.02077872948787	0.314007401019926	0.465469794453067	-6.43490918573518	TNFRSF13C
ENTPD1	0.437857142857142	8.18558823529412	1.01644509473141	0.316038032038815	0.467106064948864	-6.43927891466954	ENTPD1
CCL22	0.25488095238095	5.06823529411765	1.01158582268069	0.318325615500897	0.467994429918131	-6.44415776157467	CCL22
ARHGDIB	-0.316190476190481	9.81294117647059	-1.0112244043955	0.318496209249839	0.467994429918131	-6.44451975263422	ARHGDIB
IL3	-0.281428571428574	5.00323529411765	-0.994162630673066	0.326620512423494	0.478537029829771	-6.46146925787908	IL3
C1S	-0.275833333333336	5.42617647058823	-0.988017193680639	0.329580834522734	0.481474610433211	-6.46750733716942	C1S
RAG2	0.623452380952379	5.86676470588235	0.976954095520913	0.334955518660419	0.487912084985119	-6.47828767271088	RAG2
CXCR2	-0.252023809523812	6.18911764705882	-0.965481686554252	0.340590815184677	0.494690982285526	-6.48934513581847	CXCR2
IKZF3	0.619642857142854	5.54029411764706	0.963493548799966	0.341573789849075	0.494693074953833	-6.49124874867525	IKZF3
ARG1	-0.326785714285717	4.96588235294118	-0.951418176512719	0.34758465382707	0.50195606168723	-6.50273057641783	ARG1
CD3D	0.34940476190476	5.95941176470588	0.944679749109105	0.350969171683233	0.50376550863143	-6.50907787853984	CD3D
IL12B	0.268095238095236	5.09911764705882	0.943928511490929	0.351347839777762	0.50376550863143	-6.50978284975464	IL12B
CCL16	0.32047619047619	5.19558823529412	0.941158555133444	0.352746389024065	0.50376550863143	-6.51237759680979	CCL16
SRC	-0.242142857142857	6.54558823529412	-0.939469600632831	0.353600938211194	0.50376550863143	-6.51395615386526	SRC
ILF3	-0.269761904761911	9.01117647058824	-0.939006875565927	0.353835297729219	0.50376550863143	-6.51438816173221	ILF3
IL18RAP	0.733333333333334	7.92558823529412	0.936131162050017	0.355294070362949	0.504417497078665	-6.51706842871811	IL18RAP
CD6	0.190238095238096	5.37	0.931227022574618	0.357790909781377	0.506535445308466	-6.52162118143521	CD6
CD28	0.228928571428569	5.10352941176471	0.921958241161566	0.362541232867746	0.509684197813693	-6.53016354288762	CD28
SKI	-0.159761904761906	8.54176470588235	-0.921164945877227	0.362949704972453	0.509684197813693	-6.53089087690787	SKI
CTSG	0.276666666666666	5.13617647058824	0.918644565846024	0.364249451725116	0.509684197813693	-6.53319772486387	CTSG
MR1	-0.172261904761906	4.86647058823529	-0.917797901743006	0.364686750844062	0.509684197813693	-6.53397130357709	MR1
HLA-DPA1	-0.249166666666671	6.52147058823529	-0.917053682468426	0.365071419465761	0.509684197813693	-6.53465071813888	HLA-DPA1
CLEC6A	0.227976190476187	5.06441176470588	0.908465202124155	0.369529670381086	0.514483297989137	-6.54245323381998	CLEC6A
LILRB3	0.182857142857142	4.62558823529412	0.898228723408496	0.374889214650398	0.518297827601751	-6.55166124231254	LILRB3
CEACAM6	-0.216785714285717	4.90147058823529	-0.897979939434053	0.375020090952113	0.518297827601751	-6.55188378831837	CEACAM6
CEACAM8	-0.296785714285716	5.13558823529412	-0.897344364487215	0.375354577529046	0.518297827601751	-6.5524520645949	CEACAM8
CD79B	0.371666666666663	7.13941176470588	0.892046806276532	0.37815000493978	0.520731154343304	-6.55717370181644	CD79B
NFIL3	-0.169761904761907	5.57352941176471	-0.887340370559043	0.380644675870363	0.521438981404346	-6.56134602542012	NFIL3
SOCS3	-0.180238095238094	7.02323529411765	-0.887173678349946	0.380733224517459	0.521438981404346	-6.56149341288901	SOCS3
HLA-C	-0.367976190476194	10.7302941176471	-0.87157908344552	0.389075427036647	0.531420095464689	-6.57516459231354	HLA-C
BID	-0.458928571428576	8.25205882352941	-0.862329275667965	0.394077847314849	0.535925432985343	-6.5831636508374	BID
IL21	0.4547619047619	6.36617647058824	0.861550860530341	0.394500665947544	0.535925432985343	-6.58383307216147	IL21
LILRA1	0.235238095238093	5.85205882352941	0.857355006175474	0.396784682600887	0.537579247394751	-6.58743142307093	LILRA1
FOXP3	-0.215119047619049	5.51117647058823	-0.853518425731958	0.39888038339623	0.538186416526751	-6.5907068916169	FOXP3
PLAUR	0.219761904761902	5.96764705882353	0.852626666317375	0.399368491628978	0.538186416526751	-6.59146620665106	PLAUR
CRADD	0.207023809523808	8.28382352941176	0.84639039437357	0.402792387995247	0.541352969465612	-6.59675494044313	CRADD
GPI	0.179880952380948	9.70647058823529	0.842008392030639	0.405209159287042	0.54315270287412	-6.60044880867485	GPI
EGR2	0.223214285714284	5.32382352941177	0.825553905373956	0.414364448259681	0.553951410936019	-6.61415457220616	EGR2
CXCL12	-0.526071428571433	7.41676470588235	-0.814824263748692	0.420402493349891	0.559772680158618	-6.62295145215254	CXCL12
KLRC1	-0.248452380952381	4.66205882352941	-0.813873399834182	0.420940170198643	0.559772680158618	-6.62372568219012	KLRC1
TNFRSF1B	-0.316785714285717	5.51911764705882	-0.80861325463049	0.423922163645897	0.5622546591514	-6.6279929399968	TNFRSF1B
CXCR3	0.22035714285714	5.40647058823529	0.804518426498043	0.426252416407294	0.563714092370498	-6.63129636059424	CXCR3
IL2RG	0.221428571428571	5.48235294117647	0.800775013672409	0.428389479958946	0.563714092370498	-6.6343021196402	IL2RG
CD48	0.168214285714282	5.46352941176471	0.800025052136158	0.428818401933856	0.563714092370498	-6.63490267103622	CD48
IFNA2	0.538571428571426	5.65352941176471	0.79884042202092	0.429496451329903	0.563714092370498	-6.63585018770339	IFNA2
C8G	0.262857142857141	5.12147058823529	0.77177662010594	0.445162931546214	0.582758746751407	-6.6571271993766	C8G
TP53	-0.198809523809526	6.71794117647059	-0.760782812274228	0.451622654060853	0.589059053426555	-6.66556761497092	TP53
LAMP3	-0.345238095238098	5.95235294117647	-0.75897210315529	0.45269185807655	0.589059053426555	-6.66694652271667	LAMP3
TLR9	0.267857142857141	6.55558823529412	0.757572077736184	0.453519577292531	0.589059053426555	-6.66801050026436	TLR9
LIF	-0.225476190476192	5.96264705882353	-0.753756930996726	0.455779664933195	0.589059053426555	-6.67090023436051	LIF
CCL5	-0.327857142857143	6.24	-0.752216293735043	0.456694203212555	0.589059053426555	-6.67206316165115	CCL5
DUSP4	0.243333333333332	6.70205882352941	0.750192645625923	0.457897091585608	0.589059053426555	-6.67358717730171	DUSP4
IRAK4	-0.278690476190478	7.79382352941176	-0.749654187428104	0.458217471145643	0.589059053426555	-6.67399202128291	IRAK4
ICAM4	0.212857142857139	6.95029411764706	0.747647167733951	0.459412789057594	0.589059053426555	-6.67549853101426	ICAM4
DPP4	-0.447976190476193	4.72441176470588	-0.744557476709307	0.461256461238043	0.589059053426555	-6.67781005863078	DPP4
UBE2L3	-0.168571428571429	6.39617647058824	-0.743876574491539	0.461663345443431	0.589059053426555	-6.67831822146752	UBE2L3
CFI	0.237023809523807	6.35852941176471	0.734174026798458	0.467483887224655	0.594979492831378	-6.68551028484956	CFI
TCF7	0.142619047619042	7.01911764705882	0.72660751654316	0.472052270096358	0.59928046379991	-6.69105536673562	TCF7
ITGA2B	0.332023809523806	5.73176470588235	0.714857365246882	0.479197094856818	0.606378480117151	-6.69955574991781	ITGA2B
IKBKG	-0.158928571428572	6.50411764705882	-0.713461997842048	0.480049630092745	0.606378480117151	-6.70055624684114	IKBKG
CAMP	0.304404761904759	5.70735294117647	0.695598488512179	0.491039529355805	0.618709806988315	-6.71319654911076	CAMP
PTPN2	-0.122619047619051	5.61235294117647	-0.670000589128982	0.507030149949563	0.637264826869276	-6.73076530942276	PTPN2
DEFB1	-0.219761904761904	6.37235294117647	-0.661500738773999	0.512402236491213	0.64241474425764	-6.73645695594512	DEFB1
CSF2	0.278333333333332	4.38588235294118	0.653428752210657	0.517532372536777	0.647236515529865	-6.74179640766603	CSF2
IFI16	-0.17011904761905	5.43323529411765	-0.637721288363762	0.527594012037272	0.658186589274221	-6.75200293407039	IFI16
LILRA3	0.338214285714284	5.51852941176471	0.630115599952592	0.532503012312101	0.662670415321726	-6.75685775101756	LILRA3
ITLN2	-0.267857142857147	5.05941176470588	-0.613223710072428	0.543491151860527	0.674678671275137	-6.76743612572771	ITLN2
FADD	-0.142023809523812	5.84470588235294	-0.606565303430493	0.547854504535664	0.678424251316891	-6.77152851820807	FADD
MASP2	0.255357142857143	5.69029411764706	0.599687661352127	0.552380379020126	0.682183543602292	-6.77570967792809	MASP2
IL2RA	-0.13154761904762	5.17	-0.597843229595878	0.553597359788368	0.682183543602292	-6.77682302326347	IL2RA
IL1R1	-0.203571428571431	4.72735294117647	-0.593422191845582	0.556519975431148	0.684112360042191	-6.7794779791547	IL1R1
CCL19	0.18297619047619	5.38235294117647	0.591175537386277	0.558008167066955	0.684272788812033	-6.78081975005365	CCL19
EGR1	0.224999999999996	8.80529411764706	0.583703142362899	0.562972358341464	0.688684632534217	-6.78524656482496	EGR1
BAX	0.10083333333333	9.15970588235294	0.574246182264557	0.569286608694136	0.694722641118268	-6.79076982784514	BAX
CASP2	0.134523809523808	7.92411764705882	0.571827092536647	0.570907430623466	0.695017741628567	-6.79216844790168	CASP2
MASP1	0.187261904761904	5.71088235294118	0.566228633142562	0.574667221725493	0.697909107830478	-6.79538300601522	MASP1
CD40	-0.147738095238098	7.125	-0.563145896208464	0.576742708556781	0.698745973828408	-6.79713980344473	CD40
B3GAT1	0.19738095238095	4.66088235294118	0.558670170647285	0.579762573488311	0.699660763849797	-6.7996736622183	B3GAT1
CCL13	0.148333333333332	5.27882352941176	0.557913014749944	0.580274204938919	0.699660763849797	-6.80010034806844	CCL13
IFNG	-0.210476190476192	5.09	-0.555136855573187	0.582152015579214	0.700249679837527	-6.8016599508935	IFNG
STAT5A	-0.113214285714287	6.35176470588235	-0.54478338434965	0.589181102738394	0.707017323286072	-6.80740888701267	STAT5A
BTLA	-0.134047619047622	4.87794117647059	-0.531032836361983	0.598579045816291	0.716588691428529	-6.81487943844198	BTLA
CD80	0.139047619047617	5.41617647058824	0.526256238765287	0.601860152138706	0.71880928122727	-6.81743051746033	CD80
GZMA	-0.149761904761908	5.19	-0.520331114175597	0.605941889287127	0.721973314895301	-6.82056344828438	GZMA
C9	-0.179285714285715	5.08235294117647	-0.517987016343933	0.607560259750079	0.722194271023678	-6.82179324949358	C9
GFI1	0.214761904761904	6.60852941176471	0.511520629773868	0.612035042191838	0.725801555916909	-6.82515738585321	GFI1
HLA-DQA1	-0.524166666666669	3.32	-0.50804617004053	0.614445645157583	0.726949777369535	-6.82694776687734	HLA-DQA1
STAT6	-0.116309523809525	8.33088235294118	-0.501149183879939	0.619243668762282	0.730910559850562	-6.8304661168866	STAT6
STAT1	0.177142857142853	7.04588235294118	0.486982320586922	0.629152095831056	0.740870692287038	-6.83754421435795	STAT1
CASP10	0.160476190476187	5.61382352941177	0.482830342327274	0.6320693587851	0.742570994936341	-6.83958068131931	CASP10
CD74	0.139523809523807	11.7482352941176	0.477593918595062	0.635757089941414	0.74516644960575	-6.84212449792322	CD74
TNFSF10	-0.134523809523813	8.32588235294118	-0.444287536799498	0.659430323342608	0.770932337809574	-6.85766272299259	TNFSF10
NCF4	0.137619047619044	5.165	0.442135942858919	0.660972242648497	0.770932337809574	-6.85862831358194	NCF4
CASP8	-0.0939285714285738	5.67264705882353	-0.440244766722041	0.662328774348305	0.770932337809574	-6.85947320436161	CASP8
HFE	-0.114047619047621	5.40941176470588	-0.435822177671753	0.665505576344008	0.772845185431751	-6.86143502462679	HFE
ITLN1	-0.147738095238097	4.885	-0.4296056177244	0.66998158806307	0.776254529617902	-6.86415948805831	ITLN1
PLAU	0.201904761904759	7.23794117647059	0.424783080779505	0.673462316849793	0.778497724064898	-6.86624631875427	PLAU
STAT2	0.110357142857139	7.97088235294118	0.415892960377918	0.679897948626296	0.783296661390567	-6.87003214776514	STAT2
PRF1	-0.0969047619047609	6.22352941176471	-0.414756925688376	0.680722098589421	0.783296661390567	-6.87051020956024	PRF1
SERPING1	-0.135000000000002	11.4888235294118	-0.410967360468907	0.68347415066011	0.783833412064906	-6.87209555152368	SERPING1
SLC2A1	-0.117619047619049	5.51147058823529	-0.409832708412035	0.684299010532854	0.783833412064906	-6.87256742178174	SLC2A1
TRAF3	-0.122142857142859	7.98441176470588	-0.405135539156584	0.687717882785392	0.784970295504947	-6.87450709045608	TRAF3
LCK	0.0964285714285698	4.89441176470588	0.40419057480414	0.688406489311878	0.784970295504947	-6.87489463068206	LCK
IKZF1	0.148452380952378	5.41058823529412	0.400315279278995	0.691233270315851	0.786256494053433	-6.8764745496063	IKZF1
CD99	0.112857142857139	9.48794117647059	0.39675278871714	0.693835840344462	0.786256494053433	-6.87791363022892	CD99
CD1A	0.153452380952379	4.72970588235294	0.396234809425085	0.69421456320194	0.786256494053433	-6.87812180783296	CD1A
LILRA4	0.222023809523809	5.05617647058823	0.390269000184424	0.698582200446922	0.789429213061096	-6.88050004731418	LILRA4
LITAF	0.112619047619047	9.18441176470588	0.365257510286524	0.717005197480005	0.808435390447254	-6.89008112146311	LITAF
IL17A	0.11988095238095	5.60205882352941	0.357142578874884	0.723020176282895	0.813397698318257	-6.89305438952116	IL17A
CD8A	-0.0804761904761939	5.22205882352941	-0.351588968728238	0.727146964076149	0.816218418473004	-6.89505096882224	CD8A
AHR	-0.0673809523809572	7.80617647058824	-0.334302522488698	0.740044548529894	0.828849894353481	-6.90106663918631	AHR
SOCS1	-0.0738095238095262	4.92088235294118	-0.329346471306683	0.743756578174457	0.830601323405375	-6.90273575620909	SOCS1
IL5	0.145595238095236	5.92323529411765	0.327815709702072	0.744904361466725	0.830601323405375	-6.90324628250724	IL5
CSF3R	-0.153809523809525	3.895	-0.324113949500475	0.747682419186569	0.831858585585057	-6.90447108839304	CSF3R
TCF4	-0.0736904761904782	8.68264705882353	-0.306481153123955	0.760961581562578	0.843498607227887	-6.91011538952482	TCF4
CD82	-0.06809523809524	4.83558823529412	-0.305779162291204	0.761491798191842	0.843498607227887	-6.91033359937276	CD82
HLA-DOB	0.100833333333333	6.53470588235294	0.294278610172179	0.770194642096549	0.849237896640288	-6.91383758229215	HLA-DOB
CD8B	-0.0903571428571448	4.75558823529412	-0.293767260943717	0.770582306718719	0.849237896640288	-6.91399027619676	CD8B
SELE	0.0661904761904744	5.37617647058824	0.292256376153625	0.771728088613595	0.849237896640288	-6.91443989700426	SELE
TNFRSF17	-0.0732142857142888	6.27470588235294	-0.28166248047315	0.779776414539952	0.856225082632104	-6.91752768431492	TNFRSF17
C7	-0.14654761904762	7.41764705882353	-0.27719584828071	0.783177212252878	0.858089815164023	-6.91879555199972	C7
ABCB1	0.0816666666666652	6.48558823529412	0.27432453426012	0.78536565336738	0.858621017998177	-6.91959992678972	ABCB1
IFIH1	-0.0848809523809564	6.74676470588235	-0.270104025439478	0.788585619561716	0.858972079454815	-6.92076712579159	IFIH1
C8A	0.0817857142857124	5.02735294117647	0.269436317384996	0.789095382515038	0.858972079454815	-6.92095013185894	C8A
CXCR1	0.0863095238095228	4.99441176470588	0.250852486102039	0.8033201925229	0.872571933257633	-6.92586253651872	CXCR1
GZMB	0.055238095238094	5.44882352941177	0.241310644565184	0.81065067899954	0.878640735947888	-6.9282489233191	GZMB
TNFSF4	0.0867857142857105	7.10147058823529	0.233717504613779	0.816496495607446	0.883077754905907	-6.93008203761476	TNFSF4
SELL	-0.0519047619047672	6.10558823529412	-0.221265438694076	0.826106009587298	0.891557663451816	-6.93296169160661	SELL
IL27	-0.0767857142857151	5.52176470588235	-0.214944540921771	0.830994473290211	0.894917125081766	-6.93436330454276	IL27
IL12RB1	0.0510714285714258	5.68205882352941	0.211128979839701	0.833948668766047	0.896183644047095	-6.93518976615324	IL12RB1
NOTCH2	-0.0882142857142885	6.43235294117647	-0.208200326122148	0.836217835844899	0.896710189927296	-6.93581410433687	NOTCH2
IDO1	0.104523809523806	6.31941176470588	0.199073371494722	0.843298565572834	0.901176969822735	-6.93770400182307	IDO1
CD55	0.0603571428571437	5.95970588235294	0.198222465251733	0.843959384437165	0.901176969822735	-6.93787588990788	CD55
CCL15	0.0782142857142833	5.23941176470588	0.194256486624272	0.847040888325092	0.902555196016588	-6.93866734819166	CCL15
CCR8	-0.0571428571428561	4.81294117647059	-0.181117076928281	0.857267152895251	0.911524567635456	-6.94117541628552	CCR8
LTA	0.0788095238095208	5.49323529411765	0.178023603921762	0.85967847167864	0.912164104686388	-6.94174041384715	LTA
IRAK2	0.0847619047619048	4.96647058823529	0.174130626438538	0.862714927311766	0.913462864212458	-6.94243762635505	IRAK2
CD59	0.0295238095238037	9.88764705882353	0.168353322296412	0.867225006775963	0.916313214706678	-6.94344394541278	CD59
CISH	0.0491666666666672	5.44882352941177	0.161422873644054	0.87264122335515	0.920107063956057	-6.94460640055364	CISH
IL20	0.0886904761904743	6.44470588235294	0.149115641287688	0.88227462266811	0.927566147316424	-6.94655045160375	IL20
KLRG2	0.0358333333333301	5.91617647058824	0.147684135747816	0.883396330777547	0.927566147316424	-6.94676658088088	KLRG2
IL4	0.0738095238095218	5.40411764705882	0.144280604200441	0.886064264694799	0.927941823228637	-6.94727208605275	IL4
TRAF2	-0.0300000000000047	6.34529411764706	-0.142530783416146	0.887436426182943	0.927941823228637	-6.9475273939539	TRAF2
RELB	-0.0552380952380975	4.96617647058823	-0.134509258873398	0.893731118365693	0.932588993077245	-6.94865794434564	RELB
XCR1	-0.036904761904764	5.80294117647059	-0.129724203391914	0.897489419972819	0.934575759641117	-6.94930120346579	XCR1
PDGFRB	-0.0315476190476218	10.4923529411765	-0.107898292829651	0.914661110523107	0.95049319526525	-6.95194002109931	PDGFRB
CCBP2	0.0288095238095218	4.93705882352941	0.0918190427916714	0.927338635195705	0.961684510573324	-6.95357412948683	CCBP2
ICOS	0.0395238095238097	6.43588235294118	0.0861998736102032	0.931773719251017	0.962358356265779	-6.95408318198525	ICOS
CCL26	-0.0198809523809533	5.07529411764706	-0.0861573416873124	0.931807297336706	0.962358356265779	-6.95408691255171	CCL26
RARRES3	-0.0221428571428586	7.57176470588235	-0.0784131292119349	0.937923238898201	0.965612627063709	-6.95473549781649	RARRES3
NCAM1	-0.0176190476190525	6.62382352941176	-0.0755049110378189	0.94022099082546	0.965612627063709	-6.95496330354471	NCAM1
IRF4	-0.0198809523809542	6.16529411764706	-0.07461835320827	0.94092155461903	0.965612627063709	-6.95503103753293	IRF4
FCGRT	0.0186904761904731	8.26705882352941	0.0704061606115549	0.944250697415085	0.965612627063709	-6.95534192673305	FCGRT
LTF	-0.0310714285714315	7.13941176470588	-0.0700430311036139	0.944537748298429	0.965612627063709	-6.95536788290917	LTF
PYCARD	-0.0140476190476218	5.77676470588235	-0.060321230905924	0.952225415183997	0.968586893509385	-6.95601290263615	PYCARD
IL13	0.0241666666666651	5.23323529411765	0.0602579182047226	0.952275496687375	0.968586893509385	-6.95601678805985	IL13
SELPLG	0.0240476190476153	4.87147058823529	0.0590734123989793	0.953212498374315	0.968586893509385	-6.95608872763822	SELPLG
CXCL10	-0.0205952380952414	6.47470588235294	-0.0482292544182525	0.961793714738571	0.975340105087002	-6.95668095751365	CXCL10
ADA	-0.00857142857143067	5.90294117647059	-0.0410086081263108	0.967510189032547	0.979166938297999	-6.95700891679584	ADA
CD27	0.00619047619047386	4.99176470588235	0.0335214043208642	0.973439525053065	0.983193428109709	-6.95729293925639	CD27
PSMB5	0.0052380952380906	6.89764705882353	0.0294411329213398	0.976671476798622	0.984484848613011	-6.95742370017055	PSMB5
KIR_Activating_Subgroup_1	-0.0102380952380976	4.56823529411765	-0.025764000790542	0.97958444820467	0.98545022334362	-6.95752702343264	KIR_Activating_Subgroup_1
TNFAIP3	0.00273809523809376	8.02058823529412	0.0128033785296044	0.989853656440131	0.992158873579542	-6.95778144830412	TNFAIP3
PLA2G2A	0.00333333333332941	6.30441176470588	0.012378549519932	0.990190304385932	0.992158873579542	-6.95778689357836	PLA2G2A
HLA-A	-0.00309523809524137	9.67911764705882	-0.0081552968382409	0.993537032177633	0.993537032177633	-6.95783103380579	HLA-A
