# Supplementary material for: Comprehensive analysis of IRF8-related genes and immune characteristics in lupus nephritis
Source: Front Pharmacol. 2024 Dec 9;15:1468323. doi: 10.3389/fphar.2024.1468323 (PMC11663682; doi:10.3389/fphar.2024.1468323)
Supplement: Supplementary file 1 [file DataSheet1.ZIP › deg4_GSE113342_tub.txt]

logFC	AveExpr	t	P.Value	adj.P.Val	B	id
IL6R	-1.79964285714286	6.72394736842105	-11.9045096076197	7.67954286448379e-15	3.81673280364844e-12	23.6699813383357	IL6R
RORC	-2.80178571428571	7.51552631578947	-9.71612410900992	3.64503281946238e-12	9.05790655636402e-10	17.6460586668637	RORC
CISH	-1.67178571428571	6.61815789473684	-8.5228061942496	1.35606979565317e-10	2.24655562813208e-08	14.0930562658499	CISH
ZBTB16	-4.90564285714286	6.53131578947368	-8.17825767924456	3.97277945998157e-10	4.93617847902711e-08	13.0356973142002	ZBTB16
KIT	-2.77814285714286	5.42394736842105	-7.78532555460553	1.37384152924244e-09	1.36559848006699e-07	11.8148685486933	KIT
BST1	-1.40692857142857	5.81131578947368	-7.67204803674025	1.96997279324572e-09	1.6317941304052e-07	11.4602206775085	BST1
CCR5	1.55664285714286	4.86	7.47707669335802	3.67285225058025e-09	2.60772509791198e-07	10.847249812448	CCR5
PRKCD	-2.16457142857143	6.91105263157895	-7.42615241790394	4.3240544036972e-09	2.68631879829689e-07	10.6866482741897	PRKCD
FKBP5	-2.85057142857143	7.09157894736842	-6.93044921262388	2.13882655676329e-08	1.18110755412373e-06	9.11412192024329	FKBP5
CDKN1A	-1.48107142857143	7.03368421052632	-6.86481719384208	2.64607272990073e-08	1.31509814676066e-06	8.90486708229103	CDKN1A
CEBPB	-0.880000000000002	6.20657894736842	-6.67959156251615	4.82999602129546e-08	2.18228002053076e-06	8.3133342348263	CEBPB
BCL2L11	-1.53285714285714	5.19552631578947	-6.64545110450492	5.39745789124008e-08	2.2354471432886e-06	8.20416995889953	BCL2L11
MME	-1.88042857142857	9.53842105263158	-6.61793885636049	5.90310008442722e-08	2.25680057073871e-06	8.11617386167205	MME
EDNRB	-1.12964285714286	6.39763157894737	-6.53450643184361	7.74625265477431e-08	2.74991969244488e-06	7.84919735880264	EDNRB
CCR2	1.46957142857143	6.49184210526316	6.37841955612002	1.28859501967877e-07	4.26954483186899e-06	7.34935784750413	CCR2
ITGAL	1.07621428571428	7.015	6.29738928351398	1.67862942610202e-07	5.21424265482941e-06	7.08975996401499	ITGAL
CXCL1	1.52014285714285	6.43710526315789	6.14746774767625	2.73862192243992e-07	7.49061035139074e-06	6.60943257356034	CXCL1
IFITM1	1.12078571428571	9.10184210526316	6.14478424878253	2.76272582899197e-07	7.49061035139074e-06	6.60083613243156	IFITM1
C1R	1.99464285714286	7.43973684210526	6.10454864838107	3.15065311495776e-07	7.49061035139074e-06	6.47195317890946	C1R
LAIR1	0.968214285714284	7.52842105263158	6.10360888428349	3.16033699478199e-07	7.49061035139074e-06	6.46894316023449	LAIR1
CFH	1.18735714285714	8.77789473684211	6.10315288224546	3.1650466273482e-07	7.49061035139074e-06	6.46748261224723	CFH
CD9	-1.51121428571429	8.34447368421053	-6.07390463373144	3.48225801434079e-07	7.86673742330623e-06	6.37380851967666	CD9
IL11RA	-1.19907142857143	6.00447368421053	-6.05840580899551	3.66304031592951e-07	7.91535233485637e-06	6.32417559363372	IL11RA
RAF1	-1.523	6.37578947368421	-6.0062760661537	4.34280335745821e-07	8.99322195273637e-06	6.1572704984363	RAF1
TFRC	-1.6895	6.51710526315789	-5.85603200746081	7.09209430911227e-07	1.40990834865152e-05	5.67662452158776	TFRC
CXCL10	0.967142857142857	6.16763157894737	5.80105056977448	8.48555283710525e-07	1.62204606155435e-05	5.50092723482432	CXCL10
SLC2A1	-1.26085714285714	5.59894736842105	-5.74620864761018	1.01474078754732e-06	1.86787470892969e-05	5.32580586016452	SLC2A1
STAT5B	-0.918500000000002	6.91921052631579	-5.67181957320985	1.29315633584398e-06	2.29535249612306e-05	5.0885052303611	STAT5B
SIGIRR	-1.06549999999999	7.0928947368421	-5.64539193553434	1.40941202620963e-06	2.41544061043513e-05	5.00427488034223	SIGIRR
BLNK	-2.04978571428571	5.17263157894737	-5.62812130799455	1.49095342843852e-06	2.47001284644649e-05	4.94925230445899	BLNK
C1S	1.59957142857143	6.37763157894737	5.60771620472013	1.59336895736674e-06	2.55453023164926e-05	4.88426740998209	C1S
IKBKAP	-1.52171428571429	5.67473684210526	-5.59575941242787	1.65660624616059e-06	2.57291657606816e-05	4.84620051713999	IKBKAP
DEFB1	-1.50057142857143	8.02631578947368	-5.5833381653087	1.72494746742041e-06	2.5978754282059e-05	4.80666485754199	DEFB1
CD44	0.871499999999998	8.26315789473684	5.50517987046389	2.22419577728544e-06	3.25125088620842e-05	4.55814014797306	CD44
C7	1.32207142857143	9.87815789473684	5.49515229574157	2.29787736055121e-06	3.26298585198272e-05	4.52628727242288	C7
GP1BB	1.19821428571428	5.20289473684211	5.47067426231568	2.48809629376549e-06	3.43495516111513e-05	4.44856492794159	GP1BB
NOD2	1.21185714285714	5.77894736842105	5.43807829164855	2.7659169957887e-06	3.71529931596482e-05	4.34514138308767	NOD2
VCAM1	1.111	8.35763157894737	5.40578499666699	3.07154184037771e-06	3.98343838710355e-05	4.24276616871913	VCAM1
IL4R	-1.93585714285714	5.98157894736842	-5.40038399305499	3.12583696372311e-06	3.98343838710355e-05	4.22565290891108	IL4R
STAT5A	-0.869928571428572	6.205	-5.27550949889168	4.68453199703051e-06	5.82053100631041e-05	3.83074452955266	STAT5A
HLA-DRB3	1.40171428571429	9.11684210526316	5.20863836514887	5.81488309583012e-06	7.04877292348188e-05	3.61992123089747	HLA-DRB3
ITGA6	-1.25392857142857	7.62605263157895	-5.18002105532906	6.37769785607811e-06	7.54694246302577e-05	3.52985210322333	ITGA6
CD8B	-0.871071428571429	5.78315789473684	-5.14857246419604	7.05861635103417e-06	8.15844727084647e-05	3.43098233245701	CD8B
PSMB7	-0.922214285714287	7.71447368421053	-5.10966821454419	8.00136119926927e-06	8.97766324991902e-05	3.30883914541646	PSMB7
PIGR	1.01642857142857	10.6339473684211	5.10476621017101	8.12866893855847e-06	8.97766324991902e-05	3.29346228368026	PIGR
CYBB	1.11257142857143	7.12078947368421	5.06659243162111	9.19116432377712e-06	9.93045362808093e-05	3.17382245931057	CYBB
MCL1	-0.827285714285713	8.36342105263158	-5.04575268764758	9.82807355628527e-06	0.000103926650159017	3.10858979620338	MCL1
DPP4	-1.79242857142857	7.44026315789474	-5.03264961511637	1.02507015833661e-05	0.000106137472644437	3.0676044798134	DPP4
C1QB	1.32757142857143	8.75921052631579	4.99996719682935	1.13848235947158e-05	0.000115474639317831	2.96547982046456	C1QB
CCL20	1.017	5.99736842105263	4.9502126769907	1.33537862197675e-05	0.000132736635024489	2.81030118211668	CCL20
LILRB2	0.949785714285713	6.94184210526316	4.92180882796379	1.46250532469335e-05	0.000142522577720117	2.72187690033472	LILRB2
EGR1	-1.58871428571429	8.27236842105263	-4.90682176265513	1.53432920645242e-05	0.000146646464539779	2.67527005932734	EGR1
S1PR1	-0.802357142857144	5.55578947368421	-4.8888596184786	1.62501340005255e-05	0.000152383332042664	2.61945727086828	S1PR1
TICAM1	-0.608142857142858	6.65289473684211	-4.84047519236912	1.89646382946785e-05	0.000174544911712133	2.46937076739304	TICAM1
ATG7	-0.831857142857144	6.03105263157895	-4.82573405964031	1.98773060970203e-05	0.000179618566003983	2.42372040510515	ATG7
MAP4K2	-1.45614285714286	7.13605263157895	-4.81487928842537	2.05769365412346e-05	0.000182620311803457	2.39012854955626	MAP4K2
TBK1	-0.87392857142857	6.11605263157895	-4.79247330503668	2.20988139069671e-05	0.000192686149329169	2.32085276883839	TBK1
IKBKB	-0.967357142857143	6.00421052631579	-4.77404151972663	2.34335527026415e-05	0.000198171267999368	2.26392939017815	IKBKB
LTF	2.05271428571428	8.20552631578947	4.7728120343041	2.35253617946936e-05	0.000198171267999368	2.26013444453422	LTF
CD19	1.22207142857143	5.55947368421053	4.73877630493909	2.62125662631925e-05	0.000217127423880111	2.15518561547532	CD19
CCND3	-0.565642857142859	7.28921052631579	-4.69894676891213	2.97430530419456e-05	0.000242332743636835	2.03263792219938	CCND3
CCL11	0.909428571428569	7.04710526315789	4.69179636958264	3.04246950772491e-05	0.000243888281506335	2.01066865818012	CCL11
THY1	-1.61292857142857	10.0905263157895	-4.68021040976564	3.15619730036297e-05	0.000248988898139745	1.97509178710666	THY1
TRAF5	-1.57328571428571	5.24973684210526	-4.64566778976089	3.52069280483475e-05	0.000273403800625449	1.86917447911218	TRAF5
ATG16L1	-0.630428571428572	6.53447368421053	-4.63784305915442	3.60884745588294e-05	0.000275938028549818	1.84521383882224	ATG16L1
TAGAP	1.01314285714286	5.77052631578947	4.58025988116905	4.32788561494672e-05	0.000325902901610382	1.66926006077581	TAGAP
LILRB4	0.936357142857142	6.66394736842105	4.4676059336608	6.16505037055164e-05	0.00045731791554689	1.3270355735985	LILRB4
TNFSF12	-1.24178571428572	6.14	-4.45096797820639	6.49451861215898e-05	0.000474672904447502	1.27672835553461	TNFSF12
RELA	-1.69728571428571	6.49236842105263	-4.39383698200909	7.76270105960441e-05	0.000559139482119332	1.10446972956987	RELA
CHUK	-0.779357142857146	7.14973684210526	-4.36363320205281	8.52817305935942e-05	0.000605500287214518	1.01371224277441	CHUK
SYK	-1.34042857142857	4.86131578947368	-4.35854248702355	8.664274060981e-05	0.00060649918426867	0.998437165129358	SYK
TLR5	-0.804428571428572	5.08526315789474	-4.30280946541875	0.000103006024450298	0.00071102769655275	0.831624470768443	TLR5
LEF1	-2.21607142857143	3.95210526315789	-4.24911235324172	0.000121613407550706	0.000827970733598642	0.671650765618415	LEF1
HLA-DMB	0.895714285714283	7.53	4.22687913781497	0.000130245554920374	0.000874757308046294	0.605634681692213	HLA-DMB
ITGAE	-1.35521428571429	5.21842105263158	-4.2204777480468	0.000132839983480025	0.000880286290527635	0.586651756018439	ITGAE
TLR7	1.13621428571429	6.74921052631579	4.13123746407086	0.00017471243703536	0.00114252738429703	0.323183684980673	TLR7
ATG5	-0.561857142857146	6.725	-4.11758789654902	0.000182160216691025	0.0011662011669621	0.283082469952459	ATG5
HLA-DPB1	1.11735714285714	10.0613157894737	4.11603742987817	0.000183025535257634	0.0011662011669621	0.278530719530272	HLA-DPB1
TNFSF10	0.877785714285716	8.99078947368421	4.1074624368402	0.000187884069665003	0.0011679633000259	0.253369388640157	TNFSF10
SLAMF7	1.39692857142857	6.65631578947368	4.10725674877178	0.00018800214084924	0.0011679633000259	0.252766105816555	SLAMF7
CD48	1.03221428571429	5.41657894736842	4.09451225932173	0.000195460565307103	0.00119930741923	0.215410513843764	CD48
ABCB1	-0.918642857142856	8.8621052631579	-4.07277582671094	0.000208851335215435	0.00126584284880575	0.151808192867623	ABCB1
CDH5	-0.6495	6.93842105263158	-4.04950987973682	0.000224173558120004	0.0013309266398702	0.0838855845714912	CDH5
BATF3	0.865785714285713	6.71894736842105	4.04837929859009	0.000224945347583695	0.0013309266398702	0.08058909427002	BATF3
IL7R	1.10578571428571	6.93078947368421	4.04387523758421	0.000228045782320152	0.00133339710368371	0.0674602071021964	IL7R
MAPKAPK2	-1.106	7.48605263157895	-4.03003395163915	0.000237836036638888	0.00137447104894799	0.0271526424569268	MAPKAPK2
STAT1	1.009	6.45947368421053	4.02069742319023	0.000244669565218218	0.00138905858613222	-3.58535277289462e-06	STAT1
ITGA5	-1.30535714285714	4.55315789473684	-4.01897621876236	0.000245950011226631	0.00138905858613222	-0.00500697048610377	ITGA5
HLA-B	0.882071428571427	10.1589473684211	4.01271837435163	0.000250660507771241	0.0013997558692394	-0.023190293628601	HLA-B
C2	0.81635714285714	5.99052631578947	3.99437712338515	0.000264977392541083	0.00146326404547687	-0.0764145628466153	C2
ITGAX	0.763785714285714	5.20078947368421	3.9731650189085	0.000282527228456584	0.0015430333246475	-0.137839012908828	ITGAX
IRF3	-1.16328571428572	6.33184210526316	-3.93147567058807	0.000320367288606819	0.00173067980910423	-0.258144473880654	IRF3
BCL6	-1.39357142857143	5.71315789473684	-3.91376475913719	0.000337891640788725	0.00180572199432254	-0.309084456000478	BCL6
NFATC1	-0.662	6.22921052631579	-3.86708877129615	0.000388645953726921	0.00205486211704553	-0.442838951650137	NFATC1
TYK2	-1.14821428571428	6.54394736842105	-3.84455863188367	0.000415715313134911	0.00217484748029527	-0.507140099370664	TYK2
BTK	1.0655	4.9471052631579	3.80521173363338	0.00046742658375678	0.00240155562079114	-0.619019804971767	BTK
CD34	-0.75657142857143	5.13052631578947	-3.80428679786182	0.000468714074882778	0.00240155562079114	-0.621643332607518	CD34
PTPRC_all	1.22807142857143	4.99789473684211	3.7727443698274	0.000514731700029352	0.00259315849483035	-0.710931754961613	PTPRC_all
CASP3	-0.790999999999999	6.49815789473684	-3.77155826638575	0.000516544649875663	0.00259315849483035	-0.714282442920618	CASP3
CD46	-0.744642857142857	7.56131578947368	-3.75228326651269	0.000546885429366705	0.00271802058395252	-0.768663012977675	CD46
GBP1	0.680142857142858	6.39315789473684	3.72841042835943	0.000586854662922583	0.00288778977695568	-0.835829973913405	GBP1
CARD9	0.765714285714285	4.92421052631579	3.72490849925496	0.00059294990037793	0.00288917745576305	-0.845665341900538	CARD9
GPI	-0.642785714285715	10.9773684210526	-3.69874330143476	0.000640464253632814	0.00309039547626707	-0.919009334069013	GPI
IKZF2	-0.624999999999999	5.57447368421053	-3.68823109200832	0.000660569922957741	0.00315676203567305	-0.948404943651818	IKZF2
HRAS	-0.569428571428572	5.59842105263158	-3.67413125808216	0.00068849455326195	0.00325887421877323	-0.987767955400834	HRAS
IGF2R	-1.0285	8.78315789473684	-3.66463103513886	0.000707947385263682	0.00331933821203821	-1.01424794884779	IGF2R
NFIL3	-0.82592857142857	5.17342105263158	-3.61386762294445	0.000821196256310999	0.00381434148959408	-1.1551582801471	NFIL3
ARG2	-0.92192857142857	8.69868421052632	-3.57050179953196	0.000931566007820112	0.00428692875820922	-1.27474189821003	ARG2
FAS	0.828357142857143	5.64736842105263	3.5535678785745	0.000978421539758582	0.00446124316752308	-1.32123590525846	FAS
C1QA	0.867357142857141	6.4071052631579	3.50625341237142	0.00112163398711755	0.00506774628724929	-1.45052955304352	C1QA
TNFSF15	0.725499999999998	6.81157894736842	3.49269310334188	0.00116625182088394	0.00522186626107495	-1.48741614294697	TNFSF15
CCL19	1.14828571428571	5.94210526315789	3.48835555960199	0.00118087921206181	0.00524015150352428	-1.49919900907334	CCL19
CEACAM6	-0.650642857142858	4.97157894736842	-3.46009498300854	0.0012805722332583	0.00563225132680863	-1.57577618897843	CEACAM6
NOS2	-0.715285714285715	4.86394736842105	-3.44671031662054	0.00133055274898533	0.00580074312496237	-1.61192715435586	NOS2
CD27	0.7325	5.13473684210526	3.44043261488379	0.00135463248404658	0.00585436821366217	-1.62885657564817	CD27
C5	-0.891857142857146	6.58184210526316	-3.43128279466774	0.00139047656169741	0.00595747285485875	-1.65350131629139	C5
PSMD7	-0.425428571428574	8.15552631578947	-3.40227528272968	0.00151020259734019	0.00641513411006899	-1.73139444968338	PSMD7
BCAP31	-0.902714285714284	7.46684210526316	-3.39908437237413	0.00152395839417984	0.00641870611785917	-1.73994070553735	BCAP31
CTNNB1	-0.797785714285718	8.51815789473684	-3.37796775219343	0.00161805167974336	0.00675774525069287	-1.79638563552386	CTNNB1
CXCR3	0.58942857142857	5.28131578947368	3.36311962002119	0.00168750546573359	0.00698908513724662	-1.83595756719992	CXCR3
BCL10	-0.356928571428573	7.285	-3.31971652466714	0.00190719922596915	0.00783370260584025	-1.95106907064985	BCL10
CSF1	-0.758499999999997	5.5771052631579	-3.31549845307929	0.00192994548169645	0.00786215495412407	-1.9622108669198	CSF1
IL1RL1	-1.44092857142857	6.03526315789474	-3.31170606000186	0.00195061649600816	0.00788175933752889	-1.97222136987066	IL1RL1
PML	0.629928571428565	8.00815789473684	3.30520693090016	0.00198653184250111	0.00796214778808914	-1.98936144526271	PML
ICAM3	-0.639571428571428	6.70473684210526	-3.2816427562381	0.00212209959441494	0.00837465017232943	-2.05134507170775	ICAM3
TLR8	0.698142857142856	5.81342105263158	3.28146570206578	0.0021231507479145	0.00837465017232943	-2.05180983285363	TLR8
TNF	0.713857142857141	5.025	3.26250962460795	0.00223859947671399	0.00876050346399097	-2.10148502098634	TNF
NOTCH1	-0.726071428571428	7.25	-3.25930414397568	0.00225870215256873	0.00877011695177076	-2.10986863028244	NOTCH1
HLA-A	0.655642857142858	9.4521052631579	3.22595186002975	0.0024782917191881	0.00954814716617432	-2.19681265793453	HLA-A
SELL	0.608000000000001	5.695	3.19525351534939	0.00269817744169267	0.010315339911702	-2.2763729580486	SELL
IFNGR1	-0.500214285714286	6.87842105263158	-3.17858437871261	0.00282519336778654	0.0107184817083199	-2.31938477791925	IFNGR1
IL2RB	0.870214285714288	7.54421052631579	3.16873319244736	0.002902897471212	0.0109298488120634	-2.3447408733103	IL2RB
PSMC2	-0.555642857142859	7.55657894736842	-3.15347667331865	0.00302724061317715	0.011312320186083	-2.38391657921357	PSMC2
IFI16	0.58657142857143	5.65921052631579	3.14449923333034	0.00310274476979593	0.0115007853861898	-2.40691561950435	IFI16
CUL9	-0.749785714285714	7.55552631578947	-3.14201439947009	0.00312395578900529	0.0115007853861898	-2.41327444383385	CUL9
CCL2	1.45671428571428	7.30736842105263	3.13309986502365	0.00320118520641302	0.0116984488793182	-2.43606217099515	CCL2
ICOSLG	-0.508428571428573	7.25236842105263	-3.12198887472989	0.00329996953841937	0.0119714223401053	-2.46440953963615	ICOSLG
PPARG	-0.419000000000004	7.09526315789474	-3.09662583848882	0.0035363551820997	0.0126795374471261	-2.52888760898376	PPARG
NFATC3	-0.646571428571429	7.73657894736842	-3.09560578412896	0.00354618854155036	0.0126795374471261	-2.53147405613285	NFATC3
KLRAP1	-1.197	3.985	-3.07324596157243	0.0037683262307463	0.0133200437306934	-2.58803764115431	KLRAP1
TOLLIP	-0.463571428571433	8.03342105263158	-3.07221035747201	0.00377892588737983	0.0133200437306934	-2.59065126952078	TOLLIP
CXCL9	0.575285714285715	5.35789473684211	3.05839169773864	0.00392307823767677	0.0137307738318687	-2.62547413077559	CXCL9
IFNAR1	-0.448	7.33789473684211	-3.05354896930596	0.00397481013862272	0.0138145499223461	-2.63765466397787	IFNAR1
IL21R	0.687071428571428	5.63026315789474	3.04919616673119	0.0040218558521625	0.0138809886008664	-2.6485926651836	IL21R
IRAK3	-0.480285714285714	5.42210526315789	-3.04374701550894	0.00408148990080127	0.013989658487574	-2.66227192023745	IRAK3
GATA3	-0.492	5.34947368421053	-2.99414058608896	0.00466394673274607	0.0157990156647464	-2.78609340617955	GATA3
CX3CL1	-0.673000000000002	7.67210526315789	-2.99342063029355	0.00467294829520668	0.0157990156647464	-2.78788100370114	CX3CL1
IL21	1.04642857142857	6.48605263157895	2.98546946462845	0.00477345171460081	0.0160297669064635	-2.8076049956949	IL21
IL7	0.457857142857141	6.85736842105263	2.97591749111972	0.00489687107183091	0.0163338585416105	-2.83125583935449	IL7
GFI1	0.847928571428573	6.50578947368421	2.96966145460952	0.00497931946191361	0.0164981451504738	-2.84671966585652	GFI1
MRC1	-1.23507142857143	7.05394736842105	-2.94969812488478	0.00525120206667963	0.0172837577956276	-2.89592600930515	MRC1
APP	-0.532785714285716	9.77342105263158	-2.93325381193659	0.0054855390336725	0.0179362690772055	-2.93629799386084	APP
ETS1	-0.502357142857146	6.74684210526316	-2.91910302042803	0.00569499076427364	0.0184812590836419	-2.97092226582185	ETS1
CD40LG	0.842428571428571	6.62473684210526	2.91574671168787	0.00574575455996013	0.0184812590836419	-2.97911855985963	CD40LG
CD3D	0.563214285714285	6.15	2.91456206826232	0.00576377295365091	0.0184812590836419	-2.9820100614306	CD3D
SLAMF1	0.59557142857143	4.77684210526316	2.87449890458144	0.0064051516548397	0.020406156233688	-3.07934443942091	SLAMF1
PLAU	-0.616857142857143	8.08447368421053	-2.86341712192174	0.00659398024424886	0.0208739374610935	-3.10611150588379	PLAU
CLU	-0.558999999999999	5.66210526315789	-2.85418408640076	0.00675525733013557	0.0212491322346669	-3.12836089673246	CLU
LITAF	-0.490285714285717	9.53973684210526	-2.81706314354457	0.00744147079485547	0.0231837924811669	-3.21733080941824	LITAF
NFKB1	-0.792500000000001	6.62605263157895	-2.81592013454419	0.00746359516496317	0.0231837924811669	-3.22005797776282	NFKB1
S100A9	0.594214285714283	5.10184210526316	2.81265364359767	0.00752715980144458	0.023236015039242	-3.22784758941432	S100A9
CD74	0.507285714285709	11.7157894736842	2.80508925557586	0.00767629696826281	0.0235501209458433	-3.24586311000151	CD74
IL6ST	-0.369357142857147	8.93184210526316	-2.79704420235667	0.007837920819319	0.023898445688353	-3.2649875876546	IL6ST
TRAF1	0.510785714285713	7.54236842105263	2.79317997019566	0.00791667131021446	0.0239175763655463	-3.2741603767404	TRAF1
CSF2RB	0.655571428571423	7.69105263157895	2.79143237377576	0.00795252691881087	0.0239175763655463	-3.27830595553739	CSF2RB
FCGR2A/C	0.459214285714287	6.97236842105263	2.78968315557301	0.00798856675388469	0.0239175763655463	-3.28245362778659	FCGR2A/C
ICAM1	0.889214285714283	7.55421052631579	2.76805236320759	0.00844694320200708	0.0251385076131588	-3.33359815997471	ICAM1
CD36	-0.448714285714284	5.84236842105263	-2.76367255058185	0.00854267574527408	0.0252720824131025	-3.34392103196298	CD36
PRF1	0.455285714285713	6.29447368421053	2.75259112910907	0.00878939941118786	0.0258481154281678	-3.36998934473983	PRF1
IKZF3	0.812285714285713	5.78552631578947	2.75020152161805	0.00884346119678073	0.0258541189105884	-3.37560137452581	IKZF3
GZMK	0.560642857142858	5.2371052631579	2.74489966070946	0.00896451053602882	0.0260547469965282	-3.38804098369315	GZMK
CFD	0.694071428571429	4.79842105263158	2.74095677673986	0.00905552522745558	0.0261662560351478	-3.39728141630281	CFD
ITGAM	0.669285714285716	6.11315789473684	2.71775735538692	0.00960859320443797	0.027603877587316	-3.45146621605627	ITGAM
C1QBP	-0.569500000000001	7.22736842105263	-2.69471705590991	0.0101886285205073	0.0291020021534032	-3.50496476336723	C1QBP
CD164	-0.650928571428572	9.71236842105263	-2.68693337622741	0.010391774322225	0.029512639075119	-3.52296676573286	CD164
ZAP70	0.627357142857142	6.81526315789474	2.66005987891036	0.0111222076740998	0.0314075978069751	-3.58484038760347	ZAP70
C14orf166	-0.518999999999995	8.27657894736842	-2.65142957819869	0.0113666342132569	0.0319164813784671	-3.60461848483954	C14orf166
AHR	-0.299142857142856	7.19157894736842	-2.64309377638849	0.0116074052526212	0.0322769148197059	-3.62367881855407	AHR
IKZF1	0.844214285714285	5.51605263157895	2.64249482349355	0.0116248848143408	0.0322769148197059	-3.62504673648467	IKZF1
ARHGDIB	0.484071428571426	9.01868421052631	2.63997835424661	0.01169858919085	0.0323011045991802	-3.63079158735541	ARHGDIB
MAPK1	-0.40664285714286	9.44236842105263	-2.62008997642986	0.0122963909031425	0.0337641230876343	-3.67605884920281	MAPK1
FCGR2A	0.418357142857142	6.11526315789474	2.6149970847589	0.0124539214194308	0.0340087854145994	-3.68761165665591	FCGR2A
C3	1.12	5.79026315789474	2.58922283032372	0.0132799475432008	0.0360663056227912	-3.74583330121748	C3
MUC1	-0.638928571428572	8.39421052631579	-2.57840308200916	0.01364143900815	0.0368467129731008	-3.7701514639302	MUC1
ATM	-0.482714285714286	5.23631578947368	-2.56245315629905	0.0141907862927436	0.0381233556080734	-3.80586693873691	ATM
IL18RAP	1.10564285714286	7.99368421052632	2.54062885529425	0.0149752686539992	0.0400145619410625	-3.85447785502862	IL18RAP
RARRES3	0.533642857142855	8.38421052631579	2.53650338295668	0.0151279396563205	0.0402063422951405	-3.86363307446072	RARRES3
IRF8	0.432285714285714	5.89552631578947	2.5342896246253	0.0152104487503228	0.0402106012176087	-3.86854139099834	IRF8
CD276	0.417142857142856	7.92236842105263	2.52300775293191	0.0156373532773951	0.0411204475072241	-3.89350713052485	CD276
MYD88	0.564857142857141	9.82421052631579	2.51265718980967	0.0160386021262377	0.0419536066144217	-3.91634075963018	MYD88
CCR1	0.426071428571428	7.26894736842105	2.50136719097952	0.0164869531115381	0.0429006057404944	-3.94116879400676	CCR1
MAF	-0.420142857142856	6.58342105263158	-2.49829134180907	0.0166110652169392	0.0429984344417645	-3.94791879568877	MAF
BCL2	0.440214285714287	8.62736842105263	2.49381930303659	0.01679303229441	0.0432442334213562	-3.95772192294321	BCL2
CD22	-0.486214285714286	5.46973684210526	-2.47057616763381	0.0177683430874243	0.0455199304868551	-4.0084654881199	CD22
SMAD5	-0.329571428571429	7.60315789473684	-2.45714376293241	0.0183551812868953	0.0465460772738765	-4.03763110434302	SMAD5
LILRA2	0.485571428571427	5.55078947368421	2.45712079772532	0.0183561994882893	0.0465460772738765	-4.03768086791869	LILRA2
KLRG2	0.527142857142858	5.71842105263158	2.44733652842404	0.0187946942710082	0.0474160561050309	-4.05885122089013	KLRG2
C9	-0.797571428571427	5.37131578947368	-2.44316776091987	0.0189843927002382	0.0476527432930221	-4.06785223664644	C9
MAPK11	0.525785714285713	6.97842105263158	2.43590306657531	0.0193191229534399	0.0482492668736664	-4.08351063659995	MAPK11
MX1	0.75942857142857	7.41657894736842	2.41863048891624	0.0201365525653162	0.0500393331248107	-4.12060086315501	MX1
LILRB5	0.387214285714286	5.91131578947368	2.40631590521364	0.0207383195860731	0.0511614691444294	-4.14692430323088	LILRB5
CTSC	-0.618285714285713	8.90842105263158	-2.40519290063243	0.0207939975194663	0.0511614691444294	-4.14931981992976	CTSC
IFI35	-0.592285714285713	5.49657894736842	-2.39792634510136	0.0211575464619795	0.051799510303467	-4.16480009854711	IFI35
PDGFB	-0.319	7.71894736842105	-2.39433616472926	0.0213392755584054	0.0519883331006248	-4.17243546574402	PDGFB
ITGB2	0.660071428571427	5.46236842105263	2.3818214818198	0.021983820505908	0.0532048305067399	-4.19898370217979	ITGB2
C8G	0.493857142857142	4.93789473684211	2.38050362384041	0.0220527064072201	0.0532048305067399	-4.20177327287227	C8G
CCR7	0.476214285714284	4.58289473684211	2.36467462253404	0.0228954498838209	0.0549712009287873	-4.23518826590323	CCR7
TBX21	0.520285714285714	6.75236842105263	2.35319906234016	0.0235244375597848	0.0562098339769857	-4.25930777190316	TBX21
IL2RG	0.582499999999998	5.09421052631579	2.32845728390119	0.0249337438574773	0.0592922042926613	-4.31100724797883	IL2RG
PTPN6	-0.421999999999999	6.12605263157895	-2.31961646613062	0.0254554227039952	0.0600852449177462	-4.32937971986308	PTPN6
CLEC7A	0.451357142857143	5.99157894736842	2.31838717448784	0.0255287311092319	0.0600852449177462	-4.33193013582001	CLEC7A
IKBKG	-0.386857142857143	6.52394736842105	-2.31669549713654	0.025629923385437	0.0600852449177462	-4.33543817591789	IKBKG
IL2RA	-0.442357142857143	5.23105263157895	-2.29485833781011	0.026968843092813	0.0629273005498969	-4.3805458724568	IL2RA
CD6	0.468142857142859	5.27394736842105	2.27953330219733	0.0279455257948958	0.0646819551592495	-4.4120057891263	CD6
SOCS1	-0.355857142857144	5.43078947368421	-2.27898377999827	0.0279811274833775	0.0646819551592495	-4.41313085675566	SOCS1
CTSS	0.683214285714286	6.87342105263158	2.26572322592517	0.0288526160570539	0.0663877323164619	-4.44021641332648	CTSS
TNFRSF14	-0.553642857142857	7.55105263157895	-2.26166860945264	0.0291238828930676	0.066703086626058	-4.44847383537531	TNFRSF14
RAG2	1.24578571428572	5.70394736842105	2.24940678520733	0.0299581386563338	0.0682990592302656	-4.47337587342752	RAG2
TLR3	-0.477142857142858	5.63342105263158	-2.24055573301792	0.0305735072446954	0.0693837127881899	-4.49128577746434	TLR3
CD53	0.524642857142856	6.31157894736842	2.23093644098243	0.031255030128712	0.0706079544271359	-4.51068786923627	CD53
SRC	-0.410571428571429	7.37947368421053	-2.21419957647268	0.032473100880805	0.0730277427047967	-4.54429075070038	SRC
FADD	-0.282642857142856	6.15973684210526	-2.20766322017262	0.032960137347063	0.0737891363130194	-4.55736014225109	FADD
PDGFRB	0.488785714285713	7.88315789473684	2.19727620081485	0.0337474399528596	0.075212904289557	-4.57806655685885	PDGFRB
IRGM	1.32164285714286	6.72184210526316	2.17344920725789	0.0356167525949656	0.0790246698200799	-4.6252750194864	IRGM
NT5E	-0.439642857142856	6.14605263157895	-2.16021655032107	0.0366939841948809	0.0810529339771369	-4.65131733228003	NT5E
PTK2	-0.42507142857143	9.35078947368421	-2.15222809551962	0.0373581447058683	0.0821548580478608	-4.66697789750309	PTK2
PTAFR	0.451642857142857	7.52578947368421	2.14432818274282	0.0380253558639649	0.0832537527065662	-4.68241959565339	PTAFR
CD209	0.264857142857141	5.98815789473684	2.13616629058263	0.0387257089740902	0.0844152515794862	-4.69832595545721	CD209
LILRA6	0.591857142857142	5.91710526315789	2.1303498073606	0.0392317199975334	0.0851448246234676	-4.70963197154502	LILRA6
CXCR6	0.283714285714288	5.83605263157895	2.12216055751061	0.0399540184328873	0.0863354224397608	-4.72550846620016	CXCR6
TNFAIP3	0.241214285714284	7.17473684210526	2.10484441685149	0.041519940328936	0.0893307807077109	-4.75891824896935	TNFAIP3
CFB	0.559285714285713	7.65210526315789	2.10229244778874	0.0417552181404414	0.0894497561025835	-4.76382348351904	CFB
TRAF6	0.442642857142854	9.02815789473684	2.09264405922893	0.0426553564026857	0.0909858889791192	-4.78232584175795	TRAF6
FCGR3A/B	0.349071428571426	6.52921052631579	2.08228525783967	0.0436406698771595	0.0926897988416593	-4.80211435498129	FCGR3A/B
FCGR2B	0.370928571428573	4.78131578947368	2.06633841599756	0.0451964750075388	0.0952680253395133	-4.83242300087303	FCGR2B
JAK1	-0.441285714285716	7.67184210526316	-2.06592005760201	0.0452379355736924	0.0952680253395133	-4.83321560236822	JAK1
LILRA5	0.716785714285715	7.57815789473684	2.05578641957959	0.0462524148965078	0.0969934607745333	-4.85237464191263	LILRA5
IFIT2	-0.339785714285715	6.45263157894737	-2.03436325514073	0.0484626640802011	0.101201445579244	-4.89262654895713	IFIT2
MAPK14	-0.47492857142857	7.90605263157895	-2.03120069158694	0.0487966231067287	0.101472475665457	-4.89853964814112	MAPK14
IL2	0.869000000000002	5.38631578947368	2.02425770676126	0.0495368197213424	0.10258249750628	-4.91149478791712	IL2
CCR10	0.533571428571428	5.40815789473684	2.02028112929264	0.0499651493477192	0.103040162762724	-4.91889852690306	CCR10
TNFSF13B	0.268714285714283	5.53	2.00982121008975	0.0511072265845187	0.104959882696305	-4.93831643850828	TNFSF13B
ITLN1	-0.666642857142858	4.80078947368421	-2.00258405947931	0.0519106292932537	0.10617112246398	-4.95170332844607	ITLN1
JAK2	-0.386714285714286	5.96105263157895	-1.99838428741989	0.0523818559377226	0.106695829512492	-4.95945371042307	JAK2
C4BPA	-0.326857142857143	5.18315789473684	-1.99611686964167	0.0526378053232221	0.106779547941393	-4.96363252730795	C4BPA
TAP2	0.253000000000001	7.64842105263158	1.97870491313248	0.0546396609142494	0.110286729487938	-4.99559269671297	TAP2
IRF4	0.423999999999998	6.41842105263158	1.97724460791111	0.0548105074115103	0.110286729487938	-4.99826266950784	IRF4
IFNA1/13	1.30571428571429	6.59710526315789	1.9732893359567	0.0552755711621934	0.110774027691976	-5.00548620647119	IFNA1/13
IL10RA	0.411857142857142	6.24947368421053	1.96750015995106	0.0559624143664121	0.11170008008075	-5.01603752943842	IL10RA
CX3CR1	0.508714285714286	4.97184210526316	1.95729464962016	0.0571911812116028	0.113696068248666	-5.03457575636774	CX3CR1
LCK	0.5405	5.06526315789474	1.95271228008673	0.0577504366769247	0.114350466248731	-5.04287368637539	LCK
DUSP4	0.583928571428571	6.35026315789474	1.92664436183548	0.0610223698090379	0.120349673790047	-5.08977181516967	DUSP4
HLA-DRB1	-1.27035714285714	5.76394736842105	-1.92002270840955	0.0618784290490391	0.121555649159575	-5.10160129314776	HLA-DRB1
CD81	-0.267500000000005	10.7578947368421	-1.90985740943196	0.0632126666273619	0.12368777682598	-5.11969544811159	CD81
CASP1	0.357999999999999	6.50578947368421	1.90595420442208	0.0637314912289267	0.123804298774879	-5.12662184751081	CASP1
ITGA2B	0.46092857142857	5.97263157894737	1.90549853636188	0.063792296987284	0.123804298774879	-5.12742967881188	ITGA2B
CD8A	0.257785714285713	5.52394736842105	1.90379900108248	0.064019526730672	0.123804298774879	-5.1304412787125	CD8A
CD4	0.42	6.16447368421053	1.87732152380918	0.067650064516182	0.130318147536986	-5.17706935086156	CD4
LILRB1	0.451214285714286	4.86447368421053	1.8738921941636	0.0681329005000818	0.130741511770427	-5.18306852523807	LILRB1
FCGR1A/B	0.661928571428569	6.19473684210526	1.85210637262448	0.0712693722270876	0.136234146141779	-5.22096458796203	FCGR1A/B
CD99	0.359357142857142	8.55078947368421	1.84700468882571	0.0720213415414005	0.137144087149717	-5.22978493200304	CD99
SKI	-0.215071428571427	7.93052631578947	-1.83635795181196	0.0736123554378525	0.139638704780964	-5.24812599993986	SKI
CR1	0.375071428571427	6.44236842105263	1.83280676569436	0.074149619966742	0.139879117943639	-5.25422367538641	CR1
ATG10	-0.288785714285712	5.79921052631579	-1.83180363303808	0.0743019861913899	0.139879117943639	-5.25594432733374	ATG10
TRAF3	0.340857142857143	7.80815789473684	1.82889834100209	0.074744769949329	0.140181700621949	-5.26092321470364	TRAF3
TLR1	0.243285714285714	6.20026315789474	1.81874432832171	0.0763098969931319	0.142579018066115	-5.27827186439086	TLR1
CD55	-0.323857142857142	5.91736842105263	-1.81529517739179	0.076847813975067	0.143046305414263	-5.28414627954386	CD55
PLA2G2A	-0.386857142857142	6.08394736842105	-1.80483906458294	0.0784981343610186	0.14557303275159	-5.30189671774888	PLA2G2A
PAX5	0.38535714285714	5.98394736842105	1.80180980472439	0.0789818040785035	0.145689396038226	-5.30702294611278	PAX5
CD70	0.407857142857142	5.95052631578947	1.80077777759161	0.0791471568014506	0.145689396038226	-5.30876770863899	CD70
PLAUR	0.413428571428572	4.74763157894737	1.79092038850779	0.0807412821581208	0.148075340341646	-5.32538988159551	PLAUR
CD86	0.39485714285714	6.26394736842105	1.78174866377711	0.0822487222528273	0.150285349116379	-5.34078597441494	CD86
CLEC6A	-0.347357142857142	5.01605263157895	-1.77631779448081	0.0831524313200492	0.151380067274961	-5.34987067441909	CLEC6A
ICAM2	-0.309142857142859	7.04921052631579	-1.77364655100592	0.0835999844293947	0.151639387815362	-5.35433040633376	ICAM2
KLRC2	0.704642857142857	5.56421052631579	1.7678508471433	0.0845779837592265	0.152855483375766	-5.36398679148941	KLRC2
PSMB10	0.280928571428574	7.445	1.76090405052224	0.0857628555746657	0.154435287031191	-5.37552538926501	PSMB10
ATG12	0.644571428571427	7.32894736842105	1.7483800631155	0.0879341398527099	0.157309384822844	-5.39622923943668	ATG12
SMAD3	-0.205642857142857	7.66947368421053	-1.74805005365518	0.0879919697801822	0.157309384822844	-5.39677307458293	SMAD3
IL1R1	-0.310500000000001	5.80421052631579	-1.7351803091998	0.09027215305402	0.160807383755727	-5.41791277413338	IL1R1
CD14	0.302357142857144	6.62578947368421	1.69359537300623	0.0979792841329111	0.173913229335917	-5.48529779473659	CD14
FYN	-0.509857142857142	5.92631578947368	-1.68451312249883	0.0997331793796266	0.175952475698824	-5.49982649925656	FYN
TCF4	-0.212071428571428	6.96973684210526	-1.6839836997058	0.0998362135755903	0.175952475698824	-5.50067131528019	TCF4
HLA-C	0.419071428571431	9.73078947368421	1.67923816579853	0.100763707655361	0.176959585529026	-5.50823360639234	HLA-C
CD82	-0.302785714285715	4.59789473684211	-1.67580953979094	0.101438239392793	0.177516918937387	-5.51368578467368	CD82
FCER1G	0.66542857142857	6.41131578947368	1.66773708350765	0.103041110423156	0.17968923466775	-5.52648426631264	FCER1G
CRADD	-0.273857142857141	8.77921052631579	-1.65512732389536	0.105586659877909	0.183484510347276	-5.54636866365942	CRADD
CTLA4_all	0.48685714285714	5.04973684210526	1.63582388488131	0.109583499381945	0.189766547710197	-5.5765530040434	CTLA4_all
RAG1	0.321	4.84552631578947	1.62696218253904	0.111459452849182	0.192344958562651	-5.5903060436359	RAG1
CCR6	0.475714285714288	6.57552631578947	1.61270437844102	0.114532810234216	0.196964729018703	-5.61229608554972	CCR6
CCL5	0.638642857142856	6.59157894736842	1.61028758553584	0.115060558548481	0.197189991719293	-5.61600669408945	CCL5
KCNJ2	0.465000000000002	5.36263157894737	1.59139643415255	0.119254439708431	0.203675108368008	-5.64484232808089	KCNJ2
ITGB1	-0.255500000000003	8.92973684210526	-1.58592689397385	0.120491624384886	0.205083346983864	-5.65313510081354	ITGB1
GZMA	0.286999999999999	5.31947368421053	1.57422194992685	0.123174238589245	0.20893377671964	-5.67079712408257	GZMA
TRAF2	-0.243642857142857	6.14447368421053	-1.5255035890193	0.13486335698084	0.2279832939438	-5.7430634020731	TRAF2
IL13RA1	-0.298071428571431	6.75736842105263	-1.49853635725059	0.141706543051298	0.238072354960591	-5.78219508558222	IL13RA1
FCGRT	-0.310071428571433	8.89552631578947	-1.49821560794878	0.141789571566067	0.238072354960591	-5.78265676687799	FCGRT
IL28A/B	0.520142857142855	4.88526315789474	1.48433760212601	0.145419259768991	0.243344687222856	-5.80254780483978	IL28A/B
CCL8	0.416571428571429	6.33394736842105	1.47007153414109	0.149226964217678	0.248878527571094	-5.82282202826841	CCL8
CCL4	0.339999999999999	7.60052631578947	1.46378653257701	0.150929323766994	0.25087583248226	-5.83169816100741	CCL4
TIGIT	0.356714285714286	6.18684210526316	1.46085289903107	0.151729166640192	0.251355310660413	-5.8358295473989	TIGIT
TIRAP	-0.291357142857144	5.66631578947368	-1.45756044223241	0.152630824176643	0.251355310660413	-5.8404573801009	TIRAP
CD45RB	0.524428571428571	4.78842105263158	1.45718096353008	0.152735017745362	0.251355310660413	-5.84099016643676	CD45RB
CD40	0.18557142857143	6.74973684210526	1.45495735806906	0.153346682121507	0.251529046252109	-5.84410958899356	CD40
VTN	-0.29257142857143	5.23842105263158	-1.45123327732907	0.154375419262101	0.252383497938369	-5.84932437253635	VTN
IFNB1	0.836714285714284	6.70552631578947	1.44613133318199	0.155793595549604	0.253866940944764	-5.85644901642017	IFNB1
IFNAR2	0.269499999999997	6.93657894736842	1.43800392242454	0.158073906323892	0.256740952428021	-5.86775186966453	IFNAR2
LCP2	0.264071428571428	6.08157894736842	1.43495112024129	0.158937175178839	0.257302202162486	-5.87198257647096	LCP2
TP53	-0.330785714285718	6.43526315789474	-1.4302657562125	0.160269290659987	0.258616355383162	-5.87845996781984	TP53
POU2F2	0.392285714285714	4.29605263157895	1.40805562073401	0.166703347529	0.268128037934993	-5.90890417222393	POU2F2
CCL3	-0.318142857142859	6.96657894736842	-1.40519065484927	0.167547766163522	0.268616902526679	-5.91279986085481	CCL3
NCF4	0.278714285714282	4.85736842105263	1.39336227867504	0.171069370600209	0.273380955589401	-5.92880750064042	NCF4
IL18R1	0.267214285714284	5.56289473684211	1.38753895072441	0.172824110840164	0.275299945793466	-5.9366432221351	IL18R1
HAVCR2	0.321000000000001	6.51052631578947	1.38295492575372	0.174215205430112	0.276629255906599	-5.94279038930916	HAVCR2
LTB4R	0.181928571428573	6.15105263157895	1.37854813335783	0.175560676980181	0.277877886812579	-5.94868244689744	LTB4R
C4A/B	-0.410071428571428	10.4818421052632	-1.3761409681827	0.176299014439034	0.278160667226031	-5.95189369704842	C4A/B
NFKBIZ	-0.56007142857143	6.34631578947368	-1.36629344605409	0.179344512087027	0.282032475834894	-5.96497744349874	NFKBIZ
HLA-DPA1	0.360285714285717	7.03947368421053	1.3645499519608	0.179887917182417	0.282032475834894	-5.9672849866619	HLA-DPA1
LILRA1	0.268714285714286	5.47	1.35253714415059	0.183666567783383	0.287051208139438	-5.98311106958012	LILRA1
LILRA4	0.561357142857141	5.35763157894737	1.33634417283198	0.188856208349007	0.29423678855629	-6.00424189442184	LILRA4
IL16	0.211928571428571	5.77315789473684	1.33031441652925	0.190817072500193	0.296362765726862	-6.01205085355887	IL16
IL8	-0.244500000000001	5.70684210526316	-1.32833580173216	0.191463889774542	0.296440975756845	-6.01460625199283	IL8
CD274	0.201214285714286	5.22026315789474	1.32070886559335	0.193972824748878	0.299259794293552	-6.02442389198605	CD274
NFATC2	0.22357142857143	6.69473684210526	1.31914979624562	0.194488759671664	0.299259794293552	-6.02642439620306	NFATC2
TRAF4	-0.183857142857144	8.19552631578947	-1.29754550699408	0.20174601684904	0.309468427080163	-6.05392233135108	TRAF4
PSMB5	-0.247214285714286	7.25184210526316	-1.28748711178761	0.205193892187021	0.313788813590614	-6.06658218336361	PSMB5
SOCS3	0.352714285714284	6.89789473684211	1.25626857824545	0.216177968187504	0.329571933095673	-6.10529617104745	SOCS3
CEACAM1	-0.202428571428571	5.71684210526316	-1.24690331623604	0.219557246142489	0.333700156981092	-6.11673874918618	CEACAM1
CXCL12	0.403428571428568	9.53526315789474	1.22979309637311	0.225832422903204	0.34219120177711	-6.13743936841724	CXCL12
XBP1	0.325642857142856	8.06894736842105	1.21990898035219	0.229517419468299	0.346717803877643	-6.14927665013937	XBP1
PLA2G2E	-0.457142857142856	4.62315789473684	-1.21353566941643	0.231916934136053	0.349280958380662	-6.15686231995305	PLA2G2E
MALT1	-0.248071428571428	7.63921052631579	-1.20106807814716	0.236664220356284	0.354160050509463	-6.17159470366104	MALT1
SERPING1	0.236142857142855	11.25	1.19981095795886	0.237146821006831	0.354160050509463	-6.17307232787666	SERPING1
IRAK1	-0.255142857142861	6.695	-1.19942701035586	0.237294359798091	0.354160050509463	-6.17352333427928	IRAK1
IL28A	0.5645	7.36894736842105	1.19024242937123	0.240843771160559	0.358381300199993	-6.18427197747381	IL28A
ADA	-0.138142857142856	5.82421052631579	-1.1846260000085	0.243033281908071	0.360559824203915	-6.19080689410861	ADA
MSR1	0.263571428571431	6.09921052631579	1.17940193538607	0.245082826550748	0.362518347606315	-6.1968593989377	MSR1
UBE2L3	-0.218285714285716	6.31815789473684	-1.17693619798885	0.24605456113785	0.362875717761161	-6.19970748459491	UBE2L3
C6	-0.209714285714285	6.29447368421053	-1.16924823333238	0.249102324100961	0.366283594905851	-6.20855184486461	C6
MIF	-0.279857142857141	8.97578947368421	-1.15899779381134	0.253208382395915	0.371222908704335	-6.22025984502	MIF
PTGS2	0.208357142857142	5.95052631578947	1.14411841629681	0.259255315207555	0.378970269582808	-6.23708330220073	PTGS2
CASP8	-0.217285714285715	5.96289473684211	-1.13943059364413	0.261181756766062	0.380666666019745	-6.24234142674908	CASP8
HLA-DMA	0.190857142857142	7.73763157894737	1.12253264788102	0.268211018750769	0.389768644207989	-6.26112699632752	HLA-DMA
CASP10	-0.225071428571427	5.45815789473684	-1.11905511443324	0.269674190186528	0.390658755514036	-6.26496029281084	CASP10
CD59	-0.179571428571432	9.77868421052632	-1.11734548002292	0.270395597377924	0.390658755514036	-6.26684073042543	CD59
XCL1	0.623999999999997	6.70078947368421	1.11177703564231	0.272754799994592	0.392334172552746	-6.27294675843913	XCL1
PECAM1	-0.261428571428571	9.15736842105263	-1.1102074515323	0.273422422257048	0.392334172552746	-6.27466268906348	PECAM1
CD3EAP	0.281571428571427	7.05947368421053	1.1090313011178	0.273923456490549	0.392334172552746	-6.27594700801902	CD3EAP
IL1B	0.28007142857143	5.95736842105263	1.09123424965009	0.281584398640318	0.402147833690339	-6.29522437376888	IL1B
PSMB9	0.211714285714286	7.22	1.08852253781699	0.282764799632926	0.402371302956852	-6.29813584138824	PSMB9
HLA-DQA1	-1.00885714285714	2.16263157894737	-1.08715804716371	0.283360072504825	0.402371302956852	-6.29959826294503	HLA-DQA1
SPP1	-0.257714285714284	13.2021052631579	-1.0838702948595	0.284798002357684	0.403260989093359	-6.30311487437264	SPP1
IL4	0.476214285714286	5.54289473684211	1.06218127272219	0.294412149892975	0.414886578805334	-6.32606162373169	IL4
CCL13	0.227857142857142	5.06289473684211	1.05857267095924	0.296033394377923	0.414886578805334	-6.32983694857136	CCL13
IRF1	-0.347642857142858	4.40684210526316	-1.0583300465449	0.29614262072097	0.414886578805334	-6.33009034664292	IRF1
CFI	0.212785714285712	8.79578947368421	1.05787499082417	0.296347556289524	0.414886578805334	-6.33056546079867	CFI
MARCO	0.400642857142858	6.63921052631579	1.05487099568028	0.297702882684391	0.41561329408467	-6.33369701903335	MARCO
IL5	0.297285714285714	6.07605263157895	1.047753682832	0.300931160251717	0.418943379958273	-6.34108292162491	IL5
CD24	0.255071428571423	11.3689473684211	1.04385591483833	0.302709328168924	0.420241720949596	-6.34510771557484	CD24
BAX	0.160642857142857	9.19736842105263	1.0414947345294	0.303790020533619	0.420567242911445	-6.34753893356908	BAX
IL18	0.23435714285714	7.09868421052632	1.03192356012314	0.308197873081255	0.425484285892732	-6.35734055269604	IL18
KLRC1	-0.168071428571428	4.83815789473684	-1.01731011758422	0.315012139716897	0.433687073239053	-6.37214019254754	KLRC1
IDO1	0.364857142857141	6.54684210526316	1.01094608873245	0.318011561177222	0.43660703288696	-6.37852263945434	IDO1
ILF3	-0.193785714285717	9.39421052631579	-1.00545075869206	0.320617124835026	0.438971655765862	-6.38400323972146	ILF3
FN1	-0.388999999999998	8.01736842105263	-1.00276993914609	0.321893449867624	0.439508364242333	-6.38666656315863	FN1
CD3E	0.222642857142858	5.10605263157895	0.993977874168755	0.326103418893937	0.444036710110374	-6.39535375926425	CD3E
PTPN2	-0.161928571428573	6.14868421052632	-0.982482385536576	0.33166364842582	0.450373861386974	-6.40660221516636	PTPN2
IL1RAP	-0.184642857142855	6.49894736842105	-0.978345438672981	0.333680105514613	0.451068752871506	-6.41061974432127	IL1RAP
IL17F	0.284714285714284	5.59578947368421	0.977710030665019	0.333990545385743	0.451068752871506	-6.41123537850089	IL17F
CIITA	-0.256928571428571	5.03368421052632	-0.968558862484065	0.338482930424511	0.455295103318658	-6.42005944087272	CIITA
XCR1	-0.259214285714285	5.61	-0.96662080204706	0.339439480393687	0.455295103318658	-6.42191806397919	XCR1
CCL22	0.189642857142857	4.97473684210526	0.965753403976722	0.339868175716745	0.455295103318658	-6.42274875781612	CCL22
CSF1R	0.18507142857143	6.52736842105263	0.954164023816502	0.345630530930959	0.461769822238405	-6.43377938266996	CSF1R
ITLN2	-0.308071428571429	5.265	-0.937982570652078	0.353783519319511	0.471395198664335	-6.44896765191743	ITLN2
CCR8	-0.371	4.76763157894737	-0.935692069884965	0.354947689947658	0.471681823272689	-6.45109748054268	CCR8
IL13	-0.290500000000002	5.18894736842105	-0.909659042818836	0.368355151772386	0.488193361149002	-6.47495360271711	IL13
MASP1	0.169928571428572	6.59921052631579	0.906337848735967	0.370088854786699	0.489186597949439	-6.47795063152462	MASP1
CCL16	-0.201428571428574	5.47157894736842	-0.902067738038239	0.3723256160968	0.490837748541405	-6.48178849187679	CCL16
MBP	-0.139928571428574	7.10789473684211	-0.898593225976668	0.37415202703895	0.491940628143805	-6.48489844470026	MBP
IKBKE	0.222857142857142	6.55921052631579	0.893594319271838	0.376789816028431	0.492892317609245	-6.48935261580202	IKBKE
CEACAM8	-0.195928571428572	5.07763157894737	-0.893462910019947	0.376859317286747	0.492892317609245	-6.48946938314237	CEACAM8
PTGER4	0.155285714285714	5.42342105263158	0.87718685446087	0.385530930050588	0.502910425814021	-6.50380420756499	PTGER4
B3GAT1	-0.186357142857143	5.17868421052632	-0.870889871738173	0.38891952237153	0.506002624656152	-6.50928210744737	B3GAT1
IL12RB1	-0.166714285714287	5.40815789473684	-0.868616751937503	0.390147360801494	0.506274773677134	-6.511250214132	IL12RB1
BST2	-0.174642857142857	6.07131578947368	-0.849456775697064	0.400593599295713	0.518476611588462	-6.52764221726751	BST2
IRF5	-0.141642857142856	6.02763157894737	-0.845771239994284	0.402622813927131	0.519749450705932	-6.53075487476101	IRF5
KIR3DL3	-0.368999999999999	5.38710526315789	-0.838373972559646	0.406714909198079	0.523562637674295	-6.5369628859271	KIR3DL3
CXCR2	-0.217857142857143	6.06947368421053	-0.835964091982639	0.408053571234439	0.523562637674295	-6.53897395804937	CXCR2
KIR3DL1	0.376642857142858	4.62552631578947	0.834735604459817	0.408737029009309	0.523562637674295	-6.53999699273509	KIR3DL1
DEFB4A	0.425214285714286	5.16131578947368	0.812269183831112	0.421360302959357	0.538344654423651	-6.55844956430375	DEFB4A
IL12B	-0.321928571428573	4.83078947368421	-0.805424274114389	0.425252949226779	0.541924912219767	-6.56397475035602	IL12B
EGR2	-0.183928571428573	4.95947368421053	-0.792493074995297	0.432666000866973	0.549961643045743	-6.57428915990934	EGR2
CCRL2	0.129285714285714	5.74526315789474	0.774476835305273	0.443122504745049	0.561816032801758	-6.58838969176026	CCRL2
STAT4	-0.150071428571427	5.87842105263158	-0.771341983756803	0.444957139576085	0.562706611626753	-6.59081106546221	STAT4
TGFBI	0.305071428571431	7.23578947368421	0.768510675785875	0.446617984069726	0.563373446910289	-6.59298978541048	TGFBI
CD160	0.141285714285712	5.92210526315789	0.761674987334111	0.450642846142678	0.567011378564331	-6.59821784129017	CD160
CAMP	0.287500000000001	5.68184210526316	0.747058385731054	0.459320237920791	0.576470096582407	-6.60924453853008	CAMP
CCL15	-0.153428571428572	6.41394736842105	-0.745086781250443	0.460498101745252	0.576492585812066	-6.61071600449443	CCL15
CCBP2	0.15142857142857	5.15157894736842	0.737682807667338	0.464936949948165	0.580587095789543	-6.61620802143005	CCBP2
TGFBR1	-0.117785714285715	8.05421052631579	-0.735708894578358	0.466124509416096	0.580611231027067	-6.6176631903206	TGFBR1
IL3	-0.347071428571429	4.50026315789474	-0.733030396602097	0.467738756385655	0.581165404809176	-6.61963170912896	IL3
TGFB1	0.127499999999999	6.84394736842105	0.730535469548156	0.469245256899127	0.581583273513382	-6.6214590265289	TGFB1
CD163	0.177428571428569	6.97973684210526	0.728239226291046	0.470634243370772	0.581853778495706	-6.62313546341987	CD163
IL1R2	-0.142357142857141	5.05710526315789	-0.715180828807325	0.478577810327175	0.590206381470487	-6.63257132976754	IL1R2
TNFSF4	0.215214285714284	7.21657894736842	0.688452773730385	0.495071242960109	0.609035662750431	-6.65136537262452	TNFSF4
CASP2	0.106714285714286	7.70763157894737	0.686070527283074	0.496556433109753	0.609354437668018	-6.65300654816041	CASP2
NOD1	-0.106571428571431	6.91447368421053	-0.664740522830425	0.509963566295495	0.624265744947933	-6.667453383297	NOD1
TAL1	-0.142928571428571	6.41868421052632	-0.661056003391111	0.5122992469925	0.625584092764797	-6.66990371249234	TAL1
KIR_Activating_Subgroup_1	0.226857142857144	4.68815789473684	0.650789058062748	0.518838047415712	0.632015954817668	-6.6766612479014	KIR_Activating_Subgroup_1
MAP4K1	-0.109642857142857	5.73921052631579	-0.64594824856033	0.521936500688831	0.63423579668056	-6.67981146005836	MAP4K1
PDCD2	0.14507142857143	6.64789473684211	0.635877109675752	0.528414215007532	0.640541133801813	-6.68629152811383	PDCD2
IL27	-0.127857142857143	5.45078947368421	-0.616761269519583	0.540825248628474	0.653990629120077	-6.69831660421246	IL27
PRDM1	0.0871428571428581	6.00921052631579	0.603958446731855	0.549221250434668	0.662531459869005	-6.70616898976718	PRDM1
STAT2	0.110357142857144	7.69631578947368	0.59615783902534	0.554369336589034	0.665835600412301	-6.71087404912964	STAT2
CCL26	-0.106785714285714	5.20131578947368	-0.595749169772232	0.554639715433989	0.665835600412301	-6.71111888794454	CCL26
STAT3	0.0832142857142841	8.93131578947368	0.579816430475693	0.565232782112786	0.676917331831458	-6.72053574321717	STAT3
KIR3DL2	0.157428571428572	5.945	0.573607237600363	0.569388187908117	0.679421872536881	-6.72413763702697	KIR3DL2
CD28	0.0921428571428571	5.77289473684211	0.570994555599189	0.571141195232905	0.679421872536881	-6.72564182502782	CD28
IRAK4	0.108071428571427	7.61763157894737	0.57057159315419	0.571425236862005	0.679421872536881	-6.72588469990602	IRAK4
NLRP3	-0.125000000000001	4.85289473684211	-0.566860273520066	0.573920568595739	0.679937044528633	-6.72800823086822	NLRP3
CXCL11	0.148642857142856	4.65052631578947	0.565859018335374	0.574594685517154	0.679937044528633	-6.72857878984816	CXCL11
TNFRSF10C	0.0920000000000005	4.85078947368421	0.562211117625257	0.577053996036476	0.680614620045888	-6.73064912491529	TNFRSF10C
PYCARD	0.132928571428572	5.25894736842105	0.560688324116807	0.578082139875581	0.680614620045888	-6.73150947369334	PYCARD
TNFRSF17	0.113642857142854	6.35973684210526	0.558922302121989	0.579275622292577	0.680614620045888	-6.73250436467423	TNFRSF17
HLA-DOB	0.120428571428573	6.54973684210526	0.554684701591368	0.582144287073799	0.682371959140751	-6.73487901758535	HLA-DOB
TGFBR2	-0.10507142857143	7.84157894736842	-0.551779888175048	0.584114682862556	0.683070582076918	-6.7364965252506	TGFBR2
PSMB8	-0.175285714285716	6.78684210526316	-0.548506750189684	0.586338771882785	0.683568101010991	-6.73830910523895	PSMB8
KLRC4	0.158642857142858	4.64789473684211	0.5454068926781	0.588448865187571	0.683568101010991	-6.74001593099792	KLRC4
CXCL2	-0.113357142857143	4.98947368421053	-0.545087782162472	0.58866629221872	0.683568101010991	-6.74019109670148	CXCL2
C8A	-0.233642857142858	4.64184210526316	-0.540198628968631	0.592002334186671	0.684379914202182	-6.74286221217065	C8A
CLEC4A	0.143857142857142	4.95	0.540027238851279	0.592119442871104	0.684379914202182	-6.74295541827782	CLEC4A
IL1RN	0.142642857142858	5.4921052631579	0.534428402086425	0.595951106375089	0.68576358010671	-6.74598416867475	IL1RN
TLR9	0.145714285714281	6.43236842105263	0.532701505714132	0.597135299945397	0.68576358010671	-6.74691207213248	TLR9
TLR4	0.0566428571428554	6.53973684210526	0.532234115917246	0.597455996350514	0.68576358010671	-6.74716270286689	TLR4
CD79B	0.119714285714286	6.72921052631579	0.490405339409814	0.626479188903422	0.717419716324887	-6.76871338630371	CD79B
BTLA	-0.113857142857142	4.93210526315789	-0.484803727263286	0.630413278347711	0.72026528583635	-6.77146718591592	BTLA
CD247	0.118285714285713	5.88315789473684	0.469839832297466	0.640975811140998	0.729384921532169	-6.77867018308165	CD247
IRF7	-0.0961428571428602	6.94815789473684	-0.468961738113312	0.641598006652325	0.729384921532169	-6.77908592440641	IRF7
S100A8	0.114142857142857	5.16210526315789	0.467269276208022	0.642797979137002	0.729384921532169	-6.77988506486767	S100A8
IL23A	0.101714285714286	4.92394736842105	0.449330013577471	0.655576039559926	0.742189730435724	-6.78817978821551	IL23A
ITGA4	0.114642857142856	5.31947368421053	0.433933917743338	0.666626814257769	0.75298528792298	-6.79504224982955	ITGA4
BID	0.125142857142854	8.08421052631579	0.417640074314177	0.678404200419282	0.764550765551889	-6.8020466680583	BID
FOXP3	0.0761428571428571	5.12710526315789	0.413082627279899	0.681713173569563	0.766541735891568	-6.80395827488056	FOXP3
DEFB103B	-0.155642857142858	5.48131578947368	-0.396776901496868	0.69360377775656	0.778151416580159	-6.81062729223684	DEFB103B
CFP	0.0800714285714275	4.72	0.390246003540088	0.698388541318366	0.781754741070333	-6.81322368696501	CFP
IFNA2	0.204	5.44631578947368	0.383234753911513	0.703539095060363	0.785750405044945	-6.81596344418583	IFNA2
LILRA3	0.204714285714286	4.73184210526316	0.37211842194149	0.711734204764364	0.788633185528265	-6.82020624732148	LILRA3
DEFB103A	0.216785714285713	5.98973684210526	0.372012497433088	0.711812461978895	0.788633185528265	-6.82024607936775	DEFB103A
CD1A	-0.153571428571428	4.82684210526316	-0.371463437191282	0.712218159105088	0.788633185528265	-6.82045236849451	CD1A
CCRL1	-0.0714999999999995	7.33131578947368	-0.371126170753614	0.712467405034589	0.788633185528265	-6.82057893388218	CCRL1
PDCD1	-0.0647857142857138	5.29026315789474	-0.366703135486701	0.715739046447597	0.788801777224946	-6.82222819009708	PDCD1
IL15	-0.0501428571428564	5.17105263157895	-0.366628949581498	0.71579396685805	0.788801777224946	-6.82225568497056	IL15
LIF	0.0526428571428559	6.39578947368421	0.360649138361108	0.720225862200275	0.79192976441048	-6.82445375364909	LIF
CD45R0	-0.153500000000001	6.43789473684211	-0.349999694798521	0.728142731026205	0.798867411302481	-6.8282793507976	CD45R0
CSF2	-0.155999999999999	4.35605263157895	-0.346059724470753	0.731079427626118	0.800322633326389	-6.82966582536281	CSF2
TLR2	-0.0694285714285714	5.69684210526316	-0.33811954061978	0.737010118438247	0.803375524364279	-6.83241256196692	TLR2
TAPBP	-0.0588571428571418	7.64763157894737	-0.33663637612884	0.738119740972222	0.803375524364279	-6.83291860462045	TAPBP
GPR183	0.0752142857142868	7.64842105263158	0.335837655862146	0.738717534475805	0.803375524364279	-6.83319020450902	GPR183
IL26	-0.0607857142857151	4.79421052631579	-0.319001487557123	0.751355975341086	0.815336069311178	-6.83876590414546	IL26
MR1	-0.066642857142857	4.65789473684211	-0.304434583364089	0.762347190821985	0.825460901608991	-6.84335987995269	MR1
IFIH1	-0.0501428571428573	6.34605263157895	-0.284285582696963	0.7776321382122	0.840180810198834	-6.84936199754009	IFIH1
TMEM173	0.0827857142857145	5.39	0.280035056106742	0.780868233381315	0.841847097593305	-6.85057591009855	TMEM173
CD83	-0.0640000000000054	8.17684210526316	-0.267868769866131	0.790152508762668	0.850012547305294	-6.85394979165188	CD83
ZEB1	-0.0376428571428615	7.54526315789474	-0.263278427974136	0.793663591459309	0.851945583056753	-6.85518396552418	ZEB1
ICOS	0.0632142857142846	5.73157894736842	0.256869173837783	0.798573181869629	0.855368257304323	-6.85687161228879	ICOS
BCL3	-0.047714285714286	7.14184210526316	-0.217812409062872	0.828663038676607	0.885689312305965	-6.86625941071172	BCL3
LTB4R2	0.0442857142857127	5.08763157894737	0.214083730152297	0.831550125280568	0.886867837477343	-6.86707506816556	LTB4R2
CMKLR1	0.0351428571428567	5.81789473684211	0.208176944171093	0.836128516929705	0.888275727232577	-6.86833842914332	CMKLR1
TCF7	-0.0318571428571461	7.32052631578947	-0.207769235660909	0.8364447491848	0.888275727232577	-6.86842432986958	TCF7
B2M	-0.0330000000000013	12.8236842105263	-0.203433177757895	0.839809625803486	0.889947513911157	-6.86932750330147	B2M
SELPLG	-0.0317142857142869	4.76763157894737	-0.19422474318991	0.846965578225062	0.895621047612459	-6.87118250866292	SELPLG
TNFRSF8	-0.0498571428571442	5.51026315789474	-0.184743812530073	0.85434698378933	0.900402907452262	-6.87300280843149	TNFRSF8
LILRB3	0.0302857142857142	5.22131578947368	0.183763455148087	0.85511101069913	0.900402907452262	-6.8731858461226	LILRB3
HLA-DRA	-0.0489285714285739	9.79894736842105	-0.172840602813237	0.863632938553213	0.906082688029755	-6.87515942869029	HLA-DRA
IL23R	0.0481428571428566	4.78447368421053	0.172176900036651	0.864151296028378	0.906082688029755	-6.87527545858993	IL23R
ARG1	-0.0301428571428612	5.38578947368421	-0.156652543477286	0.876292767025348	0.915605326737308	-6.8778622902787	ARG1
NCAM1	0.0341428571428581	6.09315789473684	0.154239924757321	0.878182447784956	0.915605326737308	-6.87824240463921	NCAM1
ENTPD1	0.0359285714285669	8.33447368421053	0.153502674992614	0.878760041959146	0.915605326737308	-6.87835738479781	ENTPD1
GZMB	-0.0211428571428582	5.46842105263158	-0.129146739183961	0.897877308369198	0.93259038901052	-6.88184647210723	GZMB
CXCR4	-0.0187857142857171	6.24315789473684	-0.127954891935544	0.898814479549374	0.93259038901052	-6.88200179056537	CXCR4
TAP1	0.0295714285714297	7.16578947368421	0.12125158379421	0.904088101140376	0.936107888055765	-6.88284854365958	TAP1
TNFRSF13C	-0.0265714285714296	5.34842105263158	-0.111201484022681	0.912002861840703	0.942339755373866	-6.88403277217629	TNFRSF13C
LTA	0.0190714285714275	5.57105263157895	0.104260946442475	0.917474087735708	0.94408083519093	-6.88479085238128	LTA
MAP4K4	-0.0146428571428583	6.97421052631579	-0.104244561555097	0.917487008847523	0.94408083519093	-6.8847925842683	MAP4K4
AIRE	0.0369285714285716	6.40921052631579	0.100344861596987	0.920562944832084	0.94528880905278	-6.88519704582552	AIRE
LTBR	-0.0122857142857153	8.48894736842105	-0.0761149574814516	0.93970036203778	0.962950680273767	-6.88736468866438	LTBR
LAMP3	0.0268571428571427	5.96578947368421	0.0654479997503533	0.948137556705134	0.967654678389467	-6.88813030564971	LAMP3
ICAM4	-0.0165000000000015	6.58684210526316	-0.0653883375341429	0.948184765343401	0.967654678389467	-6.88813426348114	ICAM4
IFNG	-0.0124285714285728	5.31684210526316	-0.0434105918259213	0.965586398504846	0.98309620146903	-6.88934667546607	IFNG
TNFRSF1B	0.0147142857142866	4.55684210526316	0.0401489914783962	0.968170540406379	0.98309620146903	-6.88948486775563	TNFRSF1B
CD80	-0.00685714285714401	5.05894736842105	-0.0387869550090799	0.969249776096227	0.98309620146903	-6.88953938355769	CD80
STAT6	0.00514285714285556	8.60078947368421	0.0358844913453102	0.971549791080783	0.983422089953461	-6.8896492795742	STAT6
HFE	-0.0055000000000005	5.24894736842105	-0.0231746629437096	0.981624136727115	0.991599991775155	-6.89002990054866	HFE
CXCR1	-0.00500000000000078	5.27631578947368	-0.0128683210985552	0.989795687259546	0.996153846125794	-6.89021826421407	CXCR1
IL20	-0.00635714285714251	6.19631578947368	-0.0114900345316766	0.990888587795122	0.996153846125794	-6.8902352882106	IL20
SELE	0.00300000000000011	5.20921052631579	0.00990534101720678	0.992145178736958	0.996153846125794	-6.89025248073264	SELE
MASP2	-0.00128571428571345	5.47605263157895	-0.00523932175069846	0.995845228103419	0.997325946595294	-6.89028831356134	MASP2
CTSG	0.000642857142858055	5.28947368421053	0.003372071450892	0.997325946595294	0.997325946595294	-6.89029646719855	CTSG
