# Supplementary material for: Comprehensive analysis of IRF8-related genes and immune characteristics in lupus nephritis
Source: Front Pharmacol. 2024 Dec 9;15:1468323. doi: 10.3389/fphar.2024.1468323 (PMC11663682; doi:10.3389/fphar.2024.1468323)
Supplement: Supplementary file 1 [file DataSheet1.ZIP › deg1_GSE32591_glom.txt]

logFC	AveExpr	t	P.Value	adj.P.Val	B	id
IFI44	3.18416196388839	9.81081218841304	15.5200295189917	5.85189231698913e-20	6.53890447500365e-16	34.7873303983548	IFI44
GATA3	1.3087510955625	7.07937921823913	11.9385143729665	1.00023513229397e-15	4.46876223221973e-12	25.5197023377407	GATA3
MX1	3.24147248708035	11.1572309686739	11.8768141711171	1.19977507577047e-15	4.46876223221973e-12	25.3447737478043	MX1
IFI27	2.14477949768749	11.7109782246304	11.6307046857606	2.49075184856488e-15	6.95791528896599e-12	24.6417227044978	IFI27
IFI44L	3.90609882056696	9.62497714076087	11.5123799903702	3.54862117294638e-15	7.93045859730058e-12	24.3006940867084	IFI44L
IFITM1	1.87277388533928	12.4062667148696	11.3341043653197	6.06964739017726e-15	1.13037066563068e-11	23.7831838459643	IFITM1
IFI16	1.60614760565625	9.2602035695	11.2000221517803	9.11293962827255e-15	1.45468553437596e-11	23.3910390724615	IFI16
PARP12	1.68684477165178	9.14727814023913	11.092463288712	1.26464746781767e-14	1.76639635067433e-11	23.07465649354	PARP12
ISG20	2.63155145505357	8.45268323254348	10.9515540191724	1.94709428562615e-14	2.41742572750962e-11	22.6577430147351	ISG20
MX2	2.84281248072768	9.19078212767391	10.8045246871191	3.06286223828542e-14	3.42244226506013e-11	22.2197922096715	MX2
TCF4	1.83497331761607	7.42821482804348	10.6810714504595	4.49004478217296e-14	4.56106912690915e-11	21.8497660682903	TCF4
HERC6	2.78701186265178	8.91890296526087	10.6228531497768	5.38127234754752e-14	5.01086143429133e-11	21.6745428141528	HERC6
NMI	1.73266444102232	9.14857073313043	10.5530206078685	6.69042832930832e-14	5.75068047320701e-11	21.4637521581907	NMI
GMFG	1.33934824906696	9.22276045130435	10.4860758101547	8.24831132804727e-14	6.58333076997145e-11	21.2610541869171	GMFG
OAS2	2.58443298262053	8.45202962447826	10.4602944059221	8.94215276463684e-14	6.6613076661368e-11	21.1828298111995	OAS2
CASP1	1.70993713109375	7.500129186	10.3745411764785	1.17051485521145e-13	8.17458312008294e-11	20.9219946330927	CASP1
GIMAP4	1.52819903622768	10.7569336991522	10.3322903268469	1.33702421521722e-13	8.78818151813954e-11	20.793115145233	GIMAP4
TYROBP	3.30501829393304	8.96681505078261	10.2422692164085	1.7763756748038e-13	1.1027345439032e-10	20.5177194501805	TYROBP
IFIH1	2.17271021511161	8.25583039578261	10.1170579625471	2.64179491795312e-13	1.49167294188802e-10	20.1328672614598	IFIH1
FGL2	1.66786151607589	10.045707038087	10.1137277990743	2.66989966330414e-13	1.49167294188802e-10	20.1226031281997	FGL2
GBP2	1.89782102429464	8.1447328623913	10.0436752328379	3.33664821136288e-13	1.77541462446518e-10	19.906349035191	GBP2
LY96	2.1500873466875	6.61377373532609	9.97986142577531	4.09009089086186e-13	2.0773943461132e-10	19.7087911057494	LY96
PYCARD	1.98826951394196	7.56061899341304	9.89912913399	5.2955347785159e-13	2.57270893978855e-10	19.458091702054	PYCARD
TGFBI	1.87388423952232	8.65839207795652	9.85741532992502	6.05349909746446e-13	2.81840828812783e-10	19.3282244290543	TGFBI
IFI6	2.964539776625	11.6128683607609	9.80612103316304	7.13793196367268e-13	3.19037007048314e-10	19.1682213023587	IFI6
PKP4	-1.15407147459375	6.73731814584783	-9.7474950994836	8.62058983983042e-13	3.70486426424096e-10	18.9849332820205	PKP4
HERC5	2.39340398965625	7.95971685395652	9.72530071178859	9.26006048144219e-13	3.832293178505e-10	18.915429753741	HERC5
KLHL26	-0.691555317424109	6.13418783619565	-9.46905115966648	2.12454191718804e-12	8.47843977952114e-10	18.1084468965687	KLHL26
HCLS1	2.10696183370089	9.7528503836087	9.42775460462023	2.43053261537505e-12	9.1746099919318e-10	17.9776280493066	HCLS1
MFNG	1.00122168735267	7.41315180730435	9.42365997802415	2.46320296901695e-12	9.1746099919318e-10	17.9646456773087	MFNG
C1QA	3.58156584416964	8.39525419415217	9.37386391348556	2.89793182446017e-12	1.04456420021026e-09	17.8065983129374	C1QA
LYN	2.21913169088392	8.2532676188913	9.356350937489	3.0686199729073e-12	1.07152373678957e-09	17.750941966644	LYN
ZNF22	0.49308154069643	8.95392463213044	9.21640152759728	4.85412779965303e-12	1.63832450208182e-09	17.3048494880833	ZNF22
XAF1	2.37166593291964	8.72946325017391	9.19715399381305	5.17104962171615e-12	1.63832450208182e-09	17.2433139664516	XAF1
CALHM2	1.04539119445089	7.35780888115217	9.19279406310161	5.24569612010228e-12	1.63832450208182e-09	17.2293688991229	CALHM2
HCK	2.62055754094643	8.39687607815217	9.19090959686832	5.27829623008284e-12	1.63832450208182e-09	17.2233408106551	HCK
OAS1	2.53049211465178	10.137143231913	9.16401926835949	5.76642284217641e-12	1.74145969833727e-09	17.1372774500743	OAS1
SF3B4	-0.550816407151786	6.81668773015217	-9.13110392245638	6.4264881494957e-12	1.85898209949493e-09	17.031814859834	SF3B4
C9orf167	0.588517865214283	7.0725646551087	9.12819827869362	6.4883033721409e-12	1.85898209949493e-09	17.0224989080371	C9orf167
PSMB9	1.30831361566071	10.7804285146087	9.03305173821221	8.88162046296471e-12	2.48108067632919e-09	16.7169010676706	PSMB9
MS4A4A	3.32207713320536	6.86985853147826	9.01714722775243	9.3611281350488e-12	2.55124989709842e-09	16.6657158754276	MS4A4A
OAS3	2.57568095829018	9.26116938286956	8.97026832527409	1.09321929225824e-11	2.90848389802228e-09	16.5146780980297	OAS3
EIF2AK2	1.20929534238839	6.88819376647826	8.95307138311984	1.15731177753086e-11	2.96044983702074e-09	16.459209118057	EIF2AK2
MS4A6A	2.45883349052678	8.54157028426087	8.95088182669961	1.16574004679535e-11	2.96044983702074e-09	16.4521442707233	MS4A6A
CALCOCO1	-0.759177438879465	8.42253231404348	-8.93282747587101	1.23764238571914e-11	3.07320355956126e-09	16.3938692717712	CALCOCO1
C3AR1	2.47529908383036	8.4133489006087	8.88154833117481	1.46725673745163e-11	3.56415799658358e-09	16.2281532058698	C3AR1
PANK2	0.509908128071425	9.36071850021739	8.87005874205068	1.52434490061166e-11	3.62404891902865e-09	16.1909826685041	PANK2
NAGK	0.961421526584827	9.94196543758696	8.77754944501488	2.07383980710418e-11	4.72996867967787e-09	15.8911707561908	NAGK
IFI30	2.5275577119375	12.1038824985	8.77750075238753	2.07417634959921e-11	4.72996867967787e-09	15.8910127025645	IFI30
CAPZA1	1.03989195367857	10.2524175802826	8.76458100695073	2.1654484687453e-11	4.83934423795199e-09	15.8490668262567	CAPZA1
SP110	1.26137917765178	8.01230927884783	8.60681392019631	3.66880095749788e-11	8.03827096060418e-09	15.3354139134622	SP110
ITGB2	2.69294689967858	8.28958336356522	8.5946178517163	3.82182108621549e-11	8.17604671519825e-09	15.2955974253636	ITGB2
PDK2	-0.836894513066964	7.22716698743478	-8.59026161056893	3.87802466355385e-11	8.17604671519825e-09	15.2813718834258	PDK2
LPAR6	1.68756695253125	9.63551364965217	8.57398455517693	4.09550951819019e-11	8.47467099189947e-09	15.2282009697998	LPAR6
TMEM140	1.17615898435714	9.55097423897826	8.55277757393685	4.39743769483573e-11	8.74296270288121e-09	15.1588850824641	TMEM140
MYD88	1.07880501733929	10.6165218113261	8.55240157640557	4.40298874786641e-11	8.74296270288121e-09	15.1576557042631	MYD88
SLCO3A1	1.55853171401339	7.1427925541087	8.54857428494874	4.45989685040477e-11	8.74296270288121e-09	15.1451410021023	SLCO3A1
USP46	-1.47716832213393	8.47965378904348	-8.53903335810486	4.60501276471999e-11	8.87179528154847e-09	15.1139370251431	USP46
VPS13D	-0.467019864026785	8.36329768604348	-8.50673564477611	5.13255702722005e-11	9.67362604855038e-09	15.0082375955708	VPS13D
LAP3	1.28588833589285	10.8397215816304	8.50317324352905	5.19435799993756e-11	9.67362604855038e-09	14.9965726239276	LAP3
ARHGEF6	1.04462100031696	8.4821783115	8.44821036855576	6.24882621389694e-11	1.14466203465712e-08	14.8164376963779	ARHGEF6
PLSCR1	1.50247942782143	10.2891949346522	8.43333045727451	6.56977207789725e-11	1.18404247094232e-08	14.7676188731815	PLSCR1
MICB	1.17213601983035	7.58966635567391	8.41002249537746	7.10625530672715e-11	1.26040153646618e-08	14.6911051802902	MICB
C1orf21	-1.63053507072322	7.84066314769565	-8.40430794573702	7.24439910732451e-11	1.26482680664444e-08	14.6723377744622	C1orf21
IFIT1	2.06388083506696	10.9463353263261	8.38893992636907	7.62949059172126e-11	1.31156812110605e-08	14.6218512467796	IFIT1
LOC391020	0.849167091151783	9.04147250726087	8.38008833577348	7.86059450516183e-11	1.33082246970725e-08	14.592761908715	LOC391020
ANXA6	0.998998867406243	8.95342123084783	8.34718277893238	8.78336699686654e-11	1.46485586302965e-08	14.4845570068745	ANXA6
LY86	1.58388375504017	8.33919619634783	8.22909169466187	1.30922511900037e-10	2.13535466975444e-08	14.0953920072744	LY86
SH3GLB2	-0.567240650374999	5.23473968193478	-8.22698592949635	1.31859201908946e-10	2.13535466975444e-08	14.0884408333569	SH3GLB2
ASB1	-0.46349604016518	5.73139552613043	-8.21084459757276	1.39267166584728e-10	2.2231018848825e-08	14.0351445974832	ASB1
TRIM22	1.3468814298125	10.4113581496522	8.20149391682894	1.43749021291596e-10	2.26232614635534e-08	14.0042592859073	TRIM22
GUCY1A3	1.28358029328571	8.52995648063044	8.15618026279692	1.67615614369191e-10	2.60130121522408e-08	13.8544773199068	GUCY1A3
MEF2C	0.666921223276784	7.40655458258696	8.12718757708345	1.84942646684579e-10	2.8308892247308e-08	13.7585481739577	MEF2C
CCND1	1.30663894525	8.15089139178261	8.10582518904318	1.98854675090095e-10	3.00270559386044e-08	13.687818746796	CCND1
ARPC1B	1.17806475210267	10.4010803727391	8.09667321430884	2.05132969540191e-10	3.05620773552279e-08	13.6575051025129	ARPC1B
PEX19	-0.534549295857145	8.35715404263044	-8.0758841951975	2.20146472528459e-10	3.23673247899079e-08	13.5886199411612	PEX19
SCPEP1	0.77850448694643	9.99092334867391	8.06334358171276	2.29733439272426e-10	3.32470729025988e-08	13.5470483599463	SCPEP1
SLC9A3R1	-0.869771931446428	9.35981679415217	-8.06035327272699	2.32080874029238e-10	3.32470729025988e-08	13.5371336500396	SLC9A3R1
IL10RA	2.16258515799553	7.59682039471739	8.02381428390529	2.62793310345084e-10	3.71702841746324e-08	13.4159237981968	IL10RA
SMAGP	0.762992650941959	7.57874503552174	8.01783974846459	2.68191076835819e-10	3.74595886570431e-08	13.3960940340277	SMAGP
RSAD2	3.06547772233929	9.28020238891304	8.00745063083126	2.77844518131395e-10	3.83288227851878e-08	13.3616050374205	RSAD2
TRIM38	0.774055744700893	8.49046301367391	7.982977951748	3.01990313794502e-10	4.11517044675581e-08	13.2803274932267	TRIM38
SPTB	-0.584572085383931	6.94785959456522	-7.87395906881143	4.37989193080242e-10	5.89649547407064e-08	12.9176764818157	SPTB
RHOG	0.729982585245532	9.53977885913043	7.84476737683465	4.83912732095301e-10	6.43719151003916e-08	12.8204136896185	RHOG
PECAM1	1.33810552447767	9.81615836045652	7.83964315948357	4.92460374285195e-10	6.47382614383856e-08	12.8033338437635	PECAM1
DYSF	1.0176336787991	9.96770967526087	7.80849103512173	5.47795664906963e-10	7.11752181357024e-08	12.6994566423788	DYSF
PPIC	0.865943204892858	9.06497210832609	7.78765535383877	5.88257778274173e-10	7.55539357981105e-08	12.6299398616628	PPIC
A2M	1.32290651396428	12.0514265671087	7.77263451129707	6.19281225675007e-10	7.83194009204152e-08	12.5798043180953	A2M
PTGER2	1.36581962258482	6.58676265169565	7.7700764040135	6.24726366787634e-10	7.83194009204152e-08	12.5712644223299	PTGER2
FRZB	1.68218017308482	9.0566822993913	7.76724161950668	6.30816724793034e-10	7.83194009204152e-08	12.5618003288038	FRZB
G6PC3	-0.513668972866077	8.41621141928261	-7.76024104803204	6.46114177099299e-10	7.93371408231601e-08	12.5384260500509	G6PC3
FGFR2	-0.800387882084824	6.66721971628261	-7.73394121301804	7.06995055696132e-10	8.5869160351615e-08	12.4505821966015	FGFR2
TRIAP1	0.512892694861604	9.26692912352174	7.73003086882627	7.16527309171385e-10	8.6091141426678e-08	12.4375171337895	TRIAP1
TNFRSF1B	1.36832219919196	6.37110956069565	7.72499488261627	7.28994271824579e-10	8.66572552485941e-08	12.4206895552653	TNFRSF1B
CKLF	0.85097734756696	8.1515676585	7.70894460142905	7.70202783513819e-10	9.05920621366675e-08	12.3670463386202	CKLF
PSME1	0.508685969241069	12.176281808913	7.69656588124429	8.03578767509235e-10	9.35332202932103e-08	12.3256620916111	PSME1
FAR2	1.19160415813393	7.06109091597826	7.69218566757089	8.15734175122796e-10	9.39692131218775e-08	12.3110157566846	FAR2
BTBD2	-0.407391561308036	5.84357822245652	-7.68706106130623	8.30190297468989e-10	9.46586365705968e-08	12.2938787048482	BTBD2
DBNDD2	0.747976085062497	9.0478942556087	7.6634892267906	9.00075506808199e-10	1.01590340536109e-07	12.2150299966043	DBNDD2
HLA-DPA1	1.2012494753125	11.968412561413	7.63546943528939	9.90888353832768e-10	1.10721864657273e-07	12.1212546554492	HLA-DPA1
SPTAN1	-0.75253281367411	9.95929058436957	-7.59025116022353	1.15728659343289e-09	1.28034855396229e-07	11.96981285718	SPTAN1
ERI3	-0.971926252120539	6.53939811154348	-7.57474325369889	1.22060411819022e-09	1.33715984477034e-07	11.9178450707276	ERI3
HLA-DRB1	0.928107289866073	12.8292470123913	7.53964532559083	1.37707070300238e-09	1.49392116848045e-07	11.8001753521121	HLA-DRB1
TLR2	1.87998112780803	8.25874784276087	7.5344614412358	1.40183096130309e-09	1.50615953476931e-07	11.7827894646029	TLR2
ATP6V0E1	0.364167694107138	11.9330787652174	7.52462593052599	1.45004596423764e-09	1.54312510518013e-07	11.7497983769085	ATP6V0E1
PRKCSH	-0.619835185415178	8.24527936736957	-7.51844571606095	1.48119146152928e-09	1.56139937652152e-07	11.7290652464187	PRKCSH
GYG2	-0.647036935308035	5.73918956306522	-7.51028438056642	1.5233536314564e-09	1.59083677363494e-07	11.7016824792677	GYG2
HLA-DMB	0.990676615124997	10.3788021504565	7.50470045772868	1.55289364554414e-09	1.60666977734353e-07	11.6829451505038	HLA-DMB
WBP11	-0.777341254325897	7.88374420041304	-7.50013547010772	1.57747054352968e-09	1.61712439022024e-07	11.667625594797	WBP11
PTPRC	2.26019428328125	7.51514544713043	7.43828124936794	1.95171370523352e-09	1.98258626747994e-07	11.459933079042	PTPRC
SNTB2	0.800199336803572	7.69672334778261	7.43335709341246	1.98509108083129e-09	1.99832502137016e-07	11.4433897162818	SNTB2
USP11	-1.27973934442857	9.33038547543478	-7.41299511486736	2.12931075416262e-09	2.12436771134046e-07	11.374966992361	USP11
FAM49A	1.2909389213125	6.2689912215	7.3864808001622	2.33300400650414e-09	2.30429593672914e-07	11.2858374536517	FAM49A
HLA-A	0.396018935401782	13.9397304926087	7.38426336430504	2.35090152843317e-09	2.30429593672914e-07	11.2783817409018	HLA-A
SIK1	-1.8849705730625	6.74463116658696	-7.37969368830049	2.38822079059192e-09	2.32051992296297e-07	11.2630162617474	SIK1
STK10	0.896930832433037	7.27682684771739	7.36370546851341	2.52353853675154e-09	2.43086375945359e-07	11.2092476691501	STK10
FGR	1.34440998366072	8.25839529847826	7.34982553715745	2.64724345013448e-09	2.5282306249404e-07	11.1625588193085	FGR
GMPR	0.908573261736606	7.44066345104348	7.34537929877905	2.68814468932715e-09	2.54158090220394e-07	11.1476006823752	GMPR
H2AFZ	0.519330677589286	11.3676881341304	7.34338316119236	2.70671314983237e-09	2.54158090220394e-07	11.1408849129733	H2AFZ
HLA-DPB1	1.05343850678572	12.4060551680435	7.31577475195396	2.97714559774678e-09	2.76709227145262e-07	11.047979760689	HLA-DPB1
OSBP	-0.388760557620538	8.54682829567391	-7.31390583555805	2.99640383788945e-09	2.76709227145262e-07	11.041689338279	OSBP
PHF11	0.832339973830356	10.607134955587	7.30594906777788	3.07980432854679e-09	2.82079783337556e-07	11.0149064965946	PHF11
C1QB	3.11576288476786	8.12149908104348	7.27845233324403	3.38638143017261e-09	3.07637610575193e-07	10.922328504791	C1QB
GNG11	0.947049389821425	10.7987474357609	7.24889509512889	3.75020078120184e-09	3.37941480073785e-07	10.8227748289885	GNG11
AOAH	1.68049426543303	6.47702535128261	7.23666660726443	3.91196819964522e-09	3.49698661302685e-07	10.7815760282363	AOAH
GLIPR1	1.96643559663839	6.44300389580435	7.20341027670339	4.38823065382093e-09	3.89159439093612e-07	10.6695005853092	GLIPR1
HIPK3	-0.34435694028125	5.4395985993913	-7.20057148743432	4.43148662482699e-09	3.89901035793833e-07	10.6599316062639	HIPK3
NETO2	2.17533133179464	7.53460680358696	7.1958988486448	4.50361977042272e-09	3.93151932146121e-07	10.6441803829194	NETO2
ADAP2	1.45634564091072	7.16577317878261	7.18876552707397	4.61601866371873e-09	3.99840252313125e-07	10.6201326298982	ADAP2
STAT1	0.995993757290183	10.9313662418913	7.18333684677281	4.7034406953027e-09	4.04278817917788e-07	10.6018301788212	STAT1
PPME1	-0.563235634209821	9.05497799906522	-7.17893080055509	4.7756147029802e-09	4.07348997641991e-07	10.5869746167761	PPME1
TRPV2	1.23061459647768	7.47845169921739	7.16861574170971	4.9489594357249e-09	4.189369146575e-07	10.5521930739621	TRPV2
UBE2L6	0.977680715303567	10.9484764790652	7.16600162815489	4.99388366517724e-09	4.19561323869854e-07	10.5433778398122	UBE2L6
ZMYND10	-0.383000432495535	5.39422704573913	-7.16379404885373	5.03214007045694e-09	4.19620396621536e-07	10.5359333035134	ZMYND10
PDE4B	-1.192546184375	7.90387267784783	-7.14797479724452	5.31502326460674e-09	4.39926444138635e-07	10.4825812202083	PDE4B
LYZ	2.63414324191964	8.79947479128261	7.13203137314979	5.61627736976818e-09	4.61443259777865e-07	10.4288009130606	LYZ
APOBEC3G	1.05901521661607	8.07513112621739	7.12698375134813	5.71517909783404e-09	4.66141687877354e-07	10.4117723581275	APOBEC3G
CD163	2.97301505937946	8.47659298134783	7.11342262047444	5.98963284950916e-09	4.84986648263879e-07	10.3660182903961	CD163
STX18	0.51492169472321	10.1532641385435	7.10540608460819	6.15805282942925e-09	4.92289089747614e-07	10.3389681585599	STX18
SIRT3	-0.442658965991074	7.03872009943478	-7.10320303557972	6.20516350749887e-09	4.92289089747614e-07	10.3315340379956	SIRT3
PTP4A2	0.594824174441962	10.4290179562609	7.10288525993166	6.21198869289543e-09	4.92289089747614e-07	10.330461700146	PTP4A2
C1orf38	1.32520626958482	7.1439194673913	7.09568342427311	6.36870536053337e-09	5.01154321821126e-07	10.3061580903052	C1orf38
ARPC2	0.780473280625001	10.8017983393478	7.09310393752247	6.42579626033204e-09	5.02110821069582e-07	10.2974528197225	ARPC2
CACNB2	-1.03256890201339	7.47723938745652	-7.07588008270226	6.8203918873169e-09	5.29243464922771e-07	10.2393199329446	CACNB2
QSK	-0.690070385803571	6.7961367013913	-7.07342887942643	6.87849065784678e-09	5.30070721453655e-07	10.2310459899661	QSK
MMRN2	1.52946703799107	8.37673631297826	7.0414489617367	7.6835720297515e-09	5.88056396304406e-07	10.123081508187	MMRN2
VAMP2	-0.399367150558041	6.96200738573913	-7.03928078071804	7.74145855399119e-09	5.88456176070051e-07	10.115760564092	VAMP2
CASP4	0.86522920633482	7.6972776083913	7.01741377334996	8.35028625028983e-09	6.30446611896882e-07	10.0419179925656	CASP4
RNASE6	2.11299536638839	7.56908635473913	7.01386319887404	8.4535778432739e-09	6.32761256855045e-07	10.0299267658332	RNASE6
DDX58	1.69794331005803	6.3948143356087	7.01115802554562	8.53313455605059e-09	6.32761256855045e-07	10.0207904411411	DDX58
ARAP3	0.720332989870537	8.04323005413043	7.01055983914695	8.55082779533844e-09	6.32761256855045e-07	10.0187701266891	ARAP3
RTP4	1.64176673316518	8.48799351991304	7.00825258784592	8.61941725830532e-09	6.33640581870419e-07	10.0109775228798	RTP4
NOV	-0.951442184370537	7.66721857730435	-6.96900072899598	9.87456163434366e-09	7.21165697399713e-07	9.8783845252851	NOV
TNNI3K	-0.938056601517859	5.08495099204348	-6.94537260062861	1.07168572779056e-08	7.77598462489074e-07	9.79854948716217	TNNI3K
CD300A	1.67462560297768	6.97640139513044	6.91955474707371	1.17197824903822e-08	8.42252628805033e-07	9.71130069104754	CD300A
FAM38B	1.24210436161161	6.86079602573913	6.91859877299314	1.175867282026e-08	8.42252628805033e-07	9.70806978710016	FAM38B
TRIM21	1.1052135060625	8.93335992263044	6.91040349653216	1.20974198615779e-08	8.60997258173702e-07	9.68037141461673	TRIM21
LAGE3	0.611282052031248	8.55196841736957	6.90659734367721	1.22580541580145e-08	8.66908209883884e-07	9.66750690302185	LAGE3
HLA-DQB1	1.74178144604464	9.88092513506522	6.90008612629208	1.25378246802264e-08	8.77143936162019e-07	9.64549877477639	HLA-DQB1
LCP1	2.11257871516964	8.82335541091304	6.89907019045534	1.25820503298157e-08	8.77143936162019e-07	9.64206479956131	LCP1
APOBEC3A	2.15026118822768	6.3267036685	6.89778359025213	1.2638282953471e-08	8.77143936162019e-07	9.63771591871953	APOBEC3A
CLEC2B	1.04709391254018	8.78066403547826	6.89175655547273	1.290507460383e-08	8.90131503846892e-07	9.61734328965682	CLEC2B
TRIM5	0.848302868133928	6.59895418178261	6.88964235078938	1.29999927174547e-08	8.91177414876308e-07	9.61019666697289	TRIM5
RIN2	0.843268589098216	9.99330256141304	6.88671352138686	1.31326407306416e-08	8.94781265391399e-07	9.60029623187059	RIN2
SYNM	0.983475382285714	8.2705539713913	6.87825035469034	1.35236128765289e-08	9.14751883501853e-07	9.57168692866025	SYNM
PRDX6	-0.392524831473217	11.3832765019565	-6.87659461972369	1.36014561350705e-08	9.14751883501853e-07	9.56608964139412	PRDX6
THTPA	-0.380143460531253	8.55759678978261	-6.8743286254143	1.37087185463975e-08	9.14751883501853e-07	9.55842926132537	THTPA
RNF130	0.573458283991068	9.58977642447826	6.87339401816873	1.37532053363443e-08	9.14751883501853e-07	9.55526971680135	RNF130
C1orf54	0.829683491473215	9.43746833071739	6.86030183885605	1.43918086417882e-08	9.46442000582097e-07	9.51100846163889	C1orf54
JAG2	0.693099658343749	7.56020990056522	6.86015646487664	1.43990639071914e-08	9.46442000582097e-07	9.51051697277079	JAG2
SYT11	0.83907498488839	6.11272226995652	6.84750408738952	1.50447581483041e-08	9.83100161106138e-07	9.46773967469832	SYT11
MYO5C	-0.78166143353125	9.5616260585	-6.84247598206875	1.53093436133266e-08	9.94573287996e-07	9.45073905700967	MYO5C
MAP4K4	0.758085503696427	7.82402886458696	6.82555719061775	1.62343452849916e-08	1.04856979314738e-06	9.39353165613122	MAP4K4
PNMA2	-0.490940238486608	7.22174335347826	-6.82105928880261	1.64895447864044e-08	1.05893203128324e-06	9.37832219055685	PNMA2
KIAA0323	0.418408782120535	8.33844543215217	6.81458219367779	1.68641151596576e-08	1.0709675942783e-06	9.35641964526848	KIAA0323
CASP7	0.714544471723212	8.79071768432609	6.81450466067998	1.68686501336121e-08	1.0709675942783e-06	9.35615746081202	CASP7
YARS2	0.552069805638392	7.59050205158696	6.81257204025844	1.69820863892839e-08	1.07207815431558e-06	9.3496221122097	YARS2
TAP1	0.974553285124996	10.1166325488913	6.8039183625659	1.74994631907747e-08	1.09853371738043e-06	9.32035820154359	TAP1
SFT2D2	0.539679632665175	7.1851843376087	6.79498787794734	1.80499492142454e-08	1.12676051687139e-06	9.2901571666671	SFT2D2
FAM129A	1.25059396251785	6.61903956706522	6.79141052830672	1.82752967783395e-08	1.1344898122287e-06	9.27805902851319	FAM129A
DDX39	0.900212684348213	8.31784066956522	6.78490254680661	1.86925039234143e-08	1.15391362314355e-06	9.25604946149471	DDX39
LIPA	1.15073908790178	11.6077858273913	6.78255006429138	1.88456505190497e-08	1.15391362314355e-06	9.24809339364675	LIPA
ARHGEF16	-0.69915794069643	7.80154475621739	-6.78175039389051	1.88979947230419e-08	1.15391362314355e-06	9.24538890292975	ARHGEF16
HCP5	1.10676684535268	9.23477439591304	6.77357313186375	1.94416847217277e-08	1.18065970152492e-06	9.21773292255981	HCP5
HN1	0.693408789562502	6.73480740636957	6.77133464502713	1.95932295630183e-08	1.18343106560631e-06	9.21016209701535	HN1
BID	0.952250818374999	6.84412366341304	6.7601929411697	2.03653001046149e-08	1.22345087832778e-06	9.17247874435989	BID
LIMA1	0.775942943973211	9.73814916852174	6.75196652578564	2.09548398207694e-08	1.25213572276619e-06	9.14465463723931	LIMA1
CBR3	0.812113707446429	6.52508667147826	6.74546253890284	2.14330156456062e-08	1.27389636608512e-06	9.12265582275946	CBR3
BTN3A3	1.37664564316518	7.55446776230435	6.72254705213832	2.32065233306814e-08	1.36515270051237e-06	9.04514454454403	BTN3A3
SPINT1	-0.627349413593752	6.50611943013043	-6.72178863245463	2.32676675831176e-08	1.36515270051237e-06	9.04257913174305	SPINT1
GIMAP5	0.763998892544636	10.7489332651087	6.72095700387029	2.33348993912531e-08	1.36515270051237e-06	9.03976607947865	GIMAP5
TPP2	0.381615447107143	7.09571003852174	6.71683882059911	2.36707050811869e-08	1.37758572175616e-06	9.02583591345236	TPP2
ICOSLG	-0.321945454285713	6.20463243263043	-6.70916396053268	2.43094933875154e-08	1.40743149799014e-06	8.99987463036599	ICOSLG
PHF16	0.635197364562498	6.43366216902174	6.70666133248666	2.45214991426173e-08	1.41238779082271e-06	8.99140906197954	PHF16
DOK2	0.909069060611604	6.5047904716087	6.69382479609492	2.5638370479209e-08	1.46914436787016e-06	8.94798671401549	DOK2
RHBDF2	0.705934751241069	7.31529803491304	6.68872478478446	2.60961162167064e-08	1.48774491125243e-06	8.93073459058245	RHBDF2
SH2B3	1.21223458439732	9.294653743	6.68677773050343	2.62730217272323e-08	1.49022713086342e-06	8.92414813773695	SH2B3
POSTN	2.00868330772768	11.1069837831522	6.67332640093141	2.75284174099835e-08	1.55354816231897e-06	8.87864484547897	POSTN
PRKCH	0.983604542236604	8.92271453993478	6.67101178231305	2.77504143604846e-08	1.55820668373897e-06	8.87081486368278	PRKCH
PDLIM1	0.815172522821427	11.0466817885435	6.66715649430579	2.81241630236482e-08	1.57129698813122e-06	8.85777300825034	PDLIM1
C20orf24	0.49966131629464	11.1861829330435	6.65800645237942	2.90315009385625e-08	1.61392035565919e-06	8.82681963943144	C20orf24
TNIP2	0.439253878642855	9.75683691993478	6.65566705527583	2.92681460871345e-08	1.6159752167844e-06	8.81890574042372	TNIP2
C8orf4	1.59192175538393	8.71425969076087	6.65478666256864	2.93577026138565e-08	1.6159752167844e-06	8.81592747495854	C8orf4
ZFYVE26	0.318935231696426	7.11492456419565	6.647461532977	3.01135527634833e-08	1.64945509107433e-06	8.79114736740646	ZFYVE26
CYFIP1	0.384675996160711	11.7073381036957	6.63817901714988	3.10994173955571e-08	1.69514580477051e-06	8.75974554104525	CYFIP1
ACTN1	1.00631825805804	6.70441946715217	6.62479555372215	3.2577955671598e-08	1.76220681947748e-06	8.71447054940705	ACTN1
MCAM	0.923538404888394	7.17114032769565	6.62420192726369	3.26451415457168e-08	1.76220681947748e-06	8.71246236794522	MCAM
TIE1	1.43408681552232	6.69565690436957	6.61611138227612	3.35747605036951e-08	1.80367487436678e-06	8.68509285612325	TIE1
PPP1R10	-0.521153247892858	7.63366089630435	-6.61409229153875	3.38108586950134e-08	1.80766763185684e-06	8.67826248310187	PPP1R10
IFIT5	1.0493572975	8.62025179421739	6.60750726044456	3.45924700968848e-08	1.83864436158578e-06	8.65598605373909	IFIT5
FXYD5	1.22749907566071	8.21966308267391	6.6064524094114	3.47193449341865e-08	1.83864436158578e-06	8.65241761691766	FXYD5
ADAR	0.892574906116071	11.5073313673913	6.59677089259097	3.59057775365818e-08	1.89250546317814e-06	8.6196663023895	ADAR
SLC22A8	-1.30475149709375	6.72172026013043	-6.58376202840797	3.75640778355766e-08	1.96421669794689e-06	8.57565943082004	SLC22A8
IKBKB	0.284703814982142	6.48808117295652	6.58334952680956	3.76178963093463e-08	1.96421669794689e-06	8.57426401476872	IKBKB
CMTM6	0.822650265196426	9.85776561078261	6.57741894020976	3.84002320048711e-08	1.9905454598145e-06	8.5542020215792	CMTM6
SLC37A4	-0.907806800058038	8.90457411576087	-6.57626285848426	3.85546220498982e-08	1.9905454598145e-06	8.55029124483844	SLC37A4
RCBTB1	0.854799380861607	8.15480461691304	6.57550210099131	3.86565567191468e-08	1.9905454598145e-06	8.54771776852832	RCBTB1
GLA	0.534652879968744	8.96501837523913	6.56927630226592	3.95009526063778e-08	2.02469561662232e-06	8.52665735458972	GLA
RHOBTB2	-1.17749132200893	7.78498203415217	-6.55995583394653	4.07996828302108e-08	2.08171532394875e-06	8.49512877410724	RHOBTB2
LST1	1.32994302683929	7.64180944608696	6.55558200310161	4.14237791491901e-08	2.09623582324828e-06	8.48033347836162	LST1
ATG4A	0.476940947066963	8.40454483636957	6.55533386902616	4.14594699246349e-08	2.09623582324828e-06	8.47949412222704	ATG4A
SAMHD1	1.19469586132589	7.99626905873913	6.55314256513135	4.17759978821684e-08	2.09665570534754e-06	8.47208167717002	SAMHD1
USP3	0.622949255959821	8.84356952071739	6.55197581324894	4.19455169362531e-08	2.09665570534754e-06	8.46813495994428	USP3
RIT1	1.01812712132142	7.96319132169565	6.55139140180686	4.20306853407776e-08	2.09665570534754e-06	8.46615810191244	RIT1
IGSF6	1.78230042271875	5.69796342213044	6.54830570729892	4.2483250589878e-08	2.10981263151688e-06	8.455720321941	IGSF6
SLA	1.14264906	8.5343289286087	6.54464749279436	4.30261028791159e-08	2.12731713969576e-06	8.44334599972274	SLA
PAK4	-0.321839290924113	7.85575072426087	-6.5242246896812	4.61866812108535e-08	2.27352412268756e-06	8.37426543629267	PAK4
LCP2	1.24438138315625	6.53472302586957	6.52239095299032	4.64815797545848e-08	2.2780051411304e-06	8.36806295285579	LCP2
TRIM14	0.682635993674105	6.22763948584783	6.51228770737869	4.81404572241986e-08	2.34900204813622e-06	8.33389000228114	TRIM14
TLR1	1.53199409593303	5.76617562204348	6.50640636601609	4.91332561235954e-08	2.35568389582022e-06	8.31399756627997	TLR1
CROP	0.501818419410712	9.22528856908696	6.50613329040676	4.91798467101021e-08	2.35568389582022e-06	8.31307395236536	CROP
PLEKHB1	-0.912024878674107	6.21352026663043	-6.50543643047007	4.92989412284834e-08	2.35568389582022e-06	8.31071699131259	PLEKHB1
MYH9	-0.630490913089286	9.6412420398913	-6.5029907496978	4.9719198624409e-08	2.35568389582022e-06	8.30244510487612	MYH9
YARS	0.51633805254464	9.67536913286957	6.5029648029824	4.97236763678929e-08	2.35568389582022e-06	8.30235734712108	YARS
MLF2	-0.494294536526786	8.70264822932609	-6.50262245461402	4.97827947638962e-08	2.35568389582022e-06	8.30119944692577	MLF2
KRAS	0.925081931745535	8.73707011265217	6.50229821506116	4.98388508384129e-08	2.35568389582022e-06	8.30010279602438	KRAS
NUCB1	-0.843690585674105	9.0924523751087	-6.50157597788835	4.99639415884547e-08	2.35568389582022e-06	8.29766003194094	NUCB1
ATP9B	-0.330396058415179	7.06101380328261	-6.49461073320755	5.11865433928669e-08	2.38794813305633e-06	8.27410234387958	ATP9B
PLAC8	1.91731461582143	6.5930932085	6.49424724544962	5.12511609153674e-08	2.38794813305633e-06	8.27287297894019	PLAC8
BCAM	-0.47861802336161	8.34085232671739	-6.49403246032616	5.12893817731805e-08	2.38794813305633e-06	8.27214654720329	BCAM
TSPYL2	-0.589998843598218	7.92904924763043	-6.48535023883959	5.28584700573735e-08	2.45079064075142e-06	8.24278257399153	TSPYL2
FKBP8	-0.297270419419642	6.18626492434783	-6.46649039805666	5.64342194189758e-08	2.60576846193238e-06	8.17900030307707	FKBP8
NRSN2	-0.41039309865625	5.42510834626087	-6.46329925706092	5.70627302078702e-08	2.62394628536108e-06	8.1682086225	NRSN2
PRB4	-0.253266207098214	5.56187792073913	-6.46158986049506	5.74022771104237e-08	2.62874198537653e-06	8.16242790817727	PRB4
RNF7	0.631770753299104	8.82946749130435	6.44969461207077	5.98216852753915e-08	2.71814004860268e-06	8.12220258581476	RNF7
FSCN1	0.453267087973213	6.48813751082609	6.44960197711358	5.98409210628477e-08	2.71814004860268e-06	8.12188933698493	FSCN1
CERK	-0.668549086986609	8.58829853191304	-6.44495987806806	6.08128188274723e-08	2.74678781262424e-06	8.10619206151666	CERK
PPARG	1.33929177504018	7.19362444523913	6.44424799425088	6.09632519716137e-08	2.74678781262424e-06	8.10378485330215	PPARG
ADA	1.11696885847768	6.72774313202174	6.43728519781373	6.24543603244018e-08	2.80267077214805e-06	8.08024084502811	ADA
GOLGB1	-0.542644554839288	10.1911264414783	-6.42219763449893	6.58116675715923e-08	2.93508518382118e-06	8.02922649457362	GOLGB1
LPIN1	-0.750699675674108	8.10605666380435	-6.42167820931246	6.59304081921528e-08	2.93508518382118e-06	8.02747027424123	LPIN1
PSMC2	0.498513621607142	11.9542318167391	6.41009459808267	6.86347628008123e-08	3.04335253784237e-06	7.98830637146887	PSMC2
DDX18	0.436451130700892	7.95225360752174	6.40581137284372	6.96625739555312e-08	3.07671779201227e-06	7.97382552167667	DDX18
HAAO	-0.414903213120538	7.75255690754348	-6.38830487226319	7.40258301565146e-08	3.25655364633423e-06	7.91464276343928	HAAO
HLA-DMA	0.810577334397315	10.4388424503696	6.35798225602141	8.22391264847007e-08	3.60368627192175e-06	7.81214889612897	HLA-DMA
GPR65	1.41927412312053	6.50028073491304	6.34455192686036	8.61620295940439e-08	3.76083796360877e-06	7.7667595887994	GPR65
NOTCH4	0.817855877473214	6.97988539382609	6.33499765740799	8.90660203045144e-08	3.87246580109978e-06	7.73447254995994	NOTCH4
GCA	0.831981978665176	7.61327841004348	6.33221285814978	8.99307052560743e-08	3.89110557151437e-06	7.72506222572922	GCA
VSIG4	2.2265404954241	8.32940960630435	6.33137918622979	9.01911887437106e-08	3.89110557151437e-06	7.72224514108373	VSIG4
LLGL1	-0.357392788660714	6.38997762041304	-6.32898803241442	9.09425000874907e-08	3.90842883068316e-06	7.71416522448137	LLGL1
RNF141	0.54568838045089	6.82778125728261	6.32770626276991	9.13478078693115e-08	3.91080614992983e-06	7.70983407461935	RNF141
PPP1R15A	-0.902228864049109	7.6686661665	-6.32549794567107	9.20503346596288e-08	3.92584137208661e-06	7.7023721854635	PPP1R15A
CCRL2	1.40120124285714	7.33580609732609	6.31532878589195	9.5355701974751e-08	4.05134834169531e-06	7.66801233410603	CCRL2
ZNF609	-0.285984141763394	6.69296870743478	-6.30918629532477	9.74093951625445e-08	4.12292644525103e-06	7.64725926988851	ZNF609
CAB39L	-0.454026642022325	7.0945045848913	-6.30003572888095	1.00551005390761e-07	4.23339105675576e-06	7.61634505343702	CAB39L
NRAS	0.890527700477676	7.16791363919565	6.29938856817094	1.0077698416834e-07	4.23339105675576e-06	7.61415877989262	NRAS
RAC2	1.40233590577232	8.54797293597826	6.29427121595954	1.02581837367683e-07	4.29306910391945e-06	7.59687148825824	RAC2
SLC19A2	-0.759082726312501	5.29367486976087	-6.29262246203617	1.03170187603567e-07	4.30158088165023e-06	7.59130187777297	SLC19A2
LPHN2	1.1498894723616	7.90132757106522	6.28226604215236	1.0694365468307e-07	4.44233604992053e-06	7.55631898299293	LPHN2
PDCL	0.38828908771875	7.65012060747826	6.26892342932114	1.12008980938411e-07	4.63551241854002e-06	7.51125385684916	PDCL
RANGAP1	-0.883064633946431	7.10088360826087	-6.26683308297748	1.12823967638651e-07	4.65201112322617e-06	7.50419414545119	RANGAP1
NCKAP1L	0.982721568089286	7.16738537997826	6.26082762702517	1.15198463798349e-07	4.73214118151646e-06	7.48391273905566	NCKAP1L
SATB1	0.622710334647322	7.84390242958696	6.2597885643784	1.15614331712368e-07	4.73214118151646e-06	7.48040377253292	SATB1
TOLLIP	-0.525302449379464	7.04688237141304	-6.25372660420218	1.18070581038011e-07	4.81503895079829e-06	7.45993293194979	TOLLIP
HEPH	1.1368435348125	6.7267310093913	6.25109581945744	1.19152693532385e-07	4.84149890011226e-06	7.4510493214959	HEPH
CORO1A	1.38123512828571	7.4116613103913	6.24375851451708	1.22223314069073e-07	4.94827286741962e-06	7.42627399824422	CORO1A
NCF2	1.92694632308482	8.19023899623913	6.23839578622806	1.24517428093479e-07	5.01763458786092e-06	7.40816723377616	NCF2
GBP1	1.74965702637053	9.19728050978261	6.23766201138835	1.2483465325088e-07	5.01763458786092e-06	7.40568978656148	GBP1
CDC37	0.464182415142854	8.60132733604348	6.23122287050292	1.2765324362548e-07	5.09545335204023e-06	7.38395008917144	CDC37
MAP2K1	0.531545616803573	9.84893083243478	6.23115623784707	1.27682740162096e-07	5.09545335204023e-06	7.3837251329243	MAP2K1
UBOX5	-0.40112911459375	7.13585745991304	-6.22487144147352	1.30495652842769e-07	5.18917588919964e-06	7.3625079513309	UBOX5
MICALL1	0.485417680794643	7.29441217854348	6.22345385075469	1.31138629611267e-07	5.19625194069608e-06	7.35772242517799	MICALL1
ITPKB	0.819215663348213	6.72646093582609	6.22076697455393	1.32366004160716e-07	5.22635240456481e-06	7.34865222239809	ITPKB
TM4SF1	0.902627183718751	10.330129917587	6.21302447250489	1.35967292713816e-07	5.34964270698654e-06	7.32251699439944	TM4SF1
CYTIP	1.61636513347321	6.35908493165217	6.20088794176582	1.41810129947307e-07	5.55995225274109e-06	7.28155395861902	CYTIP
RIC3	-0.67831196020536	6.18707792993478	-6.19453702596326	1.44966798347223e-07	5.66384267388766e-06	7.26012066807731	RIC3
YEATS2	0.479314598464288	8.51889213969565	6.19179125870009	1.46353175321294e-07	5.69808495135939e-06	7.25085463948229	YEATS2
MGST2	0.441110116589284	10.2744776188261	6.18749855538991	1.48547176036018e-07	5.76342411467521e-06	7.236368818398	MGST2
ARHGAP25	0.786964733665172	7.87296459319565	6.18300632328602	1.50878301220434e-07	5.83361293369251e-06	7.22121046021966	ARHGAP25
RAP2C	0.695504733732142	7.63202122013043	6.17855391700325	1.53224769754833e-07	5.88845547634807e-06	7.20618728108495	RAP2C
OLFML1	0.753861446874999	8.07020993234783	6.17831692252354	1.53350684053811e-07	5.88845547634807e-06	7.20538764352917	OLFML1
IKZF5	-0.351158967915183	5.87614344115217	-6.17567586661394	1.54760871637672e-07	5.92225335506626e-06	7.19647667163655	IKZF5
H2AFY	0.554695154004463	9.30070485795652	6.17113766986833	1.57214314024778e-07	5.9956066379279e-06	7.18116537245381	H2AFY
GALNT1	0.631141731915177	8.56542696628261	6.16989883654133	1.57890768547073e-07	6.00092329164966e-06	7.17698585245473	GALNT1
RPS6KA3	0.714578253013389	7.17772467828261	6.15518695785392	1.66149523611419e-07	6.2934060231661e-06	7.12735645312925	RPS6KA3
C19orf29	-0.251377154151789	6.66447623145652	-6.15414448682144	1.66750821466143e-07	6.29484351034691e-06	7.12384010234062	C19orf29
FHL5	1.2226774182991	5.7952483898913	6.14792645935625	1.70382737205714e-07	6.41029193783383e-06	7.10286708946812	FHL5
POLR2D	0.501365995562496	6.79948949123913	6.14682424990183	1.71034715442393e-07	6.4132278870916e-06	7.09914958059156	POLR2D
ZFPM2	-1.02644489626339	6.68755268136957	-6.14085492637534	1.74609158778914e-07	6.52536033510229e-06	7.07901729027225	ZFPM2
TACC3	0.636579653683031	5.86902260623913	6.13526320055249	1.78025047463343e-07	6.63083960118465e-06	7.06015991569509	TACC3
HDAC9	0.735167419745538	6.39690582852174	6.13059976334345	1.80924772147598e-07	6.7064907907517e-06	7.04443413829975	HDAC9
RFTN1	0.744725134102675	9.88474500043478	6.13007101311911	1.81256507858154e-07	6.7064907907517e-06	7.04265117844227	RFTN1
GPRC5B	0.495580011620534	7.80033259421739	6.12764562051184	1.82785979046412e-07	6.74076082463565e-06	7.03447285139909	GPRC5B
C18orf1	0.374870709321425	5.60921501980435	6.1214439740787	1.8675556757691e-07	6.8644957635013e-06	7.01356236135602	C18orf1
ARHGDIB	0.944157030861605	10.8661505393913	6.11875855898522	1.88501028035199e-07	6.89867328122965e-06	7.0045083206836	ARHGDIB
UCP2	1.18632886775446	7.79852387104348	6.11811738961902	1.88920173980336e-07	6.89867328122965e-06	7.00234662822512	UCP2
GLB1L2	-0.915224120383932	7.9365073221087	-6.11658743767575	1.89924094422081e-07	6.91274212075677e-06	6.99718849605154	GLB1L2
UBA2	0.449436116428576	10.98198694	6.11374720273541	1.9180191913291e-07	6.9584241701011e-06	6.98761311909573	UBA2
LSS	-0.267407896017856	6.36199540945652	-6.1126750685781	1.92515565345782e-07	6.96171173842643e-06	6.98399869585269	LSS
PSMA5	0.434268200258925	10.175581615	6.10973049675711	1.94489216036753e-07	7.01039516127315e-06	6.97407210977994	PSMA5
PLA2G4A	0.933192189187498	4.78035632358696	6.09389588623938	2.05453776653916e-07	7.36532038475287e-06	6.92069836080076	PLA2G4A
CPVL	1.36904356435714	7.67614727086957	6.09310769310064	2.06015377010218e-07	7.36532038475287e-06	6.91804191216524	CPVL
NRP1	1.02035386680803	7.9827456393913	6.09269037585692	2.06313341724329e-07	7.36532038475287e-06	6.91663543942228	NRP1
LILRB2	1.06452809433035	6.80109294086957	6.08735683276452	2.10159544482108e-07	7.47873487274865e-06	6.89866069728548	LILRB2
CCRK	-0.3722714575	7.03245491930435	-6.08459014574833	2.12182772473798e-07	7.52676285594354e-06	6.88933714939493	CCRK
OTUD3	-0.512090721727678	6.36221900126087	-6.07772045280338	2.17290815951288e-07	7.683568283037e-06	6.86618839502467	OTUD3
RAP2B	0.52172160751339	8.16658559758696	6.07576448067759	2.18767495588599e-07	7.71138168992747e-06	6.85959780248969	RAP2B
ING3	0.923671955008928	7.62044205391304	6.07236679063816	2.21356434776541e-07	7.77810315155053e-06	6.84814984189372	ING3
FRAT2	0.544889965642861	7.6783564845	6.07050210721421	2.22790225169621e-07	7.80394349857476e-06	6.84186734531195	FRAT2
UBE2K	0.415380233656251	8.48042163904348	6.06822103788975	2.24556777679809e-07	7.84124198060682e-06	6.83418220145152	UBE2K
ISG15	2.71375072149553	10.2323626541522	6.06714077902051	2.25398239059364e-07	7.84610567990445e-06	6.83054279747264	ISG15
PRPF18	0.629763530455355	7.77175361386957	6.06337405059294	2.28356972775675e-07	7.92441246520308e-06	6.81785311768469	PRPF18
PDK4	-1.54492755825446	6.87104015884783	-6.05648255835727	2.33870745838952e-07	8.09062450156176e-06	6.79463836781992	PDK4
SP100	0.564874360696426	5.84085581443478	6.04675023218805	2.41884169379516e-07	8.34201761927998e-06	6.76185820613079	SP100
GDI1	-0.426404450816966	8.7343302251087	-6.04016737943295	2.4745894125421e-07	8.5080191063832e-06	6.73968888063792	GDI1
ASAP2	0.717383897749997	8.8722372375	6.0348440080512	2.52060604642322e-07	8.63964784132915e-06	6.72176287233835	ASAP2
PSME2	0.920762441013391	10.3456017293913	6.03369041646524	2.53068987605597e-07	8.64768461010684e-06	6.71787845274188	PSME2
PRSS16	-0.526235299174107	5.42893955628261	-6.0305050664512	2.55874305470628e-07	8.71688868697805e-06	6.70715299417921	PRSS16
NR3C1	0.560844957352673	9.37697073473913	6.02661819125503	2.59339462760458e-07	8.78273492531059e-06	6.69406617330279	NR3C1
WFDC1	1.0854842084241	9.09598127719565	6.02657398403653	2.5937914134173e-07	8.78273492531059e-06	6.69391733568452	WFDC1
IFIT3	1.82031579489286	8.65488622828261	6.01620478454514	2.68855222521265e-07	9.07609745151847e-06	6.65900915425681	IFIT3
FOSB	-2.58952011015179	7.05152385069565	-6.0107191923595	2.74007046971916e-07	9.19437828483034e-06	6.64054421821806	FOSB
SYNJ2	-0.282392678049106	6.40365232376087	-6.01012074675107	2.74574997498533e-07	9.19437828483034e-06	6.63852990684359	SYNJ2
TAF11	0.67569191045089	9.07174501104348	6.00985509551322	2.74827487661834e-07	9.19437828483034e-06	6.63763575644329	TAF11
MRE11A	0.442854547834823	5.7894891785	6.00892970126505	2.75708843294464e-07	9.19633019394727e-06	6.63452102127682	MRE11A
CCBL1	-0.71535516244643	8.85751212619565	-6.00762410627418	2.76957097694458e-07	9.21047205249367e-06	6.63012667223924	CCBL1
GIMAP6	0.983949776553567	9.83313101415217	6.00465649923445	2.79815354473502e-07	9.27791326672675e-06	6.62013871664463	GIMAP6
DDX47	0.352201354285716	11.1624019534783	6.00309809672498	2.81328082704077e-07	9.29171621961334e-06	6.61489386767628	DDX47
RBM5	0.374884279183032	10.1128503115652	6.00244403715835	2.81965397720385e-07	9.29171621961334e-06	6.61269265309389	RBM5
HYAL2	1.04720302841071	9.89105354745652	6.00166508430438	2.82726285543989e-07	9.29171621961334e-06	6.61007114691103	HYAL2
WAPAL	0.484680974406249	8.604589477	6.00031739415639	2.84047555266932e-07	9.30776358519854e-06	6.60553568221132	WAPAL
RNASEH2A	0.429090932580355	7.42765395391304	5.98563434671143	2.98847515385672e-07	9.76409981555409e-06	6.55612882772323	RNASEH2A
GAS1	-0.872218972504465	8.68078212893478	-5.98196110213436	3.02668596152701e-07	9.8601133918667e-06	6.54377076265396	GAS1
PRKCDBP	0.747529538410715	7.66531082967391	5.98078689510176	3.03900296740684e-07	9.87145905750118e-06	6.53982049512184	PRKCDBP
SAFB2	-0.459624383084821	7.92262501365217	-5.97648953403278	3.08450799335306e-07	9.96619207550218e-06	6.52536402233496	SAFB2
KIAA0652	-0.484519901924111	8.43603662056522	-5.97588130718143	3.09100314093404e-07	9.96619207550218e-06	6.52331801639142	KIAA0652
COQ2	0.574593320821426	6.44168193517391	5.975514713156	3.09492451243892e-07	9.96619207550218e-06	6.52208484665386	COQ2
ICAM2	1.17948299530356	10.2555425138478	5.96802436152638	3.17614094672796e-07	1.0198333028373e-05	6.49689017577597	ICAM2
UBA3	0.406414491299106	9.50299534873913	5.96673150378262	3.19037243363896e-07	1.02146766686194e-05	6.49254184680044	UBA3
MAGI2	-0.942480439151787	7.65663729284783	-5.96482347361657	3.21149171591076e-07	1.02529166953105e-05	6.4861246683443	MAGI2
FN1	1.54540931249554	8.0057906541087	5.96303978962187	3.2313605637986e-07	1.02656359470076e-05	6.48012590094913	FN1
SRGN	1.34666836882589	10.3112126039565	5.96281708712855	3.2338498777042e-07	1.02656359470076e-05	6.47937693661125	SRGN
MTF2	0.492543501723214	5.67111463543478	5.96066904111501	3.25795848210854e-07	1.03128691442155e-05	6.47215306350039	MTF2
C19orf66	0.700520552870531	8.55900469426087	5.95953410730033	3.27076860722768e-07	1.0320123280334e-05	6.46833640028566	C19orf66
IRF7	1.65001186365179	7.47247484971739	5.95883170467036	3.27872182255106e-07	1.0320123280334e-05	6.46597433436411	IRF7
PPT1	0.421334962857145	11.07388014	5.95506252577988	3.32172989525865e-07	1.04261263622528e-05	6.45329972676609	PPT1
JUP	-0.68845536625	8.62077662232609	-5.95094362703604	3.3693711253012e-07	1.05460372420492e-05	6.43945014113377	JUP
NINJ2	0.595567894249997	6.46987553734783	5.94869884067211	3.39562129818166e-07	1.05985118396318e-05	6.43190261497382	NINJ2
RPS19	0.497025459553566	13.310423695	5.94770463408669	3.40731237316511e-07	1.06053784004866e-05	6.42855994937916	RPS19
PCDH17	1.10329132463393	7.15045335436957	5.93752619305422	3.52933295864971e-07	1.09546573555422e-05	6.39434221254676	PCDH17
ADCY7	0.931601369107142	5.57597865478261	5.93281567045568	3.5872667926248e-07	1.1103634111022e-05	6.37850871410089	ADCY7
SALL1	-0.53031839339732	4.87065149719565	-5.92740123406647	3.65502856003436e-07	1.12821240690121e-05	6.36031094066705	SALL1
SORBS3	-0.32243242782143	6.43100799221739	-5.91768798800581	3.77979953230434e-07	1.16351184501291e-05	6.32766984359302	SORBS3
STXBP2	-0.524326434205361	6.37537280084783	-5.91446596327718	3.8221174437667e-07	1.17330605265519e-05	6.31684370969432	STXBP2
CYTH4	0.334295909888391	6.74087105658696	5.90839741309556	3.90310645498538e-07	1.19488524734265e-05	6.2964550368523	CYTH4
AGTR1	1.42009033976339	8.73721167515217	5.90641908532413	3.92987611756303e-07	1.19979332616528e-05	6.289808935633	AGTR1
BCL2L13	-0.484919602937502	9.21135928354348	-5.90343132528243	3.97065172995086e-07	1.20893903080302e-05	6.27977219965111	BCL2L13
RGS19	0.737296852852679	7.85962091793478	5.9015639160937	3.99635090134416e-07	1.21345720031575e-05	6.27349935157262	RGS19
C7orf23	0.588281484308033	8.08286546821739	5.89885342338889	4.03394740297606e-07	1.21601619242906e-05	6.26439491321724	C7orf23
DDX60	1.03285657199553	8.96084544243478	5.89848655231128	4.03906315144389e-07	1.21601619242906e-05	6.26316264664065	DDX60
FAM57A	0.401641032508929	7.72093786782609	5.89794593997312	4.04661336696787e-07	1.21601619242906e-05	6.26134682539897	FAM57A
BAIAP2	-0.515101616558035	6.73359147836956	-5.89782468233611	4.04830878453204e-07	1.21601619242906e-05	6.26093954521435	BAIAP2
CXorf21	0.393734792999997	4.85654727669565	5.89595920535604	4.07448107585939e-07	1.22059655607648e-05	6.25467390892838	CXorf21
CHST15	1.30538593679018	8.64700102065217	5.89037134957729	4.15388979371788e-07	1.24105787580223e-05	6.23590724932001	CHST15
CLEC7A	1.30590432840178	6.31819117326087	5.88799017842731	4.18819483394541e-07	1.24797037532016e-05	6.22791081458114	CLEC7A
IFITM3	1.33997935912946	10.2544157023913	5.88515186551252	4.22945440491448e-07	1.25691285958815e-05	6.21837972956913	IFITM3
IFIT2	1.39522223904464	7.74606753882609	5.88253683892698	4.26782612002425e-07	1.26495196459286e-05	6.20959894547597	IFIT2
DCPS	0.44630403184821	7.65891136169565	5.87918561633827	4.31750740435044e-07	1.27629173905322e-05	6.1983468574873	DCPS
PCIF1	-0.262088131424105	7.01357256526087	-5.87485053790908	4.38262900388675e-07	1.29212391792693e-05	6.1837925553717	PCIF1
CD93	1.03603880549553	8.74239665558696	5.87202464079404	4.42560505654006e-07	1.3013608132047e-05	6.17430580234242	CD93
MARCKS	1.08609793303571	6.10295887741304	5.86537118710329	4.52845377871663e-07	1.32810872764776e-05	6.15197192361343	MARCKS
IGF2	-0.449754837098218	6.06843025863043	-5.86357240742605	4.55666537986499e-07	1.32906652727077e-05	6.14593444900908	IGF2
PDXDC1	-0.578802288888395	9.32961765432609	-5.86327532426524	4.56134155613927e-07	1.32906652727077e-05	6.14493733343485	PDXDC1
TENC1	-0.713098878433039	9.09506155321739	-5.86289072087017	4.56740242054749e-07	1.32906652727077e-05	6.14364647873741	TENC1
TERF2	-0.566352995513396	8.38054574282609	-5.86075029608163	4.60127952184671e-07	1.33544668511987e-05	6.13646271101897	TERF2
NAB2	-0.457703779504463	6.77658413556522	-5.85832276222161	4.6400034816938e-07	1.33704076295317e-05	6.12831574402179	NAB2
PRODH	-0.489215433852677	5.592188254	-5.85827760474406	4.64072689676929e-07	1.33704076295317e-05	6.12816419658713	PRODH
PSMA7	0.527685281955357	10.3169386728913	5.85815641824421	4.64266883860596e-07	1.33704076295317e-05	6.12775749827928	PSMA7
SH3BGRL	0.549425728991068	9.98816647534783	5.85696036796466	4.66187826362035e-07	1.33912153515922e-05	6.12374364687848	SH3BGRL
ATG12	0.512262911901785	7.33248563306522	5.85483121232761	4.69626995306128e-07	1.34327902407535e-05	6.11659862757413	ATG12
UBE2J1	0.711077209040174	8.21492777921739	5.85457689897743	4.70039465199089e-07	1.34327902407535e-05	6.11574522534831	UBE2J1
KIAA0226	0.472615437209818	7.1706177778913	5.85370020559811	4.71464136325539e-07	1.34391333145448e-05	6.11280333197944	KIAA0226
LASP1	0.417194602089282	10.2058000696739	5.84511031057062	4.8565246233075e-07	1.38083476185339e-05	6.08398150285535	LASP1
S100A11	0.688066466486603	9.70759217956522	5.84255268023945	4.89958525959668e-07	1.38954227641455e-05	6.07540090538278	S100A11
LAIR1	0.947993026928569	7.1514962791087	5.83995186946709	4.94376245459925e-07	1.39852156120739e-05	6.06667594659183	LAIR1
SLC6A16	-0.729837706830355	6.73693351378261	-5.83099087845862	5.09903037285314e-07	1.43771485390992e-05	6.03661837037165	SLC6A16
MRPL18	0.445519483433033	10.3509937484565	5.83047906509979	5.10804364598388e-07	1.43771485390992e-05	6.03490179536112	MRPL18
SLC1A5	-0.620045682593757	7.15359369297826	-5.82888624775403	5.13619545446072e-07	1.4420062313604e-05	6.0295597606892	SLC1A5
TIA1	0.585729892330357	6.52258112728261	5.82545508001198	5.19736415475727e-07	1.45481710503863e-05	6.01805287814231	TIA1
SSH3	-0.306812632651787	7.44914859082609	-5.82487009013583	5.20786506188879e-07	1.45481710503863e-05	6.01609112641759	SSH3
SOSTDC1	1.62469403534375	7.91409459113043	5.82284083956077	5.24445515160487e-07	1.46138508389109e-05	6.00928628060483	SOSTDC1
SH2D4A	-0.431181840160718	6.37374597832609	-5.82092784680957	5.27918311038642e-07	1.46740278794671e-05	6.00287158333423	SH2D4A
TMEM2	-0.8655420945625	8.72974088280435	-5.81337688629071	5.41850920505077e-07	1.50239260191656e-05	5.97755428774487	TMEM2
IL15RA	0.730298622830357	7.96802896843478	5.80618692465278	5.55457208701229e-07	1.53407264718136e-05	5.95345152978121	IL15RA
INPP1	0.600938281718751	9.89223478056522	5.80589206750384	5.56022393152363e-07	1.53407264718136e-05	5.95246317357017	INPP1
MUPCDH	-0.396250022647322	4.68479945226087	-5.80362261319596	5.60391688448951e-07	1.54231939081985e-05	5.94485623195705	MUPCDH
SLC43A3	0.694912893955357	7.88892997521739	5.79488956690241	5.77525995296545e-07	1.58546822006274e-05	5.91558793298363	SLC43A3
PATZ1	-0.204983386133926	5.9313593878913	-5.79419679687671	5.78907315004115e-07	1.58546822006274e-05	5.91326641649961	PATZ1
ARHGEF15	0.926387791874999	7.86117610730435	5.78210302104366	6.03557476803593e-07	1.64893673491525e-05	5.87274567397818	ARHGEF15
PTEN	0.587512454741069	7.08743150291304	5.77926955514198	6.09482099068343e-07	1.6588837185259e-05	5.8632537460154	PTEN
CCL4	1.79346316822768	8.92903451923913	5.77894351097783	6.10167539210797e-07	1.6588837185259e-05	5.86216156147512	CCL4
APOL3	0.944036503120538	10.2819292219348	5.77779959964926	6.12578443627234e-07	1.66139600220648e-05	5.85832975029878	APOL3
GLYR1	-0.221718227169644	5.54062329113043	-5.76983597822223	6.29627122233797e-07	1.70349962804853e-05	5.83165665210522	GLYR1
B9D1	-0.679862849196427	7.69406027156522	-5.76791646984322	6.33806515828887e-07	1.71053454430437e-05	5.8252283015697	B9D1
SLC7A8	-0.667511437285714	9.49073258982609	-5.76723865631557	6.35288917027309e-07	1.71053454430437e-05	5.82295840698147	SLC7A8
ALDH3B1	-0.418393762812505	7.47381958984783	-5.7583565301566	6.55035999881097e-07	1.75946448621908e-05	5.79321708344507	ALDH3B1
SLC25A1	-0.54247509753572	8.6093118618913	-5.75447092715673	6.63865385689891e-07	1.77646530608185e-05	5.78020844753177	SLC25A1
HNRNPA2B1	0.446961837589285	11.1655188032609	5.7541740112647	6.64544923878836e-07	1.77646530608185e-05	5.77921445367433	HNRNPA2B1
LRRC32	0.717606765035713	9.81278297932609	5.74813099001713	6.78526571572803e-07	1.80579158839237e-05	5.75898569483896	LRRC32
MAN2B1	0.990630009638392	8.0073067008913	5.74803649506814	6.78747509508497e-07	1.80579158839237e-05	5.75866940183213	MAN2B1
CDR2L	0.532651053241069	7.42699155019565	5.74019860981105	6.97324403924724e-07	1.84884886611198e-05	5.73243715334965	CDR2L
TNFAIP8	1.19270261848661	7.85707282973913	5.73981737790182	6.98240756666596e-07	1.84884886611198e-05	5.73116136185587	TNFAIP8
SLC44A4	-0.477837052049108	4.8038783826087	-5.73714472801832	7.04698604479966e-07	1.86153716464755e-05	5.72221770159461	SLC44A4
ZER1	-0.29222647625893	6.54543652658696	-5.735421038701	7.08894964370439e-07	1.86820573864983e-05	5.71644993936011	ZER1
KLK1	-1.40581623796875	7.37778522043478	-5.72830158812603	7.26492217756628e-07	1.91007624499119e-05	5.69262978535316	KLK1
TCF3	0.207228455035712	7.19128193095652	5.72705724321625	7.29612158315043e-07	1.91274909953115e-05	5.68846693215074	TCF3
HIST2H2BE	1.03437323912053	8.09242997821739	5.72653227440214	7.3093240155701e-07	1.91274909953115e-05	5.68671073333047	HIST2H2BE
SORBS2	0.710931619433033	6.92329708884783	5.72552546683234	7.33471068057839e-07	1.91490787721455e-05	5.68334268856611	SORBS2
RAB11FIP3	-0.623327686486606	7.52182772947826	-5.72221093711738	7.41890739090514e-07	1.93237461971967e-05	5.67225532116822	RAB11FIP3
B2M	0.299036120357137	13.5523837043478	5.71336056799996	7.64846381790427e-07	1.98522556044075e-05	5.64265492592044	B2M
PDCD10	0.471878590142854	10.702027729413	5.7130233234725	7.65734935161949e-07	1.98522556044075e-05	5.64152713764945	PDCD10
MR1	0.407993103861608	6.270813565	5.70976896840765	7.74362222569716e-07	2.00294524884121e-05	5.63064469009203	MR1
RASSF2	1.32437398686161	6.7849390353913	5.70708549256248	7.81548727745266e-07	2.01686500781192e-05	5.62167196214044	RASSF2
BAZ1A	0.683438232397323	5.37074004317391	5.70375814175501	7.90551675187938e-07	2.03539733146314e-05	5.61054721902584	BAZ1A
ANKRD28	-0.49963675172768	9.22683433806522	-5.68934287502979	8.30761124366751e-07	2.13400570199404e-05	5.56236257840763	ANKRD28
MYL9	-2.14315525345536	10.8110181210435	-5.68770367123592	8.35460243818676e-07	2.14115430376832e-05	5.55688457048707	MYL9
CDK5RAP2	-0.406336903933037	7.68675391065217	-5.67690468581963	8.67084782025921e-07	2.21178126296817e-05	5.52080201936074	CDK5RAP2
FAM20B	-0.689940131308038	8.6868326705	-5.67660989295996	8.67964549778175e-07	2.21178126296817e-05	5.51981718408226	FAM20B
PSMD7	0.381961207513394	9.8364593665	5.67627787140412	8.68956483303229e-07	2.21178126296817e-05	5.51870798608417	PSMD7
EIF5A2	-0.342989831352679	5.20516484176087	-5.66074298547483	9.16648896604197e-07	2.32787153878529e-05	5.46682165318261	EIF5A2
NUP93	0.546625273526786	9.13518047663043	5.63772462109623	9.92136031922624e-07	2.51386122918444e-05	5.38998338418213	NUP93
GCH1	1.08200678332589	10.1235398281522	5.6350185455078	1.00140647476335e-06	2.52933145281263e-05	5.38095356862708	GCH1
SMYD5	-0.315299585531249	6.9172966908913	-5.63462298209355	1.00276877894755e-06	2.52933145281263e-05	5.37963368675007	SMYD5
TMEM123	0.523215990790177	9.89793887784783	5.63336675048102	1.0071074051973e-06	2.53455363641321e-05	5.37544210449574	TMEM123
MTFR1	-0.658064487294644	6.23063733269565	-5.62952645143517	1.0204865227331e-06	2.56245312472352e-05	5.36262941471988	MTFR1
LANCL1	-0.460726275897326	9.47684350152174	-5.62885811366102	1.02283289347682e-06	2.56258626719954e-05	5.36039973746308	LANCL1
PTPRE	1.30487163766071	7.63024247563043	5.62170094442249	1.0482983292951e-06	2.62051130459584e-05	5.33652513022046	PTPRE
AP1S2	0.729902006691962	8.88049185991304	5.60519299804245	1.10946008429354e-06	2.76721137988752e-05	5.28147832927684	AP1S2
PNPLA2	-0.251191854098215	7.44750324791304	-5.60045398423836	1.12766364628284e-06	2.80635046404554e-05	5.26568093724118	PNPLA2
MOSPD3	-0.303176617209822	7.69968266208696	-5.5964895388099	1.14311949353633e-06	2.83849271572777e-05	5.25246733388618	MOSPD3
GVIN1	0.551090682700891	6.71848721708696	5.58325497051395	1.1962548158135e-06	2.96384729753881e-05	5.20836802524696	GVIN1
PROC	-0.502910714495536	5.6821397183913	-5.5822877438256	1.20023290296914e-06	2.96712443756131e-05	5.20514582071893	PROC
SCAMP4	-0.371264547526788	6.08043221763043	-5.57967246278889	1.21105511673894e-06	2.98726928795604e-05	5.19643380757209	SCAMP4
TREH	-0.650048190334822	4.96695438517391	-5.57735280920648	1.22073502803463e-06	3.00451392142268e-05	5.1887071935147	TREH
KCTD2	-0.684642035986609	8.40780731195652	-5.57145244525603	1.24570473989972e-06	3.05923181618449e-05	5.16905604685622	KCTD2
ST3GAL5	0.729094645031248	7.16141508030435	5.56817850379729	1.25977771281139e-06	3.08700793047247e-05	5.15815379758861	ST3GAL5
MFSD1	0.583110855133931	10.5458402854348	5.56300959515587	1.2823180490335e-06	3.13143763580694e-05	5.14094363714059	MFSD1
LTBP1	0.596793883138393	7.35931182232609	5.56273788861492	1.28351390477857e-06	3.13143763580694e-05	5.14003905518821	LTBP1
PLEKHG3	-0.473295093366074	8.04828215582609	-5.56033661101786	1.29413082289656e-06	3.15046139761355e-05	5.13204492253402	PLEKHG3
BTG1	0.619821933995539	9.7559742501087	5.55936988841361	1.29842961950865e-06	3.15405490617166e-05	5.12882676664382	BTG1
CAMK1	0.646963010825889	6.95323572556522	5.55248760534301	1.32944587009609e-06	3.22239222395958e-05	5.10591903414804	CAMK1
CLIP4	-0.435585845049109	5.6750690671087	-5.5507386384376	1.33744437060812e-06	3.23476264008121e-05	5.10009840733247	CLIP4
PRB3	-0.226427480834821	6.25688365915217	-5.547674541233	1.35157260111404e-06	3.26187305504283e-05	5.08990178568423	PRB3
GOT2L1	-0.219457331223215	5.25260263223913	-5.5420728473971	1.37778534864191e-06	3.31796842364758e-05	5.07126328591826	GOT2L1
YWHAB	0.509490846629467	10.0382278757609	5.53707807558232	1.40158311171839e-06	3.36801928824545e-05	5.05464712083532	YWHAB
PRAF2	-0.416339570593752	8.21438778313044	-5.53612771433554	1.40615710801568e-06	3.37175955471399e-05	5.05148585667364	PRAF2
SECTM1	0.536600060723215	7.28131410297826	5.53326346656809	1.4200322275236e-06	3.39696585636821e-05	5.04195888399128	SECTM1
C5orf13	0.550681584392851	6.91250811817391	5.53270584099482	1.42274925790256e-06	3.39696585636821e-05	5.04010423340969	C5orf13
GLT8D2	0.823354431455354	7.5398585525	5.53095676983233	1.43130511318356e-06	3.41010732083435e-05	5.03428708604948	GLT8D2
ALOX5	0.794544751674106	6.20385738513043	5.52234156978501	1.474198417031e-06	3.50482832168179e-05	5.00563923747954	ALOX5
C12orf5	1.15004706013393	7.36030433041304	5.51704632518767	1.50119261342377e-06	3.56142808118838e-05	4.98803528707224	C12orf5
ATXN3	0.3899242025	5.10032222213044	5.51376763510993	1.51815198706476e-06	3.59403184395373e-05	4.977136934222	ATXN3
PAK1IP1	0.517697010129464	5.08640060973913	5.51240140228497	1.52527494589175e-06	3.6032605169967e-05	4.97259594342048	PAK1IP1
MYL3	-0.840974413848216	8.11489223958696	-5.51103070237775	1.53245450731343e-06	3.61258368454015e-05	4.96804031953342	MYL3
TAP2	0.339326995468749	5.94677991206522	5.50858518287013	1.54534720039307e-06	3.63530728782992e-05	4.95991298625099	TAP2
TIMELESS	0.396519486504466	6.8991097865	5.50422325591762	1.56861078134628e-06	3.68228085520238e-05	4.94541845218798	TIMELESS
SDF2	0.458245460026784	9.34707805173913	5.50185506986748	1.58138623993103e-06	3.70448843710467e-05	4.93754996888399	SDF2
NFASC	-0.932365677383935	10.4314072382174	-5.50041573729207	1.58920125637077e-06	3.71099979745984e-05	4.93276799043783	NFASC
THG1L	0.549996409120532	6.68682474593478	5.49998761333727	1.59153318589692e-06	3.71099979745984e-05	4.93134565554167	THG1L
MAP1A	-0.273153980008932	6.04613229856522	-5.49951174747225	1.59412914156141e-06	3.71099979745984e-05	4.929764734983	MAP1A
AIM1	1.02532730107143	7.3377503438913	5.49788392424659	1.60304107991359e-06	3.71558739988632e-05	4.92435698261103	AIM1
ATG3	0.522794647249997	9.74443782736956	5.49781666508525	1.60341036869055e-06	3.71558739988632e-05	4.92413354918211	ATG3
A2BP1	-0.485737860160714	5.57173749141304	-5.49733172354573	1.6060754556516e-06	3.71558739988632e-05	4.92252259978366	A2BP1
GCAT	-0.375162589584822	7.33511336391304	-5.49436261199812	1.6224888273004e-06	3.74320453454606e-05	4.912659968892	GCAT
NUP214	0.42195971969196	7.62720018452174	5.49396257921885	1.62471290429107e-06	3.74320453454606e-05	4.91133124052391	NUP214
RASSF7	-0.522169491656252	8.72109558097826	-5.48973162864491	1.64842177816164e-06	3.79001336402844e-05	4.89727907554476	RASSF7
DDX41	0.439563735352676	9.50067959	5.48727843989285	1.66232546924235e-06	3.81413240109117e-05	4.88913231202636	DDX41
RFX5	0.463143060098213	8.43441652880435	5.47739389764543	1.719535252424e-06	3.93731289151347e-05	4.85631403872756	RFX5
TBCC	0.386129350366073	9.01227881356522	5.4749334403597	1.73407676407543e-06	3.96248952183617e-05	4.84814672131124	TBCC
COQ7	-0.407791319116071	7.41987324378261	-5.47262258119434	1.7478451544009e-06	3.98580035821952e-05	4.84047664032232	COQ7
GYPC	0.760254437982141	9.08916826865217	5.46953585412709	1.76640549821252e-06	4.01992159613578e-05	4.83023233359638	GYPC
CINP	0.687706476066962	7.98253003630435	5.46370601992902	1.80199470494222e-06	4.09089375774188e-05	4.81088724755183	CINP
CCT4	0.289322925580354	11.22641782	5.46323293138493	1.8049137484936e-06	4.09089375774188e-05	4.80931758128306	CCT4
SLC5A2	-0.678981011754466	7.31010809141304	-5.46229882537971	1.81069112882369e-06	4.09568070313277e-05	4.80621837872138	SLC5A2
ANAPC2	-0.434261630334822	6.48748019573913	-5.45792812584449	1.83796813338818e-06	4.1489809944403e-05	4.7917185512787	ANAPC2
SP140L	0.743594971437499	7.2458717908913	5.45728372684204	1.84202406068987e-06	4.14975339801383e-05	4.78958094839029	SP140L
PROCR	0.540765662589284	4.94877869154348	5.45601897114318	1.85001040651488e-06	4.15935941295721e-05	4.7853856422232	PROCR
ZFPL1	-0.282180159933038	5.87153515452174	-5.44950593066103	1.8916839791535e-06	4.24451341025325e-05	4.76378439269916	ZFPL1
NCOA3	0.381497764160718	6.98210236469565	5.44757649253155	1.90420718099558e-06	4.26405030870633e-05	4.7573861825112	NCOA3
CNPY2	0.476696183986606	9.45594050954348	5.44636040981277	1.91214246924569e-06	4.27325599027027e-05	4.75335376450892	CNPY2
PIP4K2B	-0.20459089739286	6.9139279941087	-5.44402312142286	1.92748610554465e-06	4.29894805256606e-05	4.7456040414066	PIP4K2B
EPS8L1	-0.333078881401788	6.14723429428261	-5.44181408778537	1.94209994771014e-06	4.32291330990302e-05	4.7382801884569	EPS8L1
SERPINB5	-0.24257213814732	4.57244168919565	-5.43903185324116	1.96066216098294e-06	4.35555447054142e-05	4.72905679488822	SERPINB5
PPP2R3C	0.647985172500001	8.06825241841304	5.43084064481551	2.01633852140965e-06	4.47035052345861e-05	4.7019076601564	PPP2R3C
SORT1	-0.366107237500001	7.54172056884783	-5.42613539440985	2.04902617583621e-06	4.5333330248758e-05	4.68631624324447	SORT1
SMNDC1	0.508698985339283	8.75712801730435	5.42464889122627	2.05946176326436e-06	4.5333330248758e-05	4.68139111058178	SMNDC1
SEP15	0.428012564767858	9.450174993	5.42460802849833	2.05974937147009e-06	4.5333330248758e-05	4.68125572672003	SEP15
BTG2	-0.718949979312502	7.77561262495652	-5.42443399396194	2.06097474193387e-06	4.5333330248758e-05	4.6806791286082	BTG2
ADRB2	0.714367092633928	5.6198938998913	5.42381122408638	2.06536556195995e-06	4.53406577393723e-05	4.67861584551182	ADRB2
SAP30	0.282193634433034	5.33174667604348	5.42023399370277	2.09076687511674e-06	4.57049329605381e-05	4.66676515802515	SAP30
SEPT11	-0.569401162267857	9.25413892778261	-5.42022032944333	2.09086449387111e-06	4.57049329605381e-05	4.6667198940057	SEPT11
MYOZ3	-0.363525801352679	6.65600999908696	-5.41974963069158	2.09422996919594e-06	4.57049329605381e-05	4.66516067879345	MYOZ3
HLX	1.32149877423661	7.58835335447826	5.41802921142113	2.10657662463076e-06	4.5884770377435e-05	4.65946193407116	HLX
LASS6	-0.928475606200893	9.68385469447826	-5.41564162690684	2.12383082025241e-06	4.61705945243199e-05	4.65155387972264	LASS6
GPD1L	-0.692150656834821	10.3153072973261	-5.41403950205683	2.13548723069993e-06	4.6333853040468e-05	4.64624779538773	GPD1L
TCEB1	0.362755406205356	11.0652339697826	5.40821899070612	2.17837094103933e-06	4.7172707161189e-05	4.6269735609124	TCEB1
PSTPIP2	0.598529018745534	4.92882243132609	5.39406237327379	2.28626701288635e-06	4.94134383017254e-05	4.58011295355183	PSTPIP2
PLSCR3	0.386327157410712	10.6709899126087	5.39317589704656	2.29319685364925e-06	4.94675321287195e-05	4.57717943807362	PLSCR3
SLC13A2	-0.391163888964287	6.6385766695	-5.39237367686563	2.29948597590311e-06	4.95076229185768e-05	4.57452482930889	SLC13A2
NADK	0.40496806533482	6.74336846908696	5.38583149625687	2.3514163476964e-06	5.05283197483838e-05	4.55287936612458	NADK
TWIST1	0.626419344285714	5.15960523684783	5.38464448708324	2.360962317142e-06	5.06360708862662e-05	4.54895262414626	TWIST1
CST7	0.750063696334822	7.0914355355	5.38100694543921	2.39045528880146e-06	5.11703973123899e-05	4.53692042907036	CST7
YBX2	-0.277188106107142	5.30473378676087	-5.38004961943063	2.39827770844561e-06	5.12396847307289e-05	4.53375409131096	YBX2
CPSF7	-0.459393156584825	8.56515532136956	-5.37336572218589	2.45360365205419e-06	5.22015740117094e-05	4.51165058411976	CPSF7
C19orf62	0.299021577482144	9.52691539756522	5.37282942083072	2.45809728806814e-06	5.22015740117094e-05	4.50987730207482	C19orf62
ZNHIT2	-0.38852802475	6.73407672545652	-5.37261645411256	2.45988398353694e-06	5.22015740117094e-05	4.50917313752369	ZNHIT2
SLFN12	0.600913166232142	5.72843448806522	5.37236612046027	2.46198581565875e-06	5.22015740117094e-05	4.50834542860819	SLFN12
SOCS7	-0.190756998571429	4.79656030532609	-5.36855103446299	2.4942387549063e-06	5.27762178542393e-05	4.49573216758328	SOCS7
NME1	0.677398149964285	9.85625564441304	5.36712179836913	2.50642905247615e-06	5.27762178542393e-05	4.4910073902799	NME1
CPZ	-0.424289664933038	6.57924818393478	-5.36712054091439	2.50643980354879e-06	5.27762178542393e-05	4.49100323349794	CPZ
SAMSN1	1.66722539821428	5.97660103045652	5.36694042032677	2.50798028285315e-06	5.27762178542393e-05	4.49040780905913	SAMSN1
AQP6	-0.257911454941964	5.97116435797826	-5.36472287470317	2.52702283292321e-06	5.30769795772254e-05	4.48307762445207	AQP6
PCK1	-2.38492145154018	9.62276329619565	-5.35973706497718	2.57036159031227e-06	5.3885966998404e-05	4.46659922820863	PCK1
DNAJC11	-0.536615873049113	8.2212519765	-5.35534269902667	2.60916908393674e-06	5.45091298874231e-05	4.45207834755246	DNAJC11
C12orf35	0.72501522466071	8.60368003786957	5.35526697327808	2.60984289330333e-06	5.45091298874231e-05	4.45182813974082	C12orf35
RCAN2	0.830440637508929	9.79669855971739	5.35208384137773	2.6383228787849e-06	5.50011564319823e-05	4.44131135239958	RCAN2
FAM164C	-0.333929109223216	6.09930778352174	-5.35017741334386	2.65552713343609e-06	5.52567228845715e-05	4.43501333633574	FAM164C
IRF2BP1	-0.247773899901789	7.3714643416087	-5.34808607901292	2.67452784702721e-06	5.54594042858893e-05	4.42810503462793	IRF2BP1
KCTD13	-0.208908411352678	5.24413847506522	-5.3475766660162	2.67917644678483e-06	5.54594042858893e-05	4.42642238107013	KCTD13
SRRD	0.343180965700889	8.11625104047826	5.34746928554009	2.68015735764992e-06	5.54594042858893e-05	4.4260676946844	SRRD
FGFR4	-1.23159573224554	6.90137788119565	-5.3436079132259	2.71566796077498e-06	5.60778935689633e-05	4.4133143096702	FGFR4
KLHDC3	-0.822555783366074	8.50786668456522	-5.3431312217884	2.72008397300681e-06	5.60778935689633e-05	4.41174002818172	KLHDC3
SNX3	0.341567639330352	11.9283296036957	5.34081977591409	2.74159796772032e-06	5.64173401313202e-05	4.40410687809285	SNX3
ARHGEF5	-0.480841531857147	8.51169293841304	-5.33719242997411	2.77569997158727e-06	5.6933505637801e-05	4.39212966545122	ARHGEF5
RAPGEF4	1.07941402535714	6.36193755743478	5.33706861762909	2.77687135963859e-06	5.6933505637801e-05	4.39172087851953	RAPGEF4
TSC2	-1.04866817071875	6.93145274382609	-5.33492453432707	2.79723432734089e-06	5.72459640544086e-05	4.38464216598124	TSC2
GADD45B	-0.907680758950896	9.76929229217391	-5.33382511570955	2.80773309017303e-06	5.73557761418527e-05	4.38101266888898	GADD45B
PRCP	0.742437500044641	11.8670573380435	5.32973825577577	2.84710325573496e-06	5.8053890108727e-05	4.3675222254693	PRCP
AVPI1	-0.574810675125002	8.17711441226087	-5.3277592928771	2.86636322585435e-06	5.83401506114691e-05	4.36099063205876	AVPI1
NECAB3	-0.345494413598216	6.1498534973913	-5.32607888185092	2.88281881241529e-06	5.85683952907789e-05	4.35544483775449	NECAB3
H2AFJ	-1.02764124488839	7.94773362584783	-5.32174933594331	2.92564847122668e-06	5.93306642785606e-05	4.34115800959576	H2AFJ
TMEM22	0.955097559116069	7.56484745286957	5.31983618179203	2.94477429572462e-06	5.96103405442516e-05	4.33484572747882	TMEM22
GSTM4	-0.509790073959823	5.41780857173913	-5.31720919200876	2.97123815629649e-06	5.99842381584946e-05	4.3261790383981	GSTM4
MEIS2	0.995651501888391	9.9158228523913	5.31684933381233	2.97488159446055e-06	5.99842381584946e-05	4.324991906932	MEIS2
LOC646808	0.394010983200896	6.00971504365217	5.31640863137368	2.97934957740867e-06	5.99842381584946e-05	4.3235381040855	LOC646808
BMP1	-0.325387008973217	6.73262394013044	-5.31308063682731	3.01330503050936e-06	6.05587597318554e-05	4.31256048925105	BMP1
LAPTM5	1.87129868642857	9.54996710732609	5.30818847474184	3.06391623262486e-06	6.14653500598746e-05	4.29642618054783	LAPTM5
LAT2	1.08745992863393	7.20176214782609	5.30599319318861	3.08689985730692e-06	6.18154462465009e-05	4.28918725484349	LAT2
LHFPL2	1.37015985716518	7.82225582617391	5.30478501785175	3.09962163536693e-06	6.19591630654563e-05	4.28520359495589	LHFPL2
ARID5B	-0.588531607723214	10.9208865869565	-5.30411674993199	3.10668060196817e-06	6.19893732971291e-05	4.28300023500301	ARID5B
TACC2	-0.826625417000001	8.99574952515217	-5.3035657194702	3.11251314755223e-06	6.19950479692489e-05	4.28118346856037	TACC2
UFM1	0.38826239783482	9.41243064667391	5.30037348825182	3.14651615435626e-06	6.25608033964001e-05	4.27065941750637	UFM1
AP1M2	-0.719177352852682	7.91777425263043	-5.2957428305636	3.19649545105561e-06	6.34416344051428e-05	4.25539577539225	AP1M2
CRELD2	0.440074102678569	10.8200048597826	5.29425576070193	3.21271165324263e-06	6.36504255555552e-05	4.25049472104969	CRELD2
SH3BGRL3	0.785118969763392	9.19713116973913	5.28562455244138	3.30845368211584e-06	6.53423068909075e-05	4.22205440432482	SH3BGRL3
NIP7	0.242243120593748	5.49147325445652	5.28506600761483	3.31474573299055e-06	6.53423068909075e-05	4.22021433582709	NIP7
EXOSC8	0.662080669267856	6.73837144523913	5.28457718680045	3.32026205300526e-06	6.53423068909075e-05	4.21860400274783	EXOSC8
CAPNS1	-0.576403229415179	11.0090696539783	-5.28368011667517	3.33040909076583e-06	6.53423068909075e-05	4.21564885454167	CAPNS1
PLEK	1.24069531761607	7.53284618643478	5.28351062634493	3.3323296920867e-06	6.53423068909075e-05	4.21509052877338	PLEK
KCNK5	-1.02491462162054	6.2882039261087	-5.28343434311661	3.33319446284386e-06	6.53423068909075e-05	4.21483924208891	KCNK5
STAC	-0.60590683076786	8.05500606213043	-5.28278988276513	3.34050913743255e-06	6.53710141885661e-05	4.21271634095859	STAC
THBS1	-0.526390115370538	7.50701691513043	-5.2765250670125	3.41244815562576e-06	6.66620554037801e-05	4.19208269019875	THBS1
SLC6A2	-0.372262620808036	5.40960269428261	-5.27177779556607	3.46798014449011e-06	6.76286389782417e-05	4.17645097715139	SLC6A2
PRKG2	-0.274550445566965	5.79661014697826	-5.26895030248787	3.50147910343958e-06	6.81629398986653e-05	4.16714222805375	PRKG2
ACBD4	-0.319098689205356	7.01899406280435	-5.26279681935731	3.57549351992877e-06	6.94827210290158e-05	4.14688760494339	ACBD4
FPR3	1.37118396720536	6.48318089597826	5.26143797447029	3.59204526142665e-06	6.96831835958009e-05	4.14241561999128	FPR3
FPGS	-0.501807146964289	7.52091590304348	-5.26016581367508	3.60760981953321e-06	6.98638338361596e-05	4.13822916022484	FPGS
LRRC20	-0.404142786093752	6.93914700078261	-5.25596447521916	3.65948764529653e-06	7.0745873613397e-05	4.12440498135696	LRRC20
C9orf116	-0.1637740609375	5.25999946047826	-5.25266354115031	3.70076444059105e-06	7.14202795495067e-05	4.11354534346684	C9orf116
DOCK10	1.20399207882589	5.76026179615217	5.25181945161358	3.71139315848701e-06	7.14227245634309e-05	4.1107686593963	DOCK10
NR4A3	-0.572729881477681	5.39166216495652	-5.25163855934081	3.71367486767079e-06	7.14227245634309e-05	4.11017361697511	NR4A3
CAMLG	0.516355480888393	8.86377114593478	5.25071724005478	3.72531760215394e-06	7.15235376056153e-05	4.10714302636851	CAMLG
RAPGEF5	1.2647680596116	7.17539359802174	5.24824037826193	3.7567970799934e-06	7.19331384361773e-05	4.0989962547503	RAPGEF5
PPP2R1A	-0.809964638263397	9.45546165495652	-5.24802656450445	3.75952683432321e-06	7.19331384361773e-05	4.09829303188772	PPP2R1A
LRRC2	-1.01938237482589	8.30675642126087	-5.24450334773798	3.80479120521309e-06	7.26747639778651e-05	4.08670632777389	LRRC2
FLJ12684	-0.596264493058038	6.9944524348913	-5.24291802843921	3.82533397085858e-06	7.29424603931292e-05	4.08149333732869	FLJ12684
SNTA1	-0.721165700830359	7.9639882556087	-5.24121389954185	3.84753864083778e-06	7.32408803623873e-05	4.0758900857967	SNTA1
HSPA12A	-0.603471556915176	10.7667516381087	-5.23980087261302	3.86604691450104e-06	7.34680411949569e-05	4.07124432048208	HSPA12A
SLC2A4RG	-0.413218897388393	5.76782309908696	-5.23861604810427	3.88163397517661e-06	7.36390119501246e-05	4.06734907248596	SLC2A4RG
RBM28	0.600645605678568	7.33250325391304	5.23545704803157	3.92349690544467e-06	7.42231159759583e-05	4.05696452462245	RBM28
C12orf39	-0.307808109785713	5.42655017006522	-5.23519630885296	3.92697209228099e-06	7.42231159759583e-05	4.05610746655676	C12orf39
SIGLEC1	0.634167337754464	5.65593108534783	5.23479322166458	3.93235051528256e-06	7.42231159759583e-05	4.05478252616643	SIGLEC1
RASL11B	-1.23230038258929	10.5961257806522	-5.23331957874341	3.95207552091299e-06	7.44696321596658e-05	4.04993889671835	RASL11B
TINF2	0.28282789201339	9.01375130856522	5.23241377238215	3.96424844654818e-06	7.45732527638542e-05	4.04696181819607	TINF2
C1orf63	0.677929415406247	9.44298077258696	5.2279877354329	4.02426427608208e-06	7.55750067578843e-05	4.03241671925132	C1orf63
MRPL42	0.530031353571429	8.01757233278261	5.22513055684567	4.063483155267e-06	7.6183491236499e-05	4.02302887097561	MRPL42
SLC15A3	1.23833373024554	8.37346733676087	5.22336063694601	4.08796718823215e-06	7.6514146333846e-05	4.01721405740308	SLC15A3
HPSE	1.2601287597366	6.52299160197826	5.21976418000489	4.1381687347867e-06	7.7324243214894e-05	4.00539989361249	HPSE
HLA-B	0.407112386339282	13.8889950808696	5.21657024171466	4.18326246669951e-06	7.80363519247084e-05	3.99490963849086	HLA-B
SLC35A1	0.524034425066963	9.37323048521739	5.2156881858614	4.19580119575983e-06	7.81398042690338e-05	3.99201286630815	SLC35A1
ARG2	-1.01692291592857	6.77245929976087	-5.21450585367957	4.21266676535189e-06	7.83233584626323e-05	3.98813013956661	ARG2
NLRP1	0.207534151316962	5.30707744073913	5.2122789372	4.24461520698027e-06	7.87862629946804e-05	3.98081762711876	NLRP1
SMO	-0.380479548968754	6.97914424763044	-5.21071525614474	4.26719159740255e-06	7.89958280433356e-05	3.97568343278861	SMO
C9orf68	-0.185008062499999	4.59605050663043	-5.21051822353353	4.27004475909922e-06	7.89958280433356e-05	3.97503652212928	C9orf68
STX5	-0.337507340696429	6.99535347630435	-5.20926553534959	4.28822867554222e-06	7.92011028438162e-05	3.97092375239538	STX5
NECAP2	0.408423402379466	9.68553902245652	5.20643184267517	4.32964528037082e-06	7.98340864073656e-05	3.96162119317687	NECAP2
THBD	0.906701203486607	7.50667213265217	5.20387727648245	4.36732106186924e-06	8.03961211619883e-05	3.95323602588644	THBD
PTGS1	0.933955405964285	7.23213386978261	5.20339038604377	4.37453860873149e-06	8.03965368650752e-05	3.95163796013663	PTGS1
DRAM1	0.709294004602674	8.83422553467391	5.19722935836446	4.46689328999928e-06	8.19590568513168e-05	3.93141949313513	DRAM1
COPS5	0.434122978401785	10.3188199144565	5.19621909308182	4.48222016922546e-06	8.21054560179104e-05	3.92810469872327	COPS5
TAF6L	-0.198218861160713	5.0109608751087	-5.1946070524033	4.50678439879095e-06	8.24203091196238e-05	3.92281574129838	TAF6L
PLEKHO2	0.69602250904464	8.96971831065217	5.19394587600098	4.51689782756794e-06	8.24702881131441e-05	3.92064659967924	PLEKHO2
RFX2	-0.232872690982146	6.22539432163043	-5.19093154438075	4.56329040732792e-06	8.31814143743591e-05	3.91075825690283	RFX2
PTRH2	0.425135363267854	8.44434747152174	5.1843179371863	4.66673503539295e-06	8.49284972076235e-05	3.8890676945247	PTRH2
CASP9	-0.299989771687497	8.07488799467391	-5.18302876944214	4.68716742674435e-06	8.51616403681973e-05	3.88484043000442	CASP9
PWP1	0.461843012928568	9.08826682152174	5.18233032955537	4.69827410547158e-06	8.52248617768497e-05	3.88255030998963	PWP1
MYL6	0.251458208839276	13.113751558913	5.18048706194902	4.72771104784749e-06	8.53831421060166e-05	3.87650677571946	MYL6
UNC119	-0.451156589013396	9.15394686843478	-5.18042595199077	4.72869008813719e-06	8.53831421060166e-05	3.87630642328181	UNC119
NDC80	0.433925722191963	4.51902006567391	5.18034898366721	4.72992347983035e-06	8.53831421060166e-05	3.87605407914213	NDC80
RAX	-0.316426453535716	6.126011239	-5.1752288577372	4.8126898813219e-06	8.67370915062757e-05	3.85926962349555	RAX
TRIM29	-0.222350784294646	5.2836082953913	-5.17454163246305	4.82390721865976e-06	8.6799258069733e-05	3.85701712431955	TRIM29
TBC1D17	-0.348308329776785	6.38055736991304	-5.1732709722516	4.8447158588318e-06	8.7033528949496e-05	3.85285251463978	TBC1D17
PILRA	1.04191506675892	5.96254687315217	5.17093470361896	4.88320691837786e-06	8.74828829478008e-05	3.84519602730312	PILRA
TCEA2	-0.732186352316962	7.90170212908696	-5.17080290067372	4.88538741358759e-06	8.74828829478008e-05	3.84476410481478	TCEA2
NOC2L	-0.50979770328125	6.27572422095652	-5.168032355868	4.93144554068327e-06	8.81663559545518e-05	3.83568558280814	NOC2L
CNNM2	-0.53530468250893	6.93740801297826	-5.16544756291292	4.97480249044669e-06	8.87994297575899e-05	3.82721684013527	CNNM2
ALDOC	-0.681130545098217	8.05981299736957	-5.16489561140401	4.98410954013179e-06	8.88236682638479e-05	3.82540858056654	ALDOC
OLAH	-0.473821733982142	4.71593294056522	-5.16198941640498	5.03339856707045e-06	8.94508285058525e-05	3.81588834298305	OLAH
PLCE1	-0.945387115642861	9.80935398045652	-5.16187719089472	5.03531153840892e-06	8.94508285058525e-05	3.81552073709634	PLCE1
ITGA8	1.15255712692857	8.17495263397826	5.16039231106443	5.06069021331673e-06	8.97589721327002e-05	3.81065705552789	ITGA8
AHR	0.457996123174106	7.08166032258696	5.15643662854243	5.12891686155994e-06	9.08249080999536e-05	3.79770206512297	AHR
TXNRD2	-1.5381459729375	8.81949761413044	-5.15486946694798	5.15619754533016e-06	9.1163530651138e-05	3.79257025852249	TXNRD2
MGLL	0.963304767504463	8.34900545436957	5.15421947889649	5.16755436403253e-06	9.12199880943119e-05	3.7904419328839	MGLL
BTAF1	0.567344896607143	7.92405535932609	5.1533570157834	5.18266178428707e-06	9.13423703117094e-05	3.78761798300558	BTAF1
LCMT1	0.319307375580356	9.45800915032609	5.15143219723143	5.21653561227162e-06	9.1794596742556e-05	3.78131601384066	LCMT1
HTATIP2	0.462621436683037	9.28281486941304	5.15041248405607	5.23456953175906e-06	9.19671068362826e-05	3.77797765664185	HTATIP2
MFN2	-0.54138658797322	8.76474429593478	-5.14534806761499	5.32505186998685e-06	9.34099365702246e-05	3.76140017664526	MFN2
GPKOW	0.356443429245536	9.47647709571739	5.1445012553291	5.34033132232943e-06	9.3531131968196e-05	3.75862869305963	GPKOW
BMP8A	-0.226605509732143	6.0901085838913	-5.1429176050877	5.36902224009373e-06	9.38864702829536e-05	3.75344596906082	BMP8A
CBFB	0.485816868999996	8.16448652604348	5.13892934474303	5.44195377141065e-06	9.4942569567584e-05	3.740395630357	CBFB
ADAMTS5	1.19972913302678	6.87462030578261	5.13838358272672	5.45200970297668e-06	9.4942569567584e-05	3.73860999719226	ADAMTS5
LIMCH1	0.601009127383927	7.59604845543478	5.13822652887876	5.45490689658036e-06	9.4942569567584e-05	3.73809615488573	LIMCH1
CXCR4	1.61535567560714	8.42064625152174	5.13407485219258	5.53204735966571e-06	9.61354544275345e-05	3.72451434106643	CXCR4
NDRG1	-0.535898368258934	12.3298267736957	-5.13127437500157	5.58468937694787e-06	9.68995638167943e-05	3.71535445147668	NDRG1
NAPA	-0.334839726459824	7.68526571530435	-5.12212875565438	5.76007463995037e-06	9.97877116694659e-05	3.68544971315269	NAPA
CORO1C	1.13078919384821	9.27144277715217	5.11946598573426	5.81215335396617e-06	0.000100534058169068	3.67674548746526	CORO1C
PARD6A	-0.470920637924109	6.80379667313044	-5.11404640293551	5.91959076453988e-06	0.000102234168783568	3.65903328162635	PARD6A
PJA1	-0.371677472843755	10.0463376830217	-5.11333396611175	5.93385913473723e-06	0.000102322441314126	3.65670527125241	PJA1
CBX8	-0.211297261312498	5.26698644332609	-5.10956982229012	6.00981140697799e-06	0.000103472469432314	3.64440669623352	CBX8
ATP6V0A1	-0.304938033441964	7.42159224491304	-5.10463350128075	6.11087236811769e-06	0.000105050596678996	3.62828188680655	ATP6V0A1
CASP8	0.420183309598215	6.18673448347826	5.09878425763118	6.23279763221302e-06	0.000106981998068123	3.60918029105892	CASP8
HTRA2	0.320567731982143	8.90563176528261	5.09703610588757	6.26970120231381e-06	0.000107450369991801	3.60347256230547	HTRA2
SAMD9	0.832250821062497	5.69172724541304	5.09605806423846	6.29044173952873e-06	0.000107640728939501	3.60027947566352	SAMD9
ITGAM	1.37901144979464	6.45047099954348	5.09119940266564	6.39448385150437e-06	0.000109253765377232	3.58441945251683	ITGAM
SARS2	-0.4916685210625	6.67490072947826	-5.09053830263641	6.40877115967687e-06	0.000109330700669052	3.58226174970677	SARS2
ZEB1	0.546494532580355	7.40014184897826	5.08288438667549	6.57649539800309e-06	0.000112020175804833	3.55728630120609	ZEB1
SOX2	-0.177522064946431	4.88859125717391	-5.08243513783511	6.58647355501836e-06	0.000112020175804833	3.55582067272555	SOX2
COBL	-0.785115980982148	7.71647147741304	-5.08159605587125	6.60515024283421e-06	0.000112167095461139	3.55308334659245	COBL
CDC123	0.34252515471875	9.886026288	5.08059269107567	6.62755226377342e-06	0.000112376735956607	3.54981024206452	CDC123
MED27	-0.460944573366074	9.17256848191304	-5.07950809566412	6.65185227427842e-06	0.000112617874716344	3.54627234821247	MED27
ZMYM6	0.401977293437498	7.85302968054348	5.07665282153843	6.71624510969177e-06	0.000113536040628889	3.53695956420497	ZMYM6
VEGFA	-0.738900275035716	9.82668318715217	-5.07481538757889	6.75800836166602e-06	0.000114069464400689	3.53096732154678	VEGFA
LEPR	-0.354867702991072	5.7884375423913	-5.0732026920711	6.79487466966656e-06	0.000114518747449252	3.52570847856138	LEPR
BCL2A1	1.6116450664241	5.3733553088913	5.07260889155875	6.80849892668853e-06	0.000114575552721111	3.52377226661474	BCL2A1
KANK1	-0.634393497098214	11.567110548913	-5.07203412300555	6.82171219220305e-06	0.000114625281256657	3.52189817071639	KANK1
GARS	0.45276606730803	9.89469161478261	5.07064026102356	6.85386068114586e-06	0.000114992551428114	3.51735356933014	GARS
SLC1A4	0.54208228685714	7.18674612843478	5.06760730792811	6.92433131795548e-06	0.000116000716861821	3.50746598044304	SLC1A4
M6PR	0.704280434312502	7.99378227367391	5.06646595714995	6.95103538750176e-06	0.000116273756616684	3.50374553127281	M6PR
IFNAR2	0.243372767705354	7.09521229778261	5.06318140200795	7.02845225307127e-06	0.000117393012669385	3.49304017096043	IFNAR2
MTMR3	-0.257363890924111	6.00327633543478	-5.06085725837178	7.08374575169756e-06	0.00011813996273055	3.48546622335407	MTMR3
TMEM49	0.500809747812495	9.52564861678261	5.0596173156798	7.11342051197476e-06	0.000118416669431116	3.48142587043094	TMEM49
PKM2	-0.656651363491079	8.86256507491304	-5.05927398118048	7.12165898451532e-06	0.000118416669431116	3.48030716276663	PKM2
PDGFRA	1.29622036451339	8.68614680858696	5.05862473967066	7.13726358694448e-06	0.000118416669431116	3.47819175629137	PDGFRA
MRS2	-0.513325430098213	6.61232911391304	-5.05839774746423	7.14272733099806e-06	0.000118416669431116	3.47745217104923	MRS2
NR4A1	-0.928388928504467	7.71388276143478	-5.05594665885074	7.20198905681608e-06	0.000119222260327204	3.46946661957037	NR4A1
LPXN	1.02080655980803	7.91284993476087	5.05358261723856	7.25960577403722e-06	0.000119998276507532	3.46176566614286	LPXN
GSTA3	-0.62704666053125	6.03867473995652	-5.05231807593893	7.29061182138896e-06	0.000120332786546825	3.45764678055532	GSTA3
INO80B	-0.189698938584821	4.99768587841304	-5.05039452324138	7.33802731741994e-06	0.000120936751098599	3.45138189345841	INO80B
RRP15	0.59649830159375	8.02358691123913	5.04709025450763	7.42018875193013e-06	0.000122110735072264	3.4406216318961	RRP15
HSD17B11	0.596113623571428	9.67707786356522	5.04189170592131	7.55129295727634e-06	0.000124085511036185	3.42369662214869	HSD17B11
FA2H	-0.18736659591518	4.60616606530435	-5.03994180139265	7.60105555451988e-06	0.000124719816103091	3.41734952287558	FA2H
DENR	0.422923763093745	10.1130265531957	5.03841922843181	7.64013726443691e-06	0.000125177263625833	3.41239389460835	DENR
ARL6IP5	0.501700119174105	9.96269590191304	5.03722599935607	7.67090382023488e-06	0.000125497334242027	3.4085104951615	ARL6IP5
MPPE1	-0.49316492634375	9.8198065748913	-5.03486892089891	7.73203906505057e-06	0.000126312579697186	3.40084006191791	MPPE1
CPLX2	-0.195771089102678	4.36630484584783	-5.0294239690922	7.8751079108792e-06	0.000128381819151414	3.38312484325589	CPLX2
THUMPD1	0.440869950169639	7.6892482563913	5.02917607705972	7.88168318756665e-06	0.000128381819151414	3.38231845025835	THUMPD1
UMOD	-2.90873007460715	9.73899911913044	-5.02829579923434	7.90507613968332e-06	0.000128575430545592	3.37945499513493	UMOD
PHYHIP	-1.31660039440179	8.73898395317391	-5.02669722497355	7.94773273160178e-06	0.00012908134526587	3.37425535105939	PHYHIP
DKK3	1.1153213221741	8.05385457923913	5.0255444234251	7.97863509943481e-06	0.000129395164878207	3.37050594722231	DKK3
PCYT2	-0.685981897017858	7.37345802071739	-5.02031265488917	8.12037572444145e-06	0.000131503012094071	3.35349301664012	PCYT2
MRPL49	-0.328791153750007	11.0398138141304	-5.01288830172619	8.32579105929547e-06	0.000134634427346697	3.32935865255084	MRPL49
PELI1	0.663244847741069	6.99076079523913	5.00455181474148	8.56255542988061e-06	0.000138262997649546	3.30227120051046	PELI1
SS18	-0.346321210781253	6.74104938734783	-5.00397369822167	8.5792185398639e-06	0.000138332161564847	3.30039321925945	SS18
EXOSC10	0.560265245477675	7.40284634141304	5.00265229641417	8.61742561596894e-06	0.000138748002640975	3.2961009453186	EXOSC10
ZNF671	-0.330190923383929	7.59647036691304	-5.00081623772043	8.6707922090262e-06	0.000139231304855825	3.29013745853314	ZNF671
BTK	0.624020008450897	6.32381805058696	5.00044149956488	8.68172427070653e-06	0.000139231304855825	3.28892039178539	BTK
SDCBP	0.496558627098212	11.8636388091304	5.00033534111108	8.68482365173706e-06	0.000139231304855825	3.28857561728181	SDCBP
ZNF133	0.345662004299107	7.38390730408696	4.99987699301113	8.69821802223442e-06	0.000139246258138177	3.28708704805605	ZNF133
MTHFS	-0.532989774473213	8.2802096815	-4.99828953966241	8.74476604342537e-06	0.000139791152745687	3.28193180262664	MTHFS
HLA-DRA	0.908622774357141	11.6534121338913	4.99623455662847	8.80538815651067e-06	0.00014053559759945	3.27525894823855	HLA-DRA
ALOX12B	-0.173855762910716	4.70318249236957	-4.99585975171073	8.81648952185561e-06	0.00014053559759945	3.27404198164628	ALOX12B
TGM2	0.284393639964287	6.23783344217391	4.99523524107711	8.83501759777059e-06	0.000140630322845425	3.27201429495204	TGM2
PARP8	0.580008673875003	7.25145730036957	4.99308449376857	8.89912058267624e-06	0.000141449179787801	3.26503171302859	PARP8
ZDHHC3	0.259983509785712	8.24753853747826	4.98845852570748	9.03855556964732e-06	0.000143461391953465	3.25001602635726	ZDHHC3
KIAA0556	-0.439791919504462	7.33463195741304	-4.98689515106791	9.086163785525e-06	0.000144012473956676	3.2449422812179	KIAA0556
CCDC91	-0.805310276691969	9.72274071363043	-4.98546737589169	9.12985866174493e-06	0.000144500057629374	3.24030900567701	CCDC91
HK3	0.912752794794644	7.20922682958696	4.98112760513355	9.26394654797678e-06	0.0001464149062618	3.22622834444375	HK3
TCTN2	-0.318680752308037	9.23001332358696	-4.97892249431603	9.33282090148372e-06	0.000147295114058162	3.21907507239835	TCTN2
PRKAB1	-0.607307922303572	7.72449109154348	-4.97663220113186	9.40489028843629e-06	0.000148223193346949	3.21164643806192	PRKAB1
TJP2	0.442280228330356	9.35443133267391	4.97600481271682	9.424728070236e-06	0.000148326635854672	3.20961165683399	TJP2
WIPF1	0.591892393767854	5.93376531030435	4.97367606684956	9.49872351074498e-06	0.000149262441099824	3.20205958498927	WIPF1
NAGPA	0.413887145249999	7.79792233984783	4.97329439691513	9.51090550054366e-06	0.000149262441099824	3.20082193507982	NAGPA
RPS6KA6	-0.269010316334822	5.21241870456522	-4.97118905012512	9.57838043426775e-06	0.000150110551153587	3.19399537168758	RPS6KA6
TOMM34	-0.388565869263395	8.63281626369565	-4.97020866404437	9.60996196473045e-06	0.000150394558814983	3.19081676604873	TOMM34
FOXD1	-0.582264385299109	7.32127265371739	-4.96877039406962	9.65647931212049e-06	0.00015091118857851	3.18615393863659	FOXD1
ESRP2	-0.388620385343755	6.2722001761087	-4.96804930238682	9.67988473683602e-06	0.00015106568721984	3.18381632850202	ESRP2
EMG1	0.377024487843746	9.44335121808696	4.96706792248918	9.71182854461423e-06	0.000151352820303374	3.18063508300402	EMG1
CD46	-0.488012388602684	8.98875773954348	-4.96585940474629	9.75130846111057e-06	0.000151756435577228	3.17671779689432	CD46
MNDA	1.45126267295982	7.03792384843478	4.96259128520936	9.85886561996279e-06	0.00015321691855002	3.16612590966211	MNDA
MERTK	0.995827146620536	6.26254334017391	4.96153209428155	9.89397494455006e-06	0.00015354899448667	3.16269353545525	MERTK
CCDC69	0.545464426866069	5.06159542841304	4.96035907060939	9.93300134398052e-06	0.000153883690621012	3.15889252801988	CCDC69
TFE3	-0.420336199602682	9.31161520904348	-4.96005674199831	9.94308435908098e-06	0.000153883690621012	3.15791291988165	TFE3
ITFG2	-0.322053797013394	5.78239795584783	-4.95868210056338	9.98905763133372e-06	0.000154381369256602	3.15345901260309	ITFG2
LBA1	0.559776223839284	7.35375819680435	4.95710447375533	1.00420777466915e-05	0.00015498643196344	3.14834786621622	LBA1
CFP	0.876069092705357	6.96997793419565	4.95652780551968	1.00615272749601e-05	0.000155001120066851	3.1464797128136	CFP
SAP30L	0.418541818375001	6.52751839482609	4.95625407130101	1.00707726121831e-05	0.000155001120066851	3.14559295562402	SAP30L
NSL1	0.379197437383926	8.59240701008696	4.95537673567698	1.01004609663595e-05	0.000155244223986384	3.14275093869017	NSL1
CREG1	0.470062610616065	10.7209592635217	4.95351204489056	1.01638474379998e-05	0.000156003889110179	3.13671099900388	CREG1
GCK	-0.204167477848215	5.85124820397826	-4.9523031651924	1.02051502077281e-05	0.000156422974514615	3.13279565928475	GCK
DYNLT1	0.372023509642855	11.400752381087	4.94950617777213	1.03013476699866e-05	0.000157681176526616	3.1237378029278	DYNLT1
ORMDL2	0.528405974178572	9.08647102471739	4.94907633172248	1.03162104761765e-05	0.000157692661916274	3.12234590829867	ORMDL2
SMARCD1	-0.209204154160718	6.85888826865217	-4.94706596793729	1.0386003936206e-05	0.000158485226596497	3.11583657297117	SMARCD1
TM6SF1	0.769263628709818	5.69266041769565	4.94676689098859	1.03964266238797e-05	0.000158485226596497	3.11486826129739	TM6SF1
RBX1	0.518479330598218	10.4064358466739	4.94367766828122	1.05046894555034e-05	0.000159917438659121	3.10486739299327	RBX1
CLEC4A	0.582953756008927	5.30657016408696	4.94286872590701	1.05332221739213e-05	0.000160133638872649	3.10224887419246	CLEC4A
BTN3A1	0.457672976986606	7.07733608473913	4.93665892523979	1.07548100546584e-05	0.000163280227650479	3.08215217147987	BTN3A1
RPL26L1	0.53648632841518	9.37160902306522	4.93480337789263	1.08219094354428e-05	0.000164076005470336	3.0761485348793	RPL26L1
ADCY3	0.403163548901784	6.57702493802174	4.9331014988684	1.08838144994733e-05	0.00016479097996899	3.0706426808326	ADCY3
URM1	-0.339147333843751	8.31203245143478	-4.93158894429774	1.0939125732092e-05	0.000165404317903107	3.06574979453815	URM1
NFIL3	-1.01832532416518	7.96451150856522	-4.93044333612579	1.09812026634259e-05	0.000165816160217731	3.06204422087389	NFIL3
PYGL	0.797347384468751	7.40312172586956	4.92880455141899	1.10416707628835e-05	0.000166461360105689	3.05674386737205	PYGL
C12orf24	0.32764586107143	5.05705941245652	4.92847890442448	1.10537255412942e-05	0.000166461360105689	3.05569068327391	C12orf24
PYY2	-0.25987678217857	6.23869947995652	-4.92623051670456	1.11373107502499e-05	0.000167494361134984	3.04841967413341	PYY2
INPP4B	0.583498544227678	4.81778077619565	4.92330367971909	1.12470511855116e-05	0.000168917405842617	3.03895612384869	INPP4B
TYRP1	-0.480404373656252	4.6741848186087	-4.92189670777905	1.13001834112207e-05	0.000169143088369838	3.03440745827212	TYRP1
UBFD1	0.649092127084822	6.18333906384783	4.92172159522119	1.13068135579214e-05	0.000169143088369838	3.03384135582282	UBFD1
UTP11L	0.571697298258927	8.21151853278261	4.92170374977595	1.13074894408689e-05	0.000169143088369838	3.03378366555057	UTP11L
ROGDI	-0.515865989669647	7.24117113719565	-4.91941092632051	1.13946603029258e-05	0.000170219163402263	3.02637200774568	ROGDI
ALS2CL	-0.655457092245541	9.10245371208696	-4.91862946569897	1.14245216558342e-05	0.000170437389829495	3.02384613605788	ALS2CL
TLR4	0.522458166781246	6.7069758405	4.91783866393399	1.14548184286426e-05	0.000170661521495537	3.0212901937177	TLR4
FAM127A	-0.830916127799107	10.4150488715	-4.91699202456734	1.14873421480412e-05	0.000170918190628777	3.01855391557675	FAM127A
APLNR	1.36108862127232	9.67408312034783	4.91413954377178	1.15975913786464e-05	0.000172170562646123	3.00933593973025	APLNR
SYK	0.846264900415179	6.9437879876087	4.91401754483997	1.16023298436129e-05	0.000172170562646123	3.00894172807172	SYK
HTR2B	1.900350073875	6.79336864258696	4.9134829837374	1.16231148070621e-05	0.000172250245164605	3.00721445069528	HTR2B
RIPK4	-0.856895898093751	7.76740289867391	-4.90834778711629	1.1824660794887e-05	0.000175004979764328	2.99062444583918	RIPK4
POMP	0.271120628839288	10.8573252141304	4.90726489624235	1.18675994919778e-05	0.000175408143813969	2.98712667465886	POMP
MRPL33	0.447239857812502	9.39186488034783	4.90508148550636	1.19546434265504e-05	0.000176461275625197	2.98007489745231	MRPL33
RBM4B	0.398531315933036	8.29516214558696	4.90375233717369	1.20079388806666e-05	0.000176928835933116	2.97578260121292	RBM4B
SMC4	0.561122636245535	6.89303380002174	4.90350239635782	1.20179869763053e-05	0.000176928835933116	2.97497549198631	SMC4
RWDD1	0.440024033772319	9.15893271473913	4.89703332194416	1.22809562936558e-05	0.000180434493733355	2.95408987717966	RWDD1
RNASET2	0.682537287741066	10.2048987415652	4.89685204949137	1.22884060972868e-05	0.000180434493733355	2.95350475351806	RNASET2
TNNC2	-0.42136079430357	6.12940896186957	-4.89300779237598	1.24474466717913e-05	0.000182529880722566	2.94109754481413	TNNC2
THRAP3	-0.260681294031251	5.8257156476087	-4.8899072390146	1.25771947099241e-05	0.000184025327418422	2.93109277274968	THRAP3
UBN1	0.333494089593751	7.64729354941304	4.88978433179207	1.25823653255481e-05	0.000184025327418422	2.93069621921109	UBN1
CALM3	0.384841034812498	8.17086718647826	4.88448005263341	1.28075179842948e-05	0.000187073471838575	2.91358514470675	CALM3
NUAK2	-0.650367789625001	8.61350610430435	-4.8836494829011	1.28431308674609e-05	0.000187323697414037	2.91090632329324	NUAK2
ENOPH1	-0.417167112084824	9.00838990802174	-4.88329924290372	1.28581775475717e-05	0.000187323697414037	2.9097767423659	ENOPH1
TRIM28	-0.29274853063393	7.91658182132609	-4.88188822117236	1.29189725480469e-05	0.000187964321942547	2.90522621895106	TRIM28
PLTP	-0.644659606656246	9.72292221919565	-4.88125798964011	1.29462179284552e-05	0.000188115785608008	2.90319386197254	PLTP
NRBF2	0.571645961133927	5.961589818	4.88062512677031	1.29736339891762e-05	0.000188214161888106	2.90115310036782	NRBF2
AXIN1	-0.273545619218748	8.05307308332609	-4.88032452907729	1.2986676106652e-05	0.000188214161888106	2.90018380624295	AXIN1
COL21A1	1.0110060065	5.81543369276087	4.87879796856527	1.30531089159022e-05	0.000188931915837165	2.89526160864726	COL21A1
HOXD1	-0.997916599133925	8.680351748	-4.87623176010882	1.31655398391757e-05	0.000190312732422961	2.88698826488092	HOXD1
USP5	-0.279412897107144	6.30408983656522	-4.87333589645813	1.3293558871335e-05	0.000191915021741986	2.87765373334795	USP5
NR3C2	-0.778263175866075	8.04874751576087	-4.87237111503699	1.33364810391132e-05	0.000192286244040065	2.87454423420043	NR3C2
C16orf58	-0.319524651357145	6.91048298552174	-4.87143524260605	1.33782474249696e-05	0.000192639866915736	2.87152809012232	C16orf58
TMEM214	-0.389238981678576	8.55395259965217	-4.87098340223987	1.33984583530565e-05	0.000192682591553479	2.87007195592322	TMEM214
NEBL	-0.433252829723214	8.22532679193478	-4.86614663482897	1.36167000007197e-05	0.000195569416205709	2.85448724183882	NEBL
RPS27L	0.391580350982144	10.9271254395652	4.86494307543906	1.36715477124958e-05	0.00019610510159105	2.85060995499638	RPS27L
ARAF	-0.372400737156251	8.69966467663044	-4.86425019962788	1.37032215052874e-05	0.000196307432179591	2.84837797844693	ARAF
IQSEC2	-0.265654955986609	5.9617104845	-4.86064897269824	1.38690132132223e-05	0.00019842810966011	2.83677885015002	IQSEC2
ANKRD57	-1.00934117633929	6.91667343017391	-4.85899372205076	1.39458777033576e-05	0.000199272682170483	2.83144837600763	ANKRD57
SEMA3B	-1.17297310344643	9.76373653421739	-4.85577582953963	1.409650803207e-05	0.000201071904397238	2.82108727344943	SEMA3B
GTPBP8	0.452339071120534	8.09947690845652	4.85553631627851	1.41077835195484e-05	0.000201071904397238	2.82031616413406	GTPBP8
ANO1	0.346287420276783	4.4185774265	4.84915439283287	1.44115142269115e-05	0.000205139184677081	2.79977402323309	ANO1
MBNL1	0.48322903736607	6.85667314641304	4.84820754525294	1.44571217521807e-05	0.000205526562924767	2.79672702753403	MBNL1
PSMB4	0.263317745178567	11.5618831154348	4.84763079464066	1.44849721159412e-05	0.000205660836624557	2.79487111070489	PSMB4
TRAPPC10	-0.296477194928572	6.65611978676087	-4.84613270264361	1.45575594995808e-05	0.0002064291495537	2.7900507463141	TRAPPC10
MMP28	-0.681946404129465	5.17522643876087	-4.84297279349544	1.47118431082316e-05	0.000208352515705171	2.77988473357022	MMP28
HSF4	-0.265540114843751	6.84286795684783	-4.8396535604876	1.4875638526869e-05	0.000210405550505359	2.76920838555544	HSF4
RABIF	0.22085219639732	8.1724734751087	4.83741447843907	1.49871435108998e-05	0.000211345450705312	2.76200765309242	RABIF
PDGFD	1.11552167765179	9.5482157343913	4.83720825839954	1.49974544143064e-05	0.000211345450705312	2.76134451645006	PDGFD
REEP4	0.402010508410717	8.35336053932609	4.83718072836363	1.4998831430939e-05	0.000211345450705312	2.76125598947243	REEP4
MVK	-0.210793127227682	7.44593945386957	-4.83628949302891	1.5043477130107e-05	0.000211707573616896	2.75839017363467	MVK
ZNF747	-0.248073594924109	7.68030774054348	-4.8348185241559	1.51174502757053e-05	0.000212480992931737	2.75366055659885	ZNF747
G6PC	-1.33466521395982	4.7435854628913	-4.83411399561098	1.51530067621758e-05	0.000212713187890142	2.75139544130157	G6PC
FBXL5	-0.341438766513393	9.68498508067391	-4.83285940108716	1.52165280861844e-05	0.00021333686930367	2.74736207776773	FBXL5
KLHL21	-0.467073604839286	7.41478738163043	-4.83091384591212	1.53155519237468e-05	0.000214456111774369	2.74110801590517	KLHL21
KHDRBS3	0.543338163098212	7.15024275104348	4.82868396564776	1.54298271178285e-05	0.000215785842571484	2.7339409582936	KHDRBS3
ALB	-2.24436946501339	7.44425897245652	-4.82660331306511	1.55372111352067e-05	0.000217015996531	2.72725447704375	ALB
MASP1	-0.169391048205358	5.15396315821739	-4.82435363615966	1.56541459377644e-05	0.000218376312994481	2.7200258381441	MASP1
BAT2	-0.33067732240625	6.35458020680435	-4.82118331738956	1.58204053318925e-05	0.000220420460322403	2.70984081653082	BAT2
MEF2A	0.539385488504465	5.62625469786957	4.820602487721	1.58510532057469e-05	0.000220572439005001	2.70797506335898	MEF2A
PALMD	0.671077539281249	8.49375647006522	4.81789540880731	1.59946662626947e-05	0.000221991025851179	2.69928027072899	PALMD
RPP40	0.486333077223211	6.89560715213043	4.81779123479246	1.60002182910899e-05	0.000221991025851179	2.69894570810731	RPP40
EZR	-0.875534593500001	9.07722490119565	-4.81755908477747	1.60125977121935e-05	0.000221991025851179	2.69820014929486	EZR
TNNC1	-2.16862986434822	7.98545516973913	-4.81563951820556	1.611532046115e-05	0.000223038803584434	2.69203582490732	TNNC1
RAB36	-0.314347371892857	7.17856452152174	-4.81540161106618	1.61280967689478e-05	0.000223038803584434	2.69127188571223	RAB36
KIAA1033	0.469855423522318	8.01210642836956	4.81350175902136	1.6230482475907e-05	0.000224177269698127	2.68517173787793	KIAA1033
CLEC16A	-0.419589290562501	7.45478568486956	-4.81104636087922	1.6363754897373e-05	0.000225739008917588	2.67728895069543	CLEC16A
GAB2	-0.556485007553574	8.70674175317391	-4.80055543882202	1.69454013989572e-05	0.000233474618041858	2.64362350085491	GAB2
ABHD2	0.156356165348213	5.26356027504348	4.79850933809444	1.70611896965325e-05	0.000234780460183564	2.63706029803575	ABHD2
SFTPC	-0.200908148178571	6.6541587308913	-4.79750964475221	1.71180446694036e-05	0.000235273101028186	2.63385394562219	SFTPC
SLC25A17	-0.227957370883929	7.38573971745652	-4.7947734475124	1.72746133952656e-05	0.000237133329335009	2.62507914292343	SLC25A17
NR4A2	-0.796805354687501	4.82536941432609	-4.79098356877324	1.74938034481322e-05	0.00023984545637049	2.612927922815	NR4A2
UBE2I	0.395367865446429	9.63487961252174	4.79061758199133	1.75151147662717e-05	0.00023984545637049	2.61175464970354	UBE2I
YWHAE	-0.411073978723214	8.80627349184783	-4.78955082755394	1.75773773580606e-05	0.000240403445041578	2.60833503507356	YWHAE
SYNCRIP	0.444073290526784	8.62220980471739	4.78358509581917	1.79296080605542e-05	0.000244921076367522	2.58921568577023	SYNCRIP
HRG	-0.514076769410717	6.33982820558696	-4.77827642900295	1.82488733138475e-05	0.000248977912587218	2.57220864846236	HRG
RNF44	0.317111520776785	8.03822123258696	4.77718265520904	1.83153443578454e-05	0.000249580070554347	2.56870535901232	RNF44
GRB2	0.467417923080354	7.99169358567391	4.77636366030545	1.83652722699853e-05	0.000249955605779312	2.56608234044633	GRB2
HSPB8	-0.881915346897321	10.5346570381522	-4.77599315551146	1.83879030733459e-05	0.000249959159296311	2.5648957622573	HSPB8
SFRS18	0.523273507321426	6.28683446484783	4.7751161895278	1.84415783309089e-05	0.000250384199598513	2.56208731176825	SFRS18
DENND4B	0.403652611549107	7.65141006058696	4.7743645816094	1.84877035218068e-05	0.000250705824214404	2.55968044971896	DENND4B
LOC642533	-0.23314973366518	6.0376661245	-4.77178016040609	1.86471731553651e-05	0.00025256183374309	2.55140534346576	LOC642533
PGRMC1	-0.406794002138394	9.84081656993478	-4.76628513055419	1.89907468653945e-05	0.000256903880719029	2.53381557957467	PGRMC1
ST3GAL4	-0.520063454741076	7.26587035506522	-4.7622360755516	1.92478861286276e-05	0.000260056165434704	2.52085868193508	ST3GAL4
SIRPA	-0.595178038540181	9.06415336069565	-4.76129921790588	1.93078679785421e-05	0.000260056165434704	2.51786127123441	SIRPA
EPB41L5	-0.702486989044647	8.65703651728261	-4.76127206962567	1.93096088700563e-05	0.000260056165434704	2.51777441509767	EPB41L5
ZNF331	-0.791446138781251	7.12088528052174	-4.76115898494867	1.93168621183824e-05	0.000260056165434704	2.51741262236171	ZNF331
CUL7	-0.288615986138393	7.04771784517391	-4.75940107758597	1.94299592159706e-05	0.000261263976268659	2.51178889866519	CUL7
AFG3L2	-0.375762523709824	8.56870006593478	-4.75891062305319	1.94616291494927e-05	0.000261311073217901	2.51022000697128	AFG3L2
PFKFB2	-0.258109232919644	5.80223065986956	-4.75862288061848	1.94802330401389e-05	0.000261311073217901	2.50929958616791	PFKFB2
MRPL4	-0.472982199062499	7.3729665395	-4.7563501584274	1.96277906534074e-05	0.000262974739521791	2.50203032385079	MRPL4
AGBL5	-0.610948712223216	7.60650277497826	-4.75546537167148	1.96855324594414e-05	0.000263432502636884	2.49920065866589	AGBL5
NUP107	0.399766002803569	8.64944126497826	4.75500335308529	1.97157504314243e-05	0.000263521286268821	2.4977231311287	NUP107
ZNF516	-0.61303959548661	6.19020710334783	-4.7545351304096	1.97464206851355e-05	0.000263615895741582	2.49622581138746	ZNF516
ATRN	-0.453261097205361	7.75772704652174	-4.75401961727226	1.97802428658484e-05	0.000263752307616933	2.4945773187789	ATRN
SEPT4	0.299317287147321	6.27330209306522	4.75213725105974	1.99042267655985e-05	0.000265089189366862	2.48855844573282	SEPT4
SPRY1	0.906139658611604	9.02853379223913	4.75104389780549	1.99765918487945e-05	0.000265736234902892	2.48506280656109	SPRY1
ARHGAP15	1.00009797200446	7.20722129506522	4.74984442249562	2.00562781885102e-05	0.000266337712196039	2.48122818313116	ARHGAP15
GTF2H5	0.592573629325893	8.72956563358696	4.74964617639677	2.00694785814449e-05	0.000266337712196039	2.48059443761543	GTF2H5
ZC3H7B	-0.295430208879465	7.10531454473913	-4.74692555278782	2.02514985869924e-05	0.000268434454580135	2.47189813832061	ZC3H7B
ANGPT1	0.616978331874999	6.75206443232609	4.74567425354154	2.03357589265204e-05	0.000269231955266515	2.46789899527024	ANGPT1
ATP5E	0.555020534540176	10.5863191633478	4.74424202725189	2.04326254445825e-05	0.000270194268305047	2.46332204042842	ATP5E
PDLIM7	-0.288978949044642	5.77332258473913	-4.74300826103343	2.05164328046378e-05	0.000270981820518939	2.45937967102505	PDLIM7
PVALB	-0.535182972343752	4.62354334184783	-4.73970494728165	2.07424869067022e-05	0.000273293251460865	2.44882596099009	PVALB
DOCK5	-0.315953127473216	5.70345903630435	-4.73948790794725	2.07574248376222e-05	0.000273293251460865	2.44813263083241	DOCK5
SNX26	-0.169350414950893	6.38868200704348	-4.73938068394803	2.0764808527857e-05	0.000273293251460865	2.44779010865707	SNX26
ST13	-0.276370039553576	10.8483195176087	-4.73775644911615	2.08769731920056e-05	0.000274446233467612	2.44260188049325	ST13
ZC3HAV1	0.433002638879461	7.31170963626087	4.73624939464866	2.09815780378778e-05	0.00027549724206257	2.43778848740442	ZC3HAV1
HSPBAP1	0.525292430441962	6.7028029953913	4.73565234369822	2.10231616873058e-05	0.000275625629603003	2.43588170304963	HSPBAP1
PVR	-0.333888387031253	6.35978224221739	-4.735401032989	2.10406892832792e-05	0.000275625629603003	2.43507912330911	PVR
CNOT7	0.676654977620533	8.02682914195652	4.73367606085205	2.11613850713142e-05	0.000276882103965884	2.42957067849151	CNOT7
PSMA3	0.451937402977673	10.5324197442826	4.73265470343993	2.12331694822352e-05	0.000277496416133914	2.4263094400393	PSMA3
APBA3	0.294074503633926	6.56304889317391	4.73118655509303	2.1336775129784e-05	0.000278524679089026	2.42162199124508	APBA3
PTPN6	0.884784195183036	8.1469500616087	4.72612574766429	2.16977317530419e-05	0.000282873559981821	2.40546777118852	PTPN6
EDIL3	-0.239599248366074	5.30056850743478	-4.7258084985156	2.17205579438341e-05	0.000282873559981821	2.40445529741312	EDIL3
IFT140	-0.287167691848214	4.73513281967391	-4.72295674978369	2.19268041788627e-05	0.000285227136082202	2.39535520831536	IFT140
GZMA	1.25469645403571	6.47708403356522	4.72089578609493	2.20770550004637e-05	0.000286847689040909	2.38877970851715	GZMA
AMFR	-0.816130219433036	8.22004149636957	-4.71662774034232	2.23914320432815e-05	0.000290447657118907	2.37516559380599	AMFR
APBA1	-0.226735989808035	5.9995109	-4.71642990165663	2.24061106529889e-05	0.000290447657118907	2.37453463323115	APBA1
ZFP36L2	-0.160039104964287	4.64155393643478	-4.7147787983326	2.25289831454096e-05	0.000291702036693867	2.36926917093814	ZFP36L2
KLHL20	0.230111697758924	6.51428908171739	4.71349861779776	2.26247074214419e-05	0.000292602408249065	2.36518703129164	KLHL20
MTO1	0.329060264986605	8.42209422904348	4.71302900832258	2.26599220733905e-05	0.000292719039593139	2.3636896712678	MTO1
FTH1	0.414229702053573	11.7620474013043	4.71219424408791	2.27226515622356e-05	0.000293190425584781	2.36102813194885	FTH1
ATP6V1G2	-0.283360663647324	5.48182421576087	-4.71183328335448	2.27498292352142e-05	0.000293202528113361	2.35987730408587	ATP6V1G2
HOXB6	0.608671231093751	6.9170111951087	4.71109943700653	2.28051809032523e-05	0.00029357729425454	2.35753772104243	HOXB6
NR6A1	-0.184304601428573	5.38301197878261	-4.70934930954482	2.29377217923795e-05	0.000294943732230206	2.35195862000319	NR6A1
ANP32B	0.32028298066964	10.986506938913	4.70486811968764	2.32805499540595e-05	0.00029900789101915	2.33767657387483	ANP32B
SLC15A1	-0.268166997848215	5.01964398226087	-4.70404753637214	2.33438705266195e-05	0.000299476933713485	2.33506178461065	SLC15A1
ENAH	0.547006396459821	6.72411436991304	4.70243554326361	2.34687533326953e-05	0.000300733772637084	2.32992561913867	ENAH
TAF5	0.57936532524553	6.56596771478261	4.70177023046437	2.35204868690286e-05	0.000301051455068185	2.32780596048588	TAF5
HAUS3	0.409419960705357	6.28659431806522	4.70051573658731	2.36183389021586e-05	0.000301657144827529	2.32380947344986	HAUS3
IFNAR1	0.441984225294638	7.22028048030435	4.70047144797457	2.36218007628502e-05	0.000301657144827529	2.32366838823405	IFNAR1
PRPF3	0.422116701531246	7.20715852356522	4.69969511668764	2.36825644005275e-05	0.000302087870561067	2.32119539116411	PRPF3
GNAZ	-0.346420007366071	6.46420727221739	-4.698222323891	2.37982623274969e-05	0.000303217540761061	2.31650420421108	GNAZ
CXCL14	-2.13391930506697	9.42153435876087	-4.69495083721463	2.40572491962324e-05	0.000306168226103304	2.30608555496176	CXCL14
MACROD1	-0.715756799441965	6.37088543776087	-4.69064110383843	2.44026566753775e-05	0.000310210791456961	2.29236420592635	MACROD1
AURKC	-0.310712264616072	6.58713282608696	-4.69018021982268	2.44398815841719e-05	0.000310330950933564	2.29089709660424	AURKC
PCOLCE	0.616794957290178	6.75298152382609	4.68907594711093	2.45292989948212e-05	0.000310793699270676	2.28738212081695	PCOLCE
PPP2R5E	0.685123891415177	7.8578688038913	4.68904323160371	2.45319529941593e-05	0.000310793699270676	2.28727798944068	PPP2R5E
CTNNBIP1	-0.599205362977685	9.53874108519565	-4.68859139601736	2.4568636365628e-05	0.000310905937428684	2.28583985101961	CTNNBIP1
ADCY1	-0.467002575084825	5.94828669784783	-4.68546295801948	2.4824107676641e-05	0.000313783460609487	2.27588371308268	ADCY1
P2RY13	0.848178325839284	5.60462390902174	4.68428036064268	2.49213574578525e-05	0.000314656777665587	2.27212073524819	P2RY13
NCF4	0.969718765607139	6.36050808202174	4.68262394846649	2.50582000315616e-05	0.000316027457282923	2.26685064665876	NCF4
GTF2E2	0.39167094484821	8.57950314245652	4.67485482214511	2.57099439652829e-05	0.000323881526345063	2.24214074269584	GTF2E2
PPP1R12B	-0.241582437825895	6.08929002630435	-4.67297049710332	2.58705084389953e-05	0.000325291537532883	2.23614973378516	PPP1R12B
TRAPPC2	0.402178556178572	6.74638119947826	4.67285836110322	2.58800945826681e-05	0.000325291537532883	2.23579323576102	TRAPPC2
RDX	-0.496773348825894	8.58735704330435	-4.67132413044448	2.60116016947562e-05	0.000326577120603601	2.23091597196204	RDX
SOX17	0.661870994616069	5.84803610382609	4.66896181773863	2.62153715776808e-05	0.000328574549206344	2.22340734990569	SOX17
ALDH1L1	-1.52182816005357	7.88472710056522	-4.66879862806875	2.62295058074154e-05	0.000328574549206344	2.22288869938047	ALDH1L1
PBXIP1	-0.524337248535715	7.52289058297826	-4.66258002943098	2.67737215012381e-05	0.000335016309131953	2.2031293967941	PBXIP1
TPD52	-0.478334132964285	8.35831383276087	-4.66147440518918	2.68716328421471e-05	0.000335471069596569	2.19961728681521	TPD52
SDC1	-1.299066878375	7.1517936425	-4.66116075747917	2.68994726282143e-05	0.000335471069596569	2.1986210108278	SDC1
GNAI1	0.572787824464285	7.26667228606522	4.66115332933154	2.69001323034299e-05	0.000335471069596569	2.19859741621467	GNAI1
SASH3	0.786259859544643	6.74131285169565	4.65635276860269	2.73297954579103e-05	0.000340449425247146	2.18335175673029	SASH3
C8orf41	0.29198307323214	7.61373599128261	4.65569674718063	2.73890317278416e-05	0.000340807394796105	2.1812687843094	C8orf41
FGF1	-0.726664331227679	10.0349595768478	-4.65502674680493	2.74496602843114e-05	0.00034118187321123	2.17914153229075	FGF1
MAOA	-0.972390043531254	8.84756147782609	-4.65340295119414	2.75971449605557e-05	0.000342309130217907	2.17398642309959	MAOA
RPL27	0.303911952321425	12.6810619817391	4.65335379052433	2.76016221877872e-05	0.000342309130217907	2.17383036115714	RPL27
GPX3	-1.10978208651786	12.843162506087	-4.64921371824361	2.79812409403303e-05	0.000346632357280766	2.16068965488596	GPX3
LOC729518	0.424763155558034	7.65761376034783	4.64880146172017	2.80193215659201e-05	0.000346719711160124	2.15938136535397	LOC729518
ZNF557	0.425855411129463	5.05517973473913	4.64204561850677	2.86506596514794e-05	0.000353807601444358	2.13794760720892	ZNF557
SERPINA4	-0.33365729529911	5.74968587082609	-4.6419950308465	2.86554393509167e-05	0.000353807601444358	2.13778715285409	SERPINA4
GPR124	0.503923626285711	6.22802767382609	4.64154984784025	2.86975355488693e-05	0.000353936271769389	2.13637514428717	GPR124
POPDC2	0.744266403580352	7.95791301947826	4.64027392307416	2.88185225194583e-05	0.000354967401301271	2.13232849585517	POPDC2
PDZK1IP1	-1.02811709018751	11.9719778411739	-4.63999880883614	2.88446751728615e-05	0.000354967401301271	2.13145601096109	PDZK1IP1
ID3	0.585040627714287	10.4635427352826	4.63933243161632	2.89081182396649e-05	0.000355356780209038	2.12934276781558	ID3
RAP2A	0.499201390593748	7.09218168608696	4.63649293672756	2.91799928782163e-05	0.000358304659803504	2.12033924310744	RAP2A
ADAM5P	-0.234078488995539	5.08147913447826	-4.6355709669326	2.92688074578377e-05	0.000359000718478462	2.11741626194824	ADAM5P
CHMP5	0.496758478566958	9.22472357773913	4.6348455181012	2.93388772759003e-05	0.000359349051689587	2.11511646835865	CHMP5
PLXNB2	-0.501950436160714	10.3133266571739	-4.63455805833232	2.93666880031057e-05	0.000359349051689587	2.11420520819881	PLXNB2
GCDH	-0.483537648897319	7.01739102630435	-4.63427926755775	2.93936847363775e-05	0.000359349051689587	2.11332144820878	GCDH
ALPL	-0.250380917495538	4.86640176215217	-4.63292971128203	2.95247136967374e-05	0.000360186800182019	2.10904365321315	ALPL
ZNF219	-0.292673750160713	7.09492374223913	-4.63290951604486	2.95266788049695e-05	0.000360186800182019	2.10897964212187	ZNF219
SNAP29	0.47839061478571	8.05666653836957	4.62798144432575	3.00100627635177e-05	0.000365100040964429	2.09336251386783	SNAP29
SRPR	-0.32798987129911	8.87048305365217	-4.62777719462541	3.00302638096829e-05	0.000365100040964429	2.09271537080705	SRPR
PROS1	0.525421413218744	8.41996255832609	4.62774572981924	3.00333769800298e-05	0.000365100040964429	2.0926156788758	PROS1
TUFT1	-0.602701103022327	7.8017059493913	-4.6274753378	3.00601429825734e-05	0.000365100040964429	2.09175898868446	TUFT1
C2orf44	0.353488386178569	6.47072407186957	4.62578937055738	3.02275647695537e-05	0.000366734862904444	2.08641769465221	C2orf44
PLEC1	-0.203946364285716	5.4347597136087	-4.62502865963795	3.03034048250361e-05	0.000367256231578041	2.08400792106215	PLEC1
ACACA	-0.380872916473217	8.69338152145652	-4.62291915869368	3.05146919006026e-05	0.000369416215923438	2.07732619848604	ACACA
BEST2	-0.265448924812501	5.9408533688913	-4.62104309570357	3.07038112709014e-05	0.000371303449286853	2.0713847877979	BEST2
PDE2A	0.751934852691962	8.92211985313043	4.61701851158888	3.11134018560506e-05	0.000375849894421092	2.05864200068632	PDE2A
C3orf37	-0.578168791687503	9.49441436567391	-4.61563051067914	3.1255900582034e-05	0.000377163534669166	2.05424817898988	C3orf37
RSL24D1	0.25387383244642	9.86737605286956	4.61471841519843	3.13498888703767e-05	0.000377889598961801	2.05136112862242	RSL24D1
JAM2	0.790092330254463	7.93752913784783	4.61366433921411	3.14588530137997e-05	0.000378794421957109	2.04802492205337	JAM2
SLC5A5	-0.27654342429911	7.60835798984783	-4.61257699346192	3.15716455307212e-05	0.000379743344628933	2.04458370028396	SLC5A5
CEP350	0.300538964174104	6.09259891713043	4.61122522161062	3.17124205394628e-05	0.000381026437750492	2.04030602967118	CEP350
TNNT2	-1.2068395793125	11.211559663087	-4.61070710842341	3.17665404278966e-05	0.000381266726897225	2.03866658377788	TNNT2
MYCT1	0.575743118428572	6.72806577452174	4.61019017164541	3.18206276868281e-05	0.000381506109198087	2.03703092606086	MYCT1
ABCA1	0.913014551058036	6.36331432604348	4.60293318798245	3.25895275684443e-05	0.000390134472697159	2.01407579177932	ABCA1
CACNA1S	-0.463364550214285	5.12141224004348	-4.60274105303315	3.26101304366517e-05	0.000390134472697159	2.01346821106267	CACNA1S
TADA3L	-0.19675031466518	6.53300209345652	-4.60193787784341	3.26963942599113e-05	0.000390748138460159	2.01092846078806	TADA3L
FEZ2	0.298163703482139	10.4365064791522	4.59948274532039	3.29614735895533e-05	0.000393495198600073	2.00316598313306	FEZ2
CCT6A	0.364225335700894	9.03162422321739	4.59866541255194	3.30501871443711e-05	0.000394133181591465	2.00058212462241	CCT6A
ZCCHC2	0.855218152401784	6.19633064817391	4.59796658926669	3.31262232384563e-05	0.000394618783013338	1.99837304486068	ZCCHC2
EIF4E2	0.503509554196425	9.2055562808913	4.59655698583547	3.32801186114544e-05	0.000395633190779513	1.99391745620492	EIF4E2
KDELC1	0.474681510450893	6.92253806030435	4.59652961561931	3.3283113718115e-05	0.000395633190779513	1.99383094708458	KDELC1
MAGOH	0.366915149459822	7.93757557093478	4.59621466750029	3.33175973262504e-05	0.000395633190779513	1.99283550303393	MAGOH
RUNX2	-0.164236231732145	4.73228801871739	-4.59538410230054	3.34087038077135e-05	0.000396293902704236	1.9902104864952	RUNX2
FOXE3	-0.364420772290179	5.3598138911087	-4.59456636942744	3.34986412614915e-05	0.000396939361034894	1.98762619400963	FOXE3
TXNL1	0.375802608968746	10.2102297848913	4.59309993962096	3.36605197597494e-05	0.000398435008257881	1.98299223157175	TXNL1
NGF	-0.545852806633929	6.943015191	-4.59275591277172	3.36986076333493e-05	0.000398463747825445	1.98190517373227	NGF
ACTR3	0.429322481830352	11.0259775506522	4.58599818017218	3.44553922792735e-05	0.000406897599211465	1.96055802905257	ACTR3
GLTSCR1	-0.196843739035715	6.61660921230435	-4.58573942054404	3.44846989845407e-05	0.000406897599211465	1.95974085416331	GLTSCR1
ZDHHC6	-0.587607202857148	12.7774300597826	-4.58509731580194	3.45575283296466e-05	0.000407012989615138	1.95771312990031	ZDHHC6
APP	0.410115267799107	9.86180875995652	4.58501101441018	3.4567328364486e-05	0.000407012989615138	1.95744060367235	APP
SEMA4C	0.520928894933032	8.708744804	4.5842926659588	3.46490068616574e-05	0.000407545265970695	1.95517224442754	SEMA4C
REV3L	0.50536377312946	7.2437096381087	4.58092127749166	3.50348785299541e-05	0.000411223515685075	1.94452799337524	REV3L
JOSD1	-0.416679845263396	9.17461277817391	-4.58091734692296	3.5035330851279e-05	0.000411223515685075	1.94451558532424	JOSD1
C1orf113	-0.282263390526786	6.08470565247826	-4.57465334299644	3.57634992832621e-05	0.000419329843642362	1.92474625341338	C1orf113
CHFR	0.405580026620534	7.2190998095	4.57257748184258	3.60080670206527e-05	0.000421754864663284	1.91819696692933	CHFR
HAT1	0.455270661486606	8.80140583623913	4.57033593633945	3.62739952992024e-05	0.000424424736621244	1.91112617013052	HAT1
DCAKD	-0.243613683750001	5.20220859980435	-4.56760702057724	3.6600341856059e-05	0.000427795209100003	1.90251971004017	DCAKD
KIF1C	-0.480007958977683	6.07981085641304	-4.56620155645763	3.67695396461452e-05	0.000429323757582055	1.89808788876987	KIF1C
EPS8L2	-0.793312076200896	8.22965841195652	-4.564616903744	3.69612284709383e-05	0.000431111447739315	1.89309163533481	EPS8L2
ATP6V1E1	-0.211787646473217	12.0747602126087	-4.56396971183442	3.70397978790436e-05	0.000431577373827354	1.89105128610934	ATP6V1E1
CLIP1	-0.407680876339287	7.90634492982609	-4.56131830050501	3.73633924731449e-05	0.00043489432030721	1.88269350631285	CLIP1
TNFSF10	0.937655462160713	9.38603395934783	4.55935170593887	3.76051953220159e-05	0.000437253332495532	1.87649555885779	TNFSF10
RASAL2	0.211124217879465	4.73014783634783	4.55645558660906	3.79640817005134e-05	0.000440967410521348	1.86736989834063	RASAL2
FBXO17	-0.982787267486609	8.97942347952174	-4.55604594503247	3.8015114497199e-05	0.000441101650458673	1.86607929172069	FBXO17
CALM1	0.244385369196429	10.3705680997826	4.55566774260516	3.80622902948052e-05	0.000441190904309288	1.86488777446333	CALM1
CCT3	0.372253494330357	11.0545113004348	4.5553296793202	3.81045078030351e-05	0.000441222559783538	1.86382274542003	CCT3
S100A7	-0.31124261871875	4.46295823417391	-4.55356763447152	3.83252965861142e-05	0.000443319735044762	1.85827209991413	S100A7
ZSCAN18	-0.478229286446428	9.79475569532609	-4.53957706137946	4.01233994857466e-05	0.000463638951244811	1.81422836958476	ZSCAN18
CARD8	0.592592742758925	7.52978984867391	4.53896150267141	4.02043819778785e-05	0.000464094797748775	1.81229168335086	CARD8
AGA	0.501045230120535	7.57887863134783	4.53824505984865	4.02988383137985e-05	0.000464705076695959	1.81003771593384	AGA
SNRPA	-0.711797587281251	7.69086050952174	-4.53568793056478	4.06377476195966e-05	0.000468130094743682	1.80199392990216	SNRPA
PADI1	-0.218972608303575	8.06477803243478	-4.5306873218303	4.13085893175558e-05	0.000475367844525611	1.78626874037855	PADI1
PEX5	-0.287739818553574	6.99566451513043	-4.53017058128929	4.13785262065691e-05	0.000475682769374695	1.78464413856798	PEX5
SLC4A5	-0.125534393513394	4.6319556801087	-4.52496324497641	4.20898024565612e-05	0.000483065151128938	1.76827644635125	SLC4A5
FREQ	-0.217107889870536	5.16879708265217	-4.52483721488894	4.21071645963474e-05	0.000483065151128938	1.76788039605451	FREQ
HOXB1	-0.266538400160717	6.37777162278261	-4.52175598626268	4.25338286144014e-05	0.000487459488140842	1.75819890266689	HOXB1
DHX32	-0.303266504669645	8.8872228921087	-4.52132128502267	4.25943622922969e-05	0.000487653078129227	1.75683323187173	DHX32
PIP4K2C	-0.346367799397324	9.75488007980435	-4.52088695881839	4.26549279831857e-05	0.000487846637957131	1.75546878849223	PIP4K2C
SOX18	0.552860391017857	5.41233797073913	4.51898075276995	4.29217422067856e-05	0.000490396265254215	1.74948099062015	SOX18
PPM1G	0.248415025290178	9.19512023680435	4.51839856762543	4.30035566890211e-05	0.000490829154691647	1.74765241253125	PPM1G
ATG4B	-0.302464656111608	8.36034445208696	-4.51798982246454	4.30610888572153e-05	0.000490984292745432	1.74636864281997	ATG4B
ZCCHC11	-0.369524048754465	7.87625552295652	-4.51488251492119	4.35009229157154e-05	0.000495493692823857	1.7366107690592	ZCCHC11
PTBP2	0.50667036504464	6.81075798404348	4.5138539114251	4.36474866004337e-05	0.000496078690111594	1.73338120339744	PTBP2
PTPN3	-0.715142990928577	8.22829334463044	-4.51364363465496	4.36775079818593e-05	0.000496078690111594	1.7327210194184	PTPN3
FLI1	0.510782862888393	6.0866234276087	4.5135878972682	4.36854690415078e-05	0.000496078690111594	1.73254602851765	FLI1
TYMS	1.06730434972768	7.77623429854348	4.5118815586095	4.39298766957938e-05	0.000498347657054619	1.72718926896256	TYMS
PLEKHA9	0.40008134179911	5.28314656752174	4.50958584463614	4.42608166120468e-05	0.000501592662092303	1.71998347096611	PLEKHA9
PUS7	0.50161766049107	5.97543901656522	4.50864417361886	4.43972684468957e-05	0.000502629257979344	1.71702814972535	PUS7
CEP170	0.728674235803569	7.40446171878261	4.50629091961704	4.47400670727268e-05	0.00050592174875518	1.7096437642936	CEP170
SFRS11	0.422206518674107	10.143566098413	4.50602717590479	4.47786477106562e-05	0.00050592174875518	1.70881624140408	SFRS11
ARHGEF7	0.275514794785712	7.52729513465217	4.50456265661951	4.4993471937378e-05	0.000507835409523496	1.70422149552724	ARHGEF7
RAB31	0.543513957790177	9.73291690221739	4.50369012697832	4.51219388649493e-05	0.000508771488271386	1.7014843116756	RAB31
C9orf9	-0.337002306665178	5.92137420732609	-4.50264490510248	4.527630484017e-05	0.000509997409560543	1.69820564500094	C9orf9
TMEM59	0.242099257098218	11.8096417802174	4.50119169104966	4.54917852861915e-05	0.000511908568769289	1.69364766175674	TMEM59
DIP2C	-0.700310755294646	8.55696411602174	-4.50038983196124	4.56111131621643e-05	0.000512734988404451	1.69113288195718	DIP2C
PAX4	-0.153469968660715	5.29336281145652	-4.49960896603303	4.57276113628659e-05	0.00051280938083377	1.68868410390945	PAX4
CDC42BPB	-0.566745618245536	5.83082734732609	-4.4994710379232	4.57482192426612e-05	0.00051280938083377	1.68825158119768	CDC42BPB
AIF1	-0.520292164187504	11.153413039913	-4.49942292383589	4.57554101209297e-05	0.00051280938083377	1.68810070352431	AIF1
TMEM222	-0.612787872866074	8.87389050102174	-4.49839395561433	4.59094593691499e-05	0.000514020339670222	1.68487417904835	TMEM222
C13orf15	1.96237896894643	7.88627801421739	4.49739832092802	4.60590013324754e-05	0.000515178459348429	1.68175244483633	C13orf15
TMEM87A	0.337872807892857	9.39619333917391	4.49439374030869	4.65131780801584e-05	0.00051973825186769	1.67233341041628	TMEM87A
SLC17A5	-0.53053122124107	8.21756355554348	-4.49377609998415	4.66070831133601e-05	0.000520267279429257	1.67039747154976	SLC17A5
MECP2	-0.226788248799107	7.09809096834783	-4.49036389569343	4.71292224829323e-05	0.000525570790443399	1.6597040451524	MECP2
NDUFA8	0.319346598107144	10.4408236863478	4.48916592239688	4.73138918887026e-05	0.000527104115617511	1.65595047900844	NDUFA8
UBA1	-0.497437090879471	9.57615268413043	-4.48824758264745	4.74559346253749e-05	0.000527768490909389	1.65307333710721	UBA1
ZC3H15	0.413569211571426	8.83268068552174	4.48795608002102	4.75011095157552e-05	0.000527768490909389	1.65216011158168	ZC3H15
TIMP1	0.684136344910717	11.6925412713043	4.48786506470758	4.75152230047293e-05	0.000527768490909389	1.65187498154054	TIMP1
DNAJC2	0.372867353272319	8.03535802245652	4.48246561564833	4.83598832488434e-05	0.00053611505250911	1.63496370267153	DNAJC2
MELK	0.687251949767853	5.87287404473913	4.4824482391651	4.83626251055292e-05	0.00053611505250911	1.63490929143404	MELK
GHR	-0.853414652772324	9.60302802197826	-4.48048734944924	4.8673015329914e-05	0.000538645540663156	1.62876964731999	GHR
HLA-E	0.587545449687502	11.8753743393478	4.48017385910555	4.87228182478486e-05	0.000538645540663156	1.62778818870369	HLA-E
LOC83459	-0.257443405120537	6.07927456828261	-4.48009398974181	4.87355147315599e-05	0.000538645540663156	1.62753814222363	LOC83459
KCNS1	-0.236115785397324	7.42427580552174	-4.47940549975529	4.88450952801194e-05	0.000539323216067247	1.62538276207382	KCNS1
RAB26	-0.242627747156253	6.21195383723913	-4.47779615158254	4.91021814276169e-05	0.000541626629093969	1.6203450474478	RAB26
MME	-0.495113157276787	12.4940790965217	-4.4768215474171	4.92585131698378e-05	0.000542248209342152	1.61729459851472	MME
C19orf6	-0.295913847357145	5.18744347565217	-4.47663324013895	4.92887747507418e-05	0.000542248209342152	1.61670523810352	C19orf6
ZNF76	-0.395895178924111	8.00226559678261	-4.47653782648498	4.93041149715076e-05	0.000542248209342152	1.61640661795979	ZNF76
PRR5L	0.286930316392856	4.78650571421739	4.47483077922552	4.95793577606213e-05	0.000544495103357808	1.61106441298931	PRR5L
KIAA0355	0.500637527227678	9.83071788808696	4.47441322895202	4.96469116797243e-05	0.000544495103357808	1.60975780838784	KIAA0355
PPP3CB	-0.335255189866073	8.82756399578261	-4.47436573725109	4.96546008879189e-05	0.000544495103357808	1.60960919960931	PPP3CB
PCMTD2	-0.71055652572768	9.78120894876087	-4.47285183754077	4.99003222929586e-05	0.000546653138530902	1.60487229410477	PCMTD2
UBE2A	0.372008777200893	9.27080562171739	4.47235001078549	4.99820361137118e-05	0.000547012019132826	1.60330224292956	UBE2A
C1orf115	-0.51150284403572	10.9063060888696	-4.47004465325109	5.03591088041297e-05	0.000550599492932823	1.59609040695013	C1orf115
SAPS2	-0.283781092776787	6.3499068281087	-4.46898926002399	5.05326599910142e-05	0.000551597975182575	1.59278930445648	SAPS2
MCPH1	-0.546369231933035	6.13692073576087	-4.46888909848205	5.05491611407694e-05	0.000551597975182575	1.59247603065252	MCPH1
WWOX	-0.554256107870535	7.06205194486957	-4.46843685186509	5.06237323255857e-05	0.000551872765859605	1.59106157914426	WWOX
PRR3	-0.279543829580357	6.6181143153913	-4.46779426601876	5.07298737531576e-05	0.000552490847288287	1.58905191544641	PRR3
TUBA1B	0.309399811964289	13.679438401087	4.46719355645136	5.08292949686528e-05	0.000552863324400612	1.58717331904213	TUBA1B
KIF1B	-0.440702632705364	9.05274080465217	-4.46698998814364	5.08630300236109e-05	0.000552863324400612	1.58653672285963	KIF1B
HOXC6	0.517612944575889	8.48105602728261	4.46531696137557	5.11411125550877e-05	0.000555345764519485	1.5813052791038	HOXC6
LOX	-0.657039217379468	6.82224741936956	-4.46354061101619	5.14379967333822e-05	0.000557834339697954	1.57575157735213	LOX
TMCO3	-0.761402848986609	8.36486980502174	-4.46334896462292	5.14701274591544e-05	0.000557834339697954	1.57515245213052	TMCO3
PTGES2	-0.39216739175893	8.48043813295652	-4.45952613114399	5.21151662787311e-05	0.000563575148257823	1.56320358285164	PTGES2
PLA2G7	1.45505241856696	5.28125306684783	4.4593306193032	5.21483672731966e-05	0.000563575148257823	1.56259258621828	PLA2G7
STRADA	-0.243813737714289	8.85071230004348	-4.45931436811167	5.21511279128861e-05	0.000563575148257823	1.56254179987201	STRADA
DKK1	-0.213443341459821	4.89820553443478	-4.45832563354266	5.23193564403012e-05	0.000564846849143889	1.55945205564656	DKK1
KLHDC10	0.489531797040176	6.93077027173913	4.45760589227074	5.2442150701857e-05	0.000565356283806392	1.55720306841944	KLHDC10
NRD1	0.340856948794642	9.56100731806522	4.45745614340476	5.24677345898719e-05	0.000565356283806392	1.55673516338865	NRD1
HYOU1	-0.711486553272323	8.69365518943478	-4.45691118758963	5.2560940801043e-05	0.000565646971045242	1.5550324468735	HYOU1
PPM1D	0.424895448625001	7.20388669852174	4.45638269516368	5.26514858644156e-05	0.000565646971045242	1.55338124735506	PPM1D
PLA1A	1.38932059379464	8.91238497247826	4.45630502257032	5.26648061336838e-05	0.000565646971045242	1.55313857676779	PLA1A
ZNF350	0.367446188575891	5.79823691752174	4.4561162172815	5.26971985733038e-05	0.000565646971045242	1.55254870385142	ZNF350
PTGDS	-0.821181990401792	13.281530693913	-4.45582086798881	5.27479093528729e-05	0.000565647926208255	1.5516259814013	PTGDS
GPR125	-0.561930856696429	7.75473816702174	-4.45513913162578	5.28651441690631e-05	0.00056586006043333	1.54949620925246	GPR125
TPPP3	-0.683658757901787	11.8461287095652	-4.45511689202368	5.28689728917484e-05	0.00056586006043333	1.54942673395937	TPPP3
ATP10A	-0.494241919437501	7.24872053480435	-4.45197833835516	5.34120279574811e-05	0.000571125359231478	1.53962341523136	ATP10A
CENPT	-0.271751355410713	5.73712095513044	-4.45088304340037	5.3602824732622e-05	0.00057261755598692	1.53620287700257	CENPT
TBC1D12	0.376778789763391	7.93135423832609	4.44955949833076	5.38342713566158e-05	0.000574540733656949	1.53206996446127	TBC1D12
ADORA3	0.635448313040176	6.39984019330435	4.44846982963455	5.40255535283826e-05	0.000576031999166171	1.5286677150924	ADORA3
DHX58	0.749774375102673	7.74247685441304	4.44642790195596	5.4385787929146e-05	0.000578794962378827	1.5222931213922	DHX58
NCSTN	-0.371187590750001	9.34265638406522	-4.44613350305796	5.44379187712019e-05	0.000578794962378827	1.52137414597314	NCSTN
CLSTN2	-0.381437689098213	5.88717232115217	-4.4460707683065	5.44490338744244e-05	0.000578794962378827	1.52117832053814	CLSTN2
VEGFC	0.692341147790181	8.02681661297826	4.44582904080603	5.44918829803585e-05	0.000578794962378827	1.52042378242025	VEGFC
RNF125	0.595694263272321	5.32460168430435	4.44495280170482	5.46474834552434e-05	0.00057989646735887	1.51768878785984	RNF125
ACVRL1	0.401976619281247	6.30769400956522	4.44346837826598	5.49120758275134e-05	0.000581771213261995	1.51305595462727	ACVRL1
BST1	-0.680157980991073	8.08445508784783	-4.44337768192069	5.49282826195995e-05	0.000581771213261995	1.51277291409979	BST1
TNNI1	-1.13239154242857	9.32312367971739	-4.44129972172669	5.53008830228407e-05	0.000585162942137521	1.50628873972266	TNNI1
VPS52	-0.337591228477685	9.87503935558696	-4.43927009703887	5.56672014934556e-05	0.000588481844359388	1.49995653788588	VPS52
LY6E	1.02374867696428	10.2040845964565	4.43452174728813	5.65335034593202e-05	0.000597075016686619	1.48514664254447	LY6E
RNASE4	-0.86722131669643	8.58488736284783	-4.43117534978685	5.7151932262754e-05	0.000603036535508983	1.47471310677704	RNASE4
PRODH2	-1.38067301212947	9.61428351593478	-4.43084057345067	5.72141630515802e-05	0.000603123639564488	1.47366949742433	PRODH2
KCNE2	-0.190605225142858	5.08956770141304	-4.42918379305007	5.75231144355548e-05	0.00060580893562949	1.46850521692875	KCNE2
KYNU	0.481975167727676	6.55735338963043	4.42543185755622	5.82288044253337e-05	0.000612535213311435	1.45681302378659	KYNU
PRNP	-0.294706122267861	8.71833205652174	-4.4252066690135	5.82714275774169e-05	0.000612535213311435	1.45611139057243	PRNP
PCDH12	0.982923854624999	8.20864617976087	4.42390227485533	5.85189207864312e-05	0.000614558666228931	1.45204748944603	PCDH12
GLS	-0.792682335232147	9.63633363513043	-4.42240247645801	5.88047595612994e-05	0.000616980641631887	1.44737538074152	GLS
OASL	1.06057757224107	7.27185730880435	4.42138555853273	5.89993444956201e-05	0.000618038452544256	1.44420787626649	OASL
AHSA1	0.340175106821428	10.432292967	4.42129761982071	5.90162009007268e-05	0.000618038452544256	1.44393397752713	AHSA1
ZMYM3	-0.342920687816965	8.10155611332609	-4.41905387444461	5.94478856931189e-05	0.000621976287204972	1.43694621233658	ZMYM3
RNF123	-0.358122661803574	6.69740309521739	-4.4155822857249	6.01218890002861e-05	0.000628439651720483	1.42613729858687	RNF123
SRF	-0.25201232458929	7.05458586226087	-4.41453775506439	6.03261404039576e-05	0.000629985320442824	1.42288577310582	SRF
MYO10	0.38787472274107	6.94846755415217	4.41323953350813	6.05809447925487e-05	0.000632055534184818	1.41884495622969	MYO10
GAPDHS	-0.174271661125002	4.60366039108696	-4.41294875164577	6.06381610993307e-05	0.000632062324742464	1.41793993929144	GAPDHS
NEK9	-0.240363977	6.72056380936957	-4.41259693650508	6.07074573469503e-05	0.000632194900647551	1.41684499658818	NEK9
CUGBP2	0.648281283080355	5.73930603323913	4.41142124665424	6.09395922329501e-05	0.000634021418632201	1.41318618665394	CUGBP2
HSD3B1	-0.161686305133928	4.38886790241304	-4.41067258127703	6.10878647779857e-05	0.000634972838166708	1.41085650123018	HSD3B1
SHB	-0.221790187937499	5.9941867091087	-4.40907719508702	6.14050066563684e-05	0.000637676156485372	1.40589252620911	SHB
YWHAQ	0.327803882946426	12.0606389252174	4.40849699779582	6.15207407483234e-05	0.0006382848255541	1.40408744418505	YWHAQ
SSX3	-0.218832961446431	5.74817130021739	-4.40662423176988	6.18957644959334e-05	0.000641580030127607	1.39826162788847	SSX3
ZDHHC13	-0.520904553058036	7.55092353097826	-4.40380438172951	6.24646603623972e-05	0.0006468768441978	1.38949147079702	ZDHHC13
ACO1	-0.729922898410713	9.15572986021739	-4.40079437443599	6.3077556973384e-05	0.000652619094093142	1.3801323614895	ACO1
GAST	-0.213520270843751	5.35062751491304	-4.39839366720646	6.35705962660809e-05	0.000657111787860488	1.3726695959205	GAST
DUS4L	-0.208147265879464	5.68785981678261	-4.39679155500082	6.39017186410027e-05	0.000659795021110022	1.36769022243651	DUS4L
FRAT1	0.428483231066965	7.0180651083913	4.39656695326339	6.39482734796988e-05	0.000659795021110022	1.36699221688671	FRAT1
NAT9	-0.354245467111609	8.53371784284783	-4.39596090820591	6.40740582421122e-05	0.000660482958300149	1.36510885275716	NAT9
TSPYL5	-0.569337350285718	8.80938313536956	-4.39449450531873	6.437941121359e-05	0.000662690755775641	1.36055224348466	TSPYL5
A4GALT	-0.372788769508929	5.47200571915217	-4.39436306025757	6.44068516889516e-05	0.000662690755775641	1.36014382893446	A4GALT
PHTF2	0.20212019539732	5.2314244688913	4.39013373470176	6.52958895181417e-05	0.000671220119112894	1.34700544857767	PHTF2
MIIP	-0.395529880049109	7.53364113073913	-4.38877093412609	6.55849062983136e-05	0.000673118785723608	1.34277299404861	MIIP
C1QBP	0.395050072053571	9.255470739	4.38823315360581	6.56992999474264e-05	0.000673118785723608	1.34110295211993	C1QBP
MCM6	-0.561190655066966	10.4019906851087	-4.38810994486064	6.57255356464455e-05	0.000673118785723608	1.34072034704176	MCM6
SIX2	-0.265690523830361	5.36293454065217	-4.38804745104614	6.57388468023712e-05	0.000673118785723608	1.34052628412927	SIX2
NOD2	0.461744894089284	4.92277777715217	4.38784592673923	6.57817893332897e-05	0.000673118785723608	1.33990049544135	NOD2
CRLF3	0.695345982866068	8.45962768217391	4.38689634593829	6.59845031715688e-05	0.000674103641633828	1.33695193964837	CRLF3
DNAJB5	-0.267706675558039	5.7153797608913	-4.38682998755854	6.599869195878e-05	0.000674103641633828	1.33674589894324	DNAJB5
IQCH	-0.268481867209822	4.54980762834783	-4.3857605365166	6.62277740496202e-05	0.000675825705233294	1.33342545922299	IQCH
BASP1	1.26143405321429	7.88242324915217	4.38504133041852	6.63822683853445e-05	0.000676784185162263	1.33119264542129	BASP1
ARFIP2	-0.571029361205359	8.12299110215217	-4.38373765900769	6.66632108902724e-05	0.000678906586220971	1.32714570268537	ARFIP2
KRT81	-0.284012157794647	5.72470545936956	-4.38351199645508	6.67119591615022e-05	0.000678906586220971	1.32644523519623	KRT81
CCT8	0.436699074776783	11.099613925	4.38291234632441	6.68416665439727e-05	0.000679607626899318	1.32458396257466	CCT8
ZNF124	-0.368629786602679	5.23213537615217	-4.38137533084759	6.7175256627323e-05	0.00068237847050337	1.31981364011677	ZNF124
THBS4	-0.28823893404018	6.5357012565	-4.38109360644429	6.72365774849143e-05	0.00068238103253082	1.31893934567953	THBS4
GEMIN7	-0.170698811879466	5.89185396971739	-4.38001338439464	6.74722084756594e-05	0.000684151050369345	1.31558722903444	GEMIN7
CNIH3	-0.318577341513395	5.05856099917391	-4.37966621098045	6.754810920762e-05	0.000684299702888437	1.31450996027635	CNIH3
SLC16A2	-0.371593733558037	6.76313528665217	-4.37563025974741	6.84366105935295e-05	0.000692672723525452	1.30198904865125	SLC16A2
CRTC1	-0.222731951598214	7.20430162095652	-4.37364632654061	6.88775408179718e-05	0.000696504652579201	1.2958359109085	CRTC1
PPPDE1	0.235416448589286	7.46967301052174	4.37313057523279	6.89926203965181e-05	0.00069703755905126	1.29423650080186	PPPDE1
C15orf24	0.362234394285716	11.2479997795652	4.37098670542406	6.94729976034242e-05	0.000701256797850643	1.28758890581689	C15orf24
UBXN8	0.290993782522321	7.46900475897826	4.37040551441928	6.96037868670525e-05	0.000701320398267111	1.28578700734795	UBXN8
CHORDC1	0.952909220857143	6.97163036117391	4.37040090268092	6.96048256379297e-05	0.000701320398267111	1.28577270970907	CHORDC1
ARL5A	0.670698945049107	8.68066995952174	4.36998305689781	6.96990061453133e-05	0.000701636661862821	1.28447729984948	ARL5A
C17orf60	0.381865331486607	4.60630346734783	4.36961987931584	6.97809657595715e-05	0.000701829443202027	1.28335141361267	C17orf60
NUP155	0.388378053754464	6.7988337991087	4.36918320812358	6.987963554854e-05	0.000702189791024627	1.28199774007484	NUP155
PIK3C2B	0.52740982110714	8.56978816773913	4.36833192466116	7.00723825213914e-05	0.000703143409744772	1.27935893268962	PIK3C2B
KIAA0141	0.283103928843747	7.03897634754348	4.36820841729449	7.01003900533091e-05	0.000703143409744772	1.27897610200069	KIAA0141
ATXN8OS	-0.209710308522322	5.76711029141304	-4.36783061894983	7.01861305405896e-05	0.000703372038260582	1.2778050832619	ATXN8OS
LOC729343	-0.281459133575893	5.00694389821739	-4.36380797009104	7.1105434633134e-05	0.000711946349991612	1.26533907911007	LOC729343
CALCRL	0.658836375642856	7.06997466932609	4.36114169886703	7.17212303613142e-05	0.000717469138815868	1.25707899473254	CALCRL
SRGAP2	-0.950158946406251	9.53061796686957	-4.35929726675902	7.21502594292407e-05	0.000720928742490352	1.25136616051619	SRGAP2
ZNF204	-0.464091554750001	5.28612510854348	-4.35910081190038	7.21961037092092e-05	0.000720928742490352	1.25075773081479	ZNF204
NR1H2	-0.439832061830358	7.33661103017391	-4.35517718597641	7.31176907383508e-05	0.000729479532419939	1.23860841815041	NR1H2
GNG4	-0.218864225406251	5.68642412830435	-4.35429823087293	7.33257100403694e-05	0.000730902305076796	1.23588738814065	GNG4
HDAC6	-0.346990515348215	7.78378055545652	-4.35227346215572	7.38071057506501e-05	0.000735045097734193	1.22962005133445	HDAC6
CSGALNACT1	0.712716938424104	7.49868922645652	4.35157073627413	7.39749012855234e-05	0.000736060148677149	1.22744515747184	CSGALNACT1
RGNEF	-0.588130226575891	7.91894609519565	-4.35090187493859	7.41349565470435e-05	0.000736996445246142	1.22537520543624	RGNEF
LHPP	-0.367535294165179	7.13274016519565	-4.34929966381588	7.45197337483456e-05	0.000740163115470234	1.22041730664064	LHPP
C15orf39	0.272524737388394	6.96577421265217	4.34865575744461	7.46749188530509e-05	0.000741045775545285	1.21842500616661	C15orf39
MKNK1	0.373947545375	8.63449507136957	4.34729242938322	7.50045303193342e-05	0.000743130654596499	1.21420715231457	MKNK1
RAD51L3	0.26001982391964	5.62674453491304	4.34722075231131	7.50218989008381e-05	0.000743130654596499	1.2139854133018	RAD51L3
GLRX2	0.56154570287946	8.55126629817391	4.34696243001472	7.50845273885312e-05	0.000743130654596499	1.21318628408946	GLRX2
HGFAC	-0.174729619232145	4.9096889083913	-4.34022293184695	7.67366243152867e-05	0.000758809769999127	1.19234427851366	HGFAC
FAM134B	-0.617294830625006	10.3337972691304	-4.33970132017334	7.68659592765627e-05	0.000759416648060399	1.19073173879394	FAM134B
PARK2	-0.174678838450895	5.14820798415217	-4.33731120023797	7.74613213791716e-05	0.000764622619338219	1.18334380491329	PARK2
LMF1	-0.357380533892858	6.46731896482609	-4.33626923386113	7.77222741509146e-05	0.000765651302455181	1.18012357825073	LMF1
PCSK1N	-0.44538759545536	7.34813787813043	-4.33617854075152	7.77450281093038e-05	0.000765651302455181	1.17984330366395	PCSK1N
CFDP1	0.422518913598216	9.54285032397826	4.33607467017964	7.77710961416351e-05	0.000765651302455181	1.1795223089018	CFDP1
POLA2	-1.02563117730804	8.49948186908696	-4.33563449915717	7.78816590028377e-05	0.00076606483952263	1.17816206849655	POLA2
LRRC1	-0.653466378691965	8.94169580686957	-4.334128938832	7.82609887606482e-05	0.000769118987169291	1.17350993350951	LRRC1
DNPEP	0.327437566874998	9.94016765471739	4.333245845436	7.84843245982514e-05	0.000770636065958578	1.17078151146126	DNPEP
SFXN1	-0.31369883008482	6.89299207832609	-4.33159523464448	7.8903435598074e-05	0.000774071105682949	1.16568236692665	SFXN1
DYNC2H1	-0.609772412821428	7.4834741635	-4.32909147249795	7.95433441158734e-05	0.000779664322062078	1.15794915515134	DYNC2H1
WEE1	-0.287232323174107	7.2751836861087	-4.32861742925847	7.96650683159676e-05	0.000780173070431746	1.15648521535287	WEE1
CENPJ	-0.21658938789732	4.8882363198913	-4.32485451241057	8.06377736086758e-05	0.000789007427586115	1.14486692738447	CENPJ
ARC	-0.882724459290177	5.5065692915	-4.32390900903385	8.08839997542253e-05	0.000790724246066241	1.14194827100591	ARC
RPIA	0.337809055066961	8.84849805973913	4.32336922144403	8.10248989290543e-05	0.000791372003453493	1.14028212927148	RPIA
C21orf2	-0.460173323290181	7.39453846634783	-4.32311284190568	8.10919047748567e-05	0.000791372003453493	1.13949080247404	C21orf2
ARHGDIA	-0.334336286102681	6.65081941082609	-4.32268801563785	8.12030538853148e-05	0.000791765204288401	1.13817960011524	ARHGDIA
PLK1	-0.158206167803573	5.28915039536956	-4.3223642412639	8.12878641423101e-05	0.000791901128096054	1.13718032453131	PLK1
LTA4H	0.456234487741071	10.7390638167826	4.32152590909913	8.15078606649663e-05	0.000792584170354048	1.1345930960961	LTA4H
MPV17	0.422216515718747	9.19730285452174	4.3214514686653	8.15274235012382e-05	0.000792584170354048	1.13436337093647	MPV17
MUL1	-0.49876140172768	8.61678319619565	-4.32128658472671	8.15707710674025e-05	0.000792584170354048	1.13385454054654	MUL1
FLJ21736	-0.529528954477677	7.25118125123913	-4.31981902724633	8.19575801049813e-05	0.000795650738569124	1.12932602520843	FLJ21736
IFITM2	0.516377252321428	13.3460171445652	4.31945148518125	8.20547342279308e-05	0.000795902430783766	1.12819198207763	IFITM2
HSPB7	-0.19724854857143	5.80022846245652	-4.31848574931057	8.23105474589522e-05	0.00079769128994478	1.12521241538233	HSPB7
HSPA2	-1.03836777546429	9.5284783308913	-4.31636702706666	8.28745031948122e-05	0.00080246074410644	1.11867652932678	HSPA2
CNOT6	0.391815620915178	7.6168429003913	4.31392715149298	8.3528612696514e-05	0.000807460598013621	1.11115159059975	CNOT6
PIGC	0.330573917133924	9.96871337802174	4.31384917403635	8.35496006024939e-05	0.000807460598013621	1.11091112567446	PIGC
HPD	-2.06249339062947	8.17570195891304	-4.31363221696702	8.36080224274975e-05	0.000807460598013621	1.11024208840545	HPD
MARCH5	0.360567416165175	8.23239993582609	4.31315595384814	8.37364095119431e-05	0.000807460598013621	1.10877347002624	MARCH5
MAPK3	-0.293547145361613	8.97133498082609	-4.31309750966471	8.37521776532832e-05	0.000807460598013621	1.10859325453603	MAPK3
MARS	0.445895885321429	9.1193524043913	4.31123557399771	8.4256043347285e-05	0.000811618127898761	1.10285241640254	MARS
KIAA0922	0.561974813861606	6.71496341780435	4.31032590331101	8.45032867779876e-05	0.000813298644666006	1.10004803690181	KIAA0922
C5AR1	0.988605648812498	5.86032010573913	4.30899182589137	8.4867161881682e-05	0.000816097820022302	1.09593571994161	C5AR1
RFC1	-0.393016042276786	9.51973702402174	-4.30794143583754	8.51547349303947e-05	0.000818159078342417	1.09269824717892	RFC1
RNF144A	0.456431387022316	8.17015999919565	4.30588250014899	8.57211847115846e-05	0.000822890103125056	1.08635322703654	RNF144A
ZNF267	0.596679349375002	6.05752113402174	4.30561723397464	8.57944308341409e-05	0.000822890103125056	1.08553584846587	ZNF267
GTPBP1	-0.22811222946875	7.14725941417391	-4.30508080533498	8.59427377439836e-05	0.000823605618826134	1.08388298694578	GTPBP1
HMOX1	1.1425948975	9.01426955784783	4.30293687333115	8.65379729310797e-05	0.000828599236959627	1.07727789132452	HMOX1
DHRS9	0.84051539660714	6.3347854395	4.29908381795507	8.76178451056571e-05	0.000838220720214565	1.06541072720633	DHRS9
RHO	-0.15833110570536	5.78158971726087	-4.29818371366825	8.78719988713654e-05	0.000839627203401395	1.06263910408102	RHO
GOT1	-0.59358978840179	8.61750098	-4.29803116128581	8.79151447986068e-05	0.000839627203401395	1.06216938512021	GOT1
PLAGL2	-0.248326607834827	6.29653031884783	-4.29293884496803	8.9367302185029e-05	0.000852767066281396	1.04649381089708	PLAGL2
YME1L1	0.252714068973214	10.6736866221739	4.29253678992406	8.94829457290611e-05	0.000853142009877584	1.04525650481648	YME1L1
PTPRD	-0.61090820784375	7.55545475865217	-4.29154056356897	8.97701204441299e-05	0.000855150320411515	1.04219087311153	PTPRD
GNB1	0.323324649669646	10.2527086345652	4.29093722620819	8.99444766517974e-05	0.000855374943977163	1.04033440196978	GNB1
TIMM8B	0.415867744553569	10.9454647291304	4.29089872553757	8.99556140160929e-05	0.000855374943977163	1.04021593899277	TIMM8B
GTPBP4	0.31565863724553	8.48457568	4.29066466300173	9.00233518987958e-05	0.000855374943977163	1.03949575997802	GTPBP4
KBTBD11	-0.87402183883929	9.21360231847826	-4.28944713157655	9.03765093679662e-05	0.000858000947899451	1.03574984529913	KBTBD11
HNF1A	-0.274870746236608	6.00131014747826	-4.28888729321928	9.05393491896069e-05	0.000858817222279004	1.03402757007108	HNF1A
TOP3A	-0.170701915424109	6.62290639308696	-4.28696311573951	9.11012174519658e-05	0.000863413913323381	1.02810879055446	TOP3A
DAPK2	0.228952407674107	6.45004487297826	4.28658031738474	9.12134009430751e-05	0.000863744527235527	1.02693143411913	DAPK2
DDX25	-0.317767040848215	5.42454573252174	-4.28560193834075	9.15007385701744e-05	0.000865731797445494	1.02392247679247	DDX25
PTPRK	0.410890418839282	9.35319672889131	4.28445718176336	9.18380595182009e-05	0.000868188220859879	1.02040220047294	PTPRK
LHX3	-0.211743722625001	6.33223009354348	-4.28148544240233	9.27193983683751e-05	0.000875779000311262	1.01126556225875	LHX3
PRKCI	-0.567981209285712	8.17947227980435	-4.27823545684519	9.36926965168424e-05	0.000884224823377701	1.00127651498474	PRKCI
ZNF408	-0.333099540633929	7.620787536	-4.27737211186974	9.39529186740157e-05	0.00088516814337881	0.998623505038505	ZNF408
CLASP1	-0.284868560830359	8.03586719452174	-4.27728667901984	9.39787073933008e-05	0.00088516814337881	0.998360987054831	CLASP1
PVRL1	-0.138459055549109	4.95958419215217	-4.27699902657389	9.40655887567431e-05	0.00088516814337881	0.997477105167766	PVRL1
EHBP1	-0.389203497084825	9.25030188708696	-4.27685368128369	9.41095180180801e-05	0.00088516814337881	0.997030506074445	EHBP1
RERE	-0.19706679691518	5.7129518613913	-4.27454406226721	9.48102681416701e-05	0.000891009197825922	0.989934654536498	RERE
TCF20	0.352907587468752	7.68304863991304	4.27384556839075	9.50231944700266e-05	0.000891662937450953	0.987788988368449	TCF20
GPS1	-0.945571163379467	7.5791213108913	-4.27365414080819	9.50816298754991e-05	0.000891662937450953	0.987200978069106	GPS1
PQLC1	-0.508157342758929	8.5267706583913	-4.2735310437853	9.51192251155841e-05	0.000891662937450953	0.986822865421598	PQLC1
CA11	-0.464079167066966	6.49180813634783	-4.27120546293103	9.58322124778091e-05	0.000897593581078825	0.979680329861916	CA11
ZDHHC18	0.22270283875	7.22714190291304	4.2702799299399	9.61174132442066e-05	0.000899510867328948	0.976838206904317	ZDHHC18
OPA1	-0.327203697196428	8.63247427130435	-4.26731671827922	9.70360943640097e-05	0.000907348383617945	0.967740545385572	OPA1
NNMT	1.47823356448214	7.63399041982609	4.26617886832906	9.73911296216867e-05	0.00090990675785345	0.964247827135719	NNMT
PSMB2	0.312529783102676	10.2040213299565	4.26565625292244	9.7554621518173e-05	0.000910672799368475	0.962643751362395	PSMB2
AGXT	-0.359171895066965	5.47847398917391	-4.26261977225529	9.85098404503266e-05	0.000918128285837964	0.953325462107964	AGXT
ZFP2	-0.270037466897323	5.23005242204348	-4.26249990526271	9.85477347096406e-05	0.000918128285837964	0.952957674641681	ZFP2
LDB2	0.776491656459823	9.67310907591304	4.26160763285452	9.88302607774633e-05	0.000918128285837964	0.950220056681794	LDB2
RAP1A	0.636089302254462	7.96133824813043	4.261483857493	9.88695148628928e-05	0.000918128285837964	0.949840315626719	RAP1A
AURKB	0.359705047441962	4.71080659893478	4.2611627469841	9.89714226069746e-05	0.000918128285837964	0.948855175022364	AURKB
SLC2A5	-0.639129940803573	6.40975336569565	-4.26114321977791	9.89776230680836e-05	0.000918128285837964	0.948795268180619	SLC2A5
KIN	0.574487363540173	6.59464178176087	4.26112685195102	9.89828206251284e-05	0.000918128285837964	0.948745053979545	KIN
MASP2	-0.139746711549108	5.59349034995652	-4.26103934559528	9.9010612532195e-05	0.000918128285837964	0.948476598125763	MASP2
FASTKD1	0.409984093995535	9.00300701004348	4.26050671999087	9.91799377995417e-05	0.000918906632915055	0.946842636446958	FASTKD1
MED16	-0.407824557861611	6.4486567148913	-4.26025825970964	9.92590214720307e-05	0.000918906632915055	0.946080452407841	MED16
AURKA	0.470588007040178	5.89247086654348	4.25928612415059	9.95690383064201e-05	0.000921013604334386	0.943098482821448	AURKA
TOP1	0.332862555138389	7.94656452823913	4.25447359251097	0.000101117716903325	0.000934565234638344	0.928340594088525	TOP1
PIN4	0.319202584017856	8.14333402884783	4.25281349838436	0.000101657361514235	0.000938776328562035	0.923251477558068	PIN4
SCARF1	0.266897676535715	4.2006113321087	4.25180201013032	0.000101987539116601	0.000941047697843845	0.920151116672327	SCARF1
LDLRAP1	0.241255474388391	7.79563855336957	4.24829065733697	0.000103141869401566	0.000950913571528955	0.909390749929922	LDLRAP1
ZNF91	-0.842752957250001	6.89112834071739	-4.24570756939889	0.000103999154640893	0.000956770434105578	0.901477435025316	ZNF91
MAMLD1	-0.466108900620537	6.22569984671739	-4.24566010685538	0.000104014971451228	0.000956770434105578	0.90133205236055	MAMLD1
FBXO21	-0.639704538348218	10.2671117080217	-4.2456029726093	0.000104034014447671	0.000956770434105578	0.901157045197631	FBXO21
PCDHB6	-0.292833380227678	6.05757933352174	-4.24230773434067	0.00010513809102417	0.000966129135776376	0.891065153301393	PCDHB6
C6orf134	-0.271126988544641	6.51046365786957	-4.24191744228811	0.000105269612691742	0.000966542853095747	0.889870080025172	C6orf134
CD300C	0.688106849857141	5.51438024063043	4.24039883989042	0.000105782881872824	0.000970458064077946	0.885220572690378	CD300C
CBARA1	-0.501583281566962	8.77645604206522	-4.23983470655318	0.000105974172325106	0.000971415423757782	0.883493546989476	CBARA1
CDK2AP1	0.303514281383924	11.332468896087	4.23944752535138	0.000106105655473569	0.000971823437919389	0.882308295912813	CDK2AP1
HSP90AA1	0.265247223616072	11.4704321413043	4.23474883108284	0.000107714006730504	0.000985746364624612	0.86792821965748	HSP90AA1
DHTKD1	-0.946962311272323	7.02374148547826	-4.23438088493728	0.000107840951398401	0.000986100483572612	0.866802432107322	DHTKD1
MMP13	-0.158718287973215	5.09766602621739	-4.23281126479692	0.000108384122552929	0.000990256897306975	0.862000412574227	MMP13
EBI3	0.808976805169644	5.75925580030435	4.23110280591694	0.000108978367319604	0.000994872774860503	0.856774509186357	EBI3
PMM1	-0.815088007928575	7.53741611078261	-4.22843665176572	0.000109912066491686	0.001002577494676	0.84862098805952	PMM1
MBTPS1	-0.339139620178575	9.6563788128913	-4.22727594359858	0.00011032098121689	0.0010047798495137	0.845072052546517	MBTPS1
ACY1	-1.19564190286161	9.91044198569565	-4.22715808757817	0.000110362584357974	0.0010047798495137	0.844711724176827	ACY1
SCAPER	-0.482710868294649	7.03885097795652	-4.22690398672256	0.000110452333866503	0.0010047798495137	0.843934860972703	SCAPER
TLR7	0.467337133205356	4.45917841652174	4.22673179114483	0.000110513194473988	0.0010047798495137	0.843408418463785	TLR7
DAAM2	0.674523880924109	8.88124250547826	4.22548270202896	0.000110955649641525	0.00100798246267838	0.839589935984335	DAAM2
RUSC2	-0.375694657107145	8.33413563991304	-4.22381188407022	0.000111550187989565	0.00101224852458555	0.834482986150918	RUSC2
ADSL	0.345172699660713	9.6080047516087	4.22365429422691	0.000111606424045946	0.00101224852458555	0.834001348977782	ADSL
DEK	0.44277511617411	10.3418892104783	4.22286132525602	0.000111889814781893	0.00101399577483607	0.831577939476054	DEK
NT5M	-0.254705794223215	5.53333029782609	-4.22182335905497	0.000112261821375429	0.00101654261916454	0.828406086532285	NT5M
CACNA1D	-0.198696430098215	4.86667548823913	-4.22066481858145	0.000112678463886928	0.00101948919471461	0.824866177631073	CACNA1D
CHST7	0.573269865433033	5.31942099241304	4.22011149298395	0.000112877985573096	0.00102046813171018	0.823175645390272	CHST7
C5	-0.313741555294644	6.50127624336957	-4.21931006640214	0.000113167579084599	0.00102225911777793	0.820727280136855	C5
DARS2	-0.260788478196429	6.70085382878261	-4.21782547013617	0.000113705946412815	0.0010262926051832	0.816192358551054	DARS2
FAM105A	0.363788487566962	5.33924525793478	4.21481919318504	0.000114803776280855	0.00103536513007447	0.807011358191393	FAM105A
AGPAT2	-0.364051175866072	6.96856200352174	-4.21356290827125	0.000115265596097581	0.00103817277433831	0.803175577778529	AGPAT2
LOC441601	-0.221189301491074	5.9316711665	-4.21346703504877	0.000115300913992647	0.00103817277433831	0.802882871109652	LOC441601
NEUROD4	-0.239298459888393	4.87562832452174	-4.2127011342403	0.000115583435929192	0.00103946547689399	0.800544634264455	NEUROD4
CCDC76	0.410478647437498	6.43166644693478	4.21257363109949	0.000115630534077253	0.00103946547689399	0.800155394841205	CCDC76
APLP1	-0.430892937857144	7.43164905691304	-4.21171892653853	0.000115946734489648	0.00104147010545605	0.797546299648404	APLP1
GJA8	-0.204256497209823	6.3281396526087	-4.21116409781069	0.000116152445320655	0.00104197581777689	0.795852737217756	GJA8
FLVCR2	0.566434789388392	6.87398360426087	4.21090076186215	0.00011625020523555	0.00104197581777689	0.795048963034509	FLVCR2
MB	-0.240142013013393	6.14285705695652	-4.21056492793637	0.000116374995248136	0.00104197581777689	0.794023936720587	MB
ZMYND11	-0.363900085790182	7.58320639880435	-4.21053697811395	0.00011638538678865	0.00104197581777689	0.793938630376348	ZMYND11
IL1F5	-0.158292729008928	5.17834340552174	-4.2103114070845	0.000116469285520256	0.00104197581777689	0.793250168486138	IL1F5
SCN10A	-0.216077139406251	5.72737274573913	-4.21004225811853	0.000116569469627439	0.0010420378028936	0.792428724063575	SCN10A
DCUN1D2	-0.655125045169645	7.3623557915	-4.20888740582828	0.000117000288003125	0.00104505293217179	0.788904366951683	DCUN1D2
FXYD2	-1.41688888280358	8.88204471641304	-4.20850795187285	0.000117142181504517	0.00104548461352354	0.787746448281487	FXYD2
ACTA2	1.29810611487053	10.4504652765652	4.20822228931885	0.000117249113022948	0.00104554727540987	0.786874767788479	ACTA2
MRPS28	0.482725385357142	8.52452116586957	4.20798944942703	0.000117336341808124	0.00104554727540987	0.786164291257159	MRPS28
GNRH2	-0.23807050246875	5.60739731591304	-4.20694412143214	0.000117728731863678	0.00104820784848186	0.782974838564984	GNRH2
APOC1	1.04205783889286	8.01454693232609	4.20457732449507	0.000118621893719172	0.00105520606412699	0.775754663458091	APOC1
FOLR2	0.674832016241076	7.33373089369565	4.20436167786407	0.000118703599660607	0.00105520606412699	0.775096897800516	FOLR2
ATP6V0C	-0.49014220494643	10.7612709031739	-4.20378077106823	0.000118923970924736	0.00105632468291971	0.773325088383469	ATP6V0C
CEP76	0.287857240348214	4.96741599823913	4.20270964473373	0.000119331354974043	0.00105910131888797	0.770058352955154	CEP76
AMMECR1	0.613446584366072	6.73420097656522	4.20230425573645	0.000119485891550192	0.00105963123189036	0.768822087069526	AMMECR1
CITED2	-0.616762076790178	7.94326670956522	-4.20179515485537	0.000119680239578634	0.00106051308251519	0.767269617416945	CITED2
ARL6IP1	0.529810725441958	10.0300144356304	4.20136781614429	0.000119843612560705	0.0010611192763497	0.765966539613657	ARL6IP1
ARNT	-0.173663500098215	6.07129451341304	-4.19942261576452	0.000120590015479552	0.00106688268643588	0.760035800595902	ARNT
ARGLU1	0.358376513656246	8.50732506580435	4.19729136338873	0.000121413003009219	0.00107331399970333	0.753539186309737	ARGLU1
GPD1	-0.706500754584821	7.58095659213043	-4.19671056634075	0.000121638225008626	0.00107445496145959	0.75176901559038	GPD1
MEAF6	0.396280116084823	9.05670029130435	4.19560369769884	0.000122068573720615	0.00107740461512966	0.748395765315735	MEAF6
ARL3	-0.286985339482147	8.42951176506522	-4.19367666338106	0.000122821338972616	0.00108319308735597	0.742523940746645	ARL3
AAAS	-0.280423357455361	7.43095908541304	-4.19221048828916	0.000123397100696545	0.00108741262080694	0.738057183323565	AAAS
PC	-1.10224896000447	9.19843598306522	-4.19130809488262	0.000123752772031554	0.00108968752929912	0.735308348915525	PC
EML4	-0.383222622263393	6.67782202758696	-4.1889700347361	0.000124678946678646	0.00109697838597417	0.728187454070638	EML4
MRPL17	0.353018809584819	9.3976409483913	4.18848241400644	0.000124872955811374	0.0010971564659939	0.726702555914603	MRPL17
AKAP3	-0.273079020776785	5.57812812326087	-4.18842564041661	0.000124895563338486	0.0010971564659939	0.726529674442778	AKAP3
SERPINF2	-0.46206286532143	6.23023639732609	-4.18739351488583	0.000125307255791456	0.00109990830810191	0.723386924838328	SERPINF2
SLC39A7	-0.600587631580356	7.3017339851087	-4.18690034656429	0.000125504435768356	0.00110059400220101	0.721885382338282	SLC39A7
CDC42EP2	-0.49978519645536	7.67339017723913	-4.1865611003458	0.000125640249376547	0.00110059400220101	0.720852529443015	CDC42EP2
MYOD1	-0.219260302736608	5.8152370723913	-4.18645972529781	0.000125680861536468	0.00110059400220101	0.720543894944671	MYOD1
NIPAL3	-0.458600400968749	6.8507822161087	-4.18609608663608	0.000125826645001136	0.00110100777701072	0.719436830691044	NIPAL3
RAGE	-0.412805434535717	7.06248262084783	-4.18509472124138	0.000126228945166113	0.00110366371931623	0.716388485283559	RAGE
ZMPSTE24	0.259290693410712	10.1557025172609	4.18420791591399	0.000126586265207511	0.00110592253903731	0.713689150593663	ZMPSTE24
CXorf57	-0.486114237388392	5.82699435334783	-4.18368451794783	0.00012679761925443	0.00110690359183515	0.712096104927085	CXorf57
ACTL6A	0.479306051794641	6.17460352754348	4.18320992031289	0.000126989563917732	0.00110771380735108	0.710651666834067	ACTL6A
B3GNT1	-0.821075087200892	10.7980327835	-4.18035185045855	0.000128151462557225	0.00111697694431703	0.701954658312707	B3GNT1
PSMD14	0.444540796491069	9.54532189204348	4.17914878031418	0.000128643636589846	0.00112016524691282	0.698294541722111	PSMD14
LMAN1L	-0.229861039151788	6.06165633963044	-4.17896799706444	0.000128717753448725	0.00112016524691282	0.697744582600788	LMAN1L
ACO2	-0.387588382995537	9.7880450025	-4.17836563207109	0.00012896500874862	0.00112144358580318	0.695912209239356	ACO2
FYN	-0.549922706357146	9.92080781669565	-4.1767426932163	0.000129633484719388	0.00112637990533005	0.690975866600238	FYN
RPP30	0.309882321464282	7.51720551236957	4.17466538373447	0.000130494031682817	0.00113297615386465	0.68465874436042	RPP30
PPPDE2	0.62032401454464	7.0173266973913	4.17291947343327	0.000131221588216244	0.00113840840584496	0.679350486559563	PPPDE2
ETNK2	-0.663850038674108	6.03662996608696	-4.17122887488739	0.000131929854161956	0.00114366500419371	0.674211335609392	ETNK2
PIP	-0.166525831397323	5.60297273630435	-4.16917786823092	0.000132794103268337	0.0011494849730749	0.667977840562921	PIP
RNF19B	-0.296668804482145	5.43717423208696	-4.16914742781954	0.000132806971562529	0.0011494849730749	0.667885335181857	RNF19B
USP25	-0.311995638424108	9.74362397352174	-4.16859551097815	0.00013304049777468	0.00114977137992	0.666208166791181	USP25
CA14	-0.260552465575893	6.03007860026087	-4.16858285853489	0.000133045855936688	0.00114977137992	0.66616971962163	CA14
NF1	-0.157743674825894	5.12446902704348	-4.16827478270432	0.000133176387240274	0.00114991018587146	0.665233580944453	NF1
LTF	1.35443907610715	7.85767740036956	4.16794717675413	0.00013331533006236	0.00114991018587146	0.6642381304982	LTF
PHACTR2	0.611853744584818	7.3550327831087	4.1678168421008	0.000133370646222428	0.00114991018587146	0.663842110445904	PHACTR2
TMC6	0.305573437428569	6.0599921091087	4.16706840644818	0.000133688726926813	0.0011517639434697	0.661568105431716	TMC6
DTX4	-0.454086348089289	9.54862848252174	-4.16673454082193	0.000133830855662107	0.00115210013957503	0.660553765276194	DTX4
SLC18A3	-0.17877457846875	4.81643417084783	-4.16613037489829	0.000134088426599058	0.00115342885205379	0.658718298925123	SLC18A3
ZNF395	-0.397856218772325	7.74937770743478	-4.16505543206809	0.000134547893781566	0.00115649089624247	0.655452896668068	ZNF395
HNRNPR	0.27585061627232	9.62547569445652	4.16425761343025	0.00013488989810851	0.00115775418591493	0.653029569167489	HNRNPR
TM7SF2	-0.6592667095	7.72149895234783	-4.16422920958291	0.000134902089677935	0.00115775418591493	0.652943297944881	TM7SF2
PTPN21	-0.236511153678572	6.02495418571739	-4.16295006110398	0.000135452240994629	0.00116158353098541	0.649058401728559	PTPN21
ACOT11	-0.44306332113393	6.75786155404348	-4.15959029275928	0.000136907660837009	0.00117316426548523	0.638856993827951	ACOT11
HOMER3	0.472482067687499	6.19144384102174	4.15822774253351	0.000137502228469132	0.00117735624591117	0.634720870052041	HOMER3
TRAPPC9	-0.204086820584823	6.99448572502174	-4.15713935845822	0.000137978962831429	0.00118053363757916	0.631417432218136	TRAPPC9
SPDEF	-0.160325817584821	7.3097902613913	-4.15688656986622	0.000138089919135071	0.00118057900261307	0.630650229390837	SPDEF
TRIM9	0.510343747999999	5.62057453323913	4.1553263343665	0.000138776674655062	0.00118554324357466	0.625915440428623	TRIM9
POLD2	-0.588271827772326	7.96696880058696	-4.15441685414554	0.000139178523515696	0.00118806785467104	0.623155840422751	POLD2
ALAD	-0.338238769022325	6.98318067895652	-4.15390242399564	0.000139406322336614	0.00118858098066855	0.62159504470399	ALAD
BCAR3	-0.385208676357145	7.17968156173913	-4.15359728890545	0.000139541612807123	0.00118858098066855	0.620669296937745	BCAR3
MCOLN3	-0.419323897950894	5.37841957367391	-4.15338798146185	0.000139634489118068	0.00118858098066855	0.6200342977347	MCOLN3
C7orf10	-0.734797414540178	6.55896614976087	-4.15332124327069	0.000139664115591355	0.00118858098066855	0.619831829688534	C7orf10
BIN2	0.454794849941966	6.30885597076087	4.15098575009362	0.00014070474717031	0.00119630128356208	0.612747405906445	BIN2
INPP5D	0.411745029428572	6.3425039003913	4.15079432280098	0.000140790375358981	0.00119630128356208	0.612166814363892	INPP5D
MED31	-0.217424616464287	5.4595550081087	-4.15056622569269	0.000140892472630007	0.00119630128356208	0.611475020329148	MED31
PRKCB	0.777766523700891	6.14402521415217	4.14966417087301	0.000141296941945143	0.00119830729484251	0.608739351530944	PRKCB
HDHD3	-0.616537878205358	7.24806056736957	-4.14956114583184	0.000141343208752678	0.00119830729484251	0.608426923598314	HDHD3
KIAA1462	0.978975665205351	7.32315491356522	4.14918667712885	0.00014151150040784	0.00119882449246187	0.607291360152511	KIAA1462
SIAH1	0.275723361098214	8.39344630276087	4.14293439137472	0.000144350312368362	0.00122194726545763	0.588338301855536	SIAH1
UNC5C	-0.238392705066966	4.86312296876087	-4.14255206890985	0.000144525687922123	0.00122250570540636	0.587179752733874	UNC5C
B3GALT5	-0.148628998558036	4.75712568626087	-4.13985018168012	0.000145770990179494	0.0012321066900648	0.578993611012816	B3GALT5
CASP3	0.532245359825892	7.96435199626087	4.13933062821345	0.000146011645442859	0.00123320795629517	0.577419749924871	CASP3
SPRR3	-0.179351190973216	5.2914340808913	-4.13881578209326	0.000146250501161676	0.00123358282297239	0.575860236177805	SPRR3
KSR1	-0.138696360566966	4.78803081854348	-4.13853885050223	0.000146379136756801	0.00123358282297239	0.575021422331711	KSR1
KRT9	-0.197901817218753	5.27910166413043	-4.1385214512927	0.000146387222414658	0.00123358282297239	0.574968721718925	KRT9
PTPRT	-0.222475918017859	5.43945324113044	-4.13707314361449	0.000147061795438104	0.00123833346060691	0.570582279694801	PTPRT
MRPL35	0.423278137549105	8.21950758541304	4.13658433051313	0.000147290149273827	0.00123932238553143	0.56910198335145	MRPL35
SLIT3	0.479441476933036	7.13566790497826	4.1360289876902	0.00014755000126774	0.00124057465324735	0.567420307343568	SLIT3
MRPL9	0.301666672616069	9.37460633867391	4.13501620188683	0.000148025044258683	0.00124363296582445	0.564353675000944	MRPL9
C11orf68	-0.215935887892861	8.53127288330435	-4.13308673599344	0.000148934168578955	0.00125033087881386	0.558512346547801	C11orf68
LOC729580	-0.257438349973215	8.35279703897826	-4.13258538774229	0.000149171280156652	0.00125138129464747	0.556994749442986	LOC729580
EHD1	-0.48115026776786	7.7540350723913	-4.12965031458922	0.000150566794189261	0.00126166723568973	0.548111855404478	EHD1
USP9Y	-0.451070844821429	4.28063317228261	-4.12909375170362	0.000150832845432673	0.00126166723568973	0.546427758902656	USP9Y
C14orf159	0.466800896352678	9.15452532826087	4.12898660491455	0.000150884116737395	0.00126166723568973	0.546103556568591	C14orf159
CRKRS	0.228735455870533	6.21026105241304	4.12897702312194	0.00015088870259004	0.00126166723568973	0.546074564381956	CRKRS
TBCA	0.389006320312504	11.6885376023913	4.12882396704148	0.000150961973699407	0.00126166723568973	0.545611457824033	TBCA
KCNJ2	0.946228834272319	7.33493429765217	4.12783128552143	0.000151438030795685	0.00126469996719805	0.542608058559176	KCNJ2
HDAC11	-0.24966439309375	6.80025838419565	-4.12695349388199	0.000151860205483292	0.00126727851834974	0.539952535174264	HDAC11
SNN	0.333751338901785	6.44021165473913	4.12263712285234	0.000153952860357286	0.00128311495797062	0.526898226526598	SNN
CD177	-0.246689011133934	6.41346107419565	-4.12256600193393	0.000153987574605208	0.00128311495797062	0.526683182222834	CD177
TXNRD3	-0.431030950968748	7.41115993193478	-4.1211926059822	0.000154659424896219	0.00128775291638625	0.522530851897517	TXNRD3
RBM23	-0.279519673321431	10.0944060951739	-4.1187373968654	0.000155867589053843	0.00129684619515089	0.515109325785375	RBM23
FAM117A	-0.448423833500001	7.7487984423913	-4.11659138951543	0.000156931105821358	0.0013037877479681	0.508624087425532	FAM117A
PRPSAP1	0.226981365647317	9.78590311952174	4.1164663781926	0.000156993275641527	0.0013037877479681	0.50824635023974	PRPSAP1
MBTPS2	-0.174322636281253	6.2274952151087	-4.11634847212971	0.000157051933843303	0.0013037877479681	0.507890087247638	MBTPS2
PIP4K2A	0.245270278124999	5.27010670917391	4.11304416220899	0.000158704512320623	0.00131527863333613	0.497907724565276	PIP4K2A
NOL7	0.482585641508928	9.68930516904348	4.11302345629413	0.000158714920996222	0.00131527863333613	0.497845183214904	NOL7
SPG21	0.350711623294643	10.4847444933043	4.11287566853443	0.000158789231821231	0.00131527863333613	0.497398800620224	SPG21
GUK1	0.307696341160712	10.5844671493478	4.10814728361093	0.000161184682550626	0.00133413158727459	0.483120896563123	GUK1
ITM2A	0.650840385544642	9.11319636971739	4.10727864621883	0.000161628543453144	0.00133681520691742	0.480498758816827	ITM2A
PTPRU	-0.21733713991518	5.84469375221739	-4.10683254449809	0.000161856955995574	0.00133765577455244	0.479152218973641	PTPRU
UNC119B	-0.335620045281253	10.2062547858913	-4.10661277816748	0.000161969595755275	0.00133765577455244	0.478488887780138	UNC119B
DHRS3	-0.606932698285718	10.2632148383043	-4.10574519713151	0.000162415012564214	0.00134034368566657	0.47587038462014	DHRS3
PDLIM5	-0.197803592250002	6.32594407004348	-4.10442125120172	0.000163097021116545	0.00134424111652804	0.471874982988683	PDLIM5
ATP10B	-0.240804245142856	5.81351550852174	-4.1043614697848	0.000163127882048686	0.00134424111652804	0.471694588607516	ATP10B
MLF1IP	0.671908706776786	5.08794402382609	4.10291331434513	0.00016387719757354	0.00134942063794159	0.467325050106907	MLF1IP
CASP6	0.279039319116068	6.55356923752174	4.10220950079278	0.00016424257604092	0.00135143339078148	0.46520167840073	CASP6
MID1	0.599816213741074	6.1112301316087	4.10183901310753	0.000164435229083547	0.00135202299468694	0.464084001670243	MID1
LPP	0.368322064124996	7.1902559771087	4.10082932394872	0.000164961380562389	0.00135535181353245	0.461038234173142	LPP
VARS	-0.23066197475893	5.9697337868913	-4.09871793398321	0.000166066920040232	0.00136343259700922	0.454670250077642	VARS
PRKAR1B	-0.178121706401785	6.07196238493478	-4.09376911882824	0.00016868642342922	0.00138392224331725	0.439750430579078	PRKAR1B
C6orf27	-0.206036792209823	6.12636883452174	-4.09334380722342	0.000168913411925886	0.00138395449314631	0.438468575165557	C6orf27
ONECUT2	-0.183742844437501	5.27280262882609	-4.09329764943455	0.000168938064135633	0.00138395449314631	0.438329462926519	ONECUT2
MYCBP2	0.422869489084817	8.57107338943478	4.09305554279498	0.000169067427026976	0.00138399958212413	0.437599803775456	MYCBP2
MED25	-0.346854623151788	7.42704480858696	-4.09135711727133	0.000169977640778628	0.00138993929832443	0.432481658291228	MED25
NKTR	0.266301788808032	6.85543599308696	4.09123774060194	0.000170041795311392	0.00138993929832443	0.432121957555236	NKTR
USP21	-0.307430540558036	7.47486664634783	-4.09067489925171	0.000170344590218438	0.00139139652858247	0.430426092664391	USP21
PKN2	0.484947568705355	7.40430379326087	4.09028148779063	0.000170556546733622	0.00139211019225821	0.429240790806118	PKN2
GFAP	-0.203495672142857	4.60876013643478	-4.08976978083642	0.000170832619910064	0.00139266252652519	0.427699157020346	GFAP
LPL	-1.08824427989733	9.01818526486957	-4.08966185017364	0.000170890905415194	0.00139266252652519	0.427374002616182	LPL
MAP3K3	-0.703657397875001	7.75709702197826	-4.08932955253889	0.000171070476458121	0.00139266252652519	0.426372939836738	MAP3K3
FUT4	0.321371648558033	6.38121301973913	4.08923287688269	0.000171122753617244	0.00139266252652519	0.42608170673673	FUT4
UNC50	0.274792199531243	10.3235931099783	4.08754756574354	0.000172036577732084	0.00139908058193472	0.421005255416136	UNC50
FOXRED2	-0.169826930825896	6.02210534523913	-4.08625293540068	0.000172741779125413	0.00140379391996172	0.417106255981572	FOXRED2
ACD	-0.25989723270536	7.36282208771739	-4.08201827303684	0.000175068108450977	0.00142166500278431	0.404356819504796	ACD
INTS3	-0.589684415477678	7.57952899202174	-4.08025809278277	0.000176043992470519	0.00142703453252623	0.399059178486696	INTS3
GSTA1	-1.65720899170089	9.63898749715217	-4.08023651210122	0.000176055989995366	0.00142703453252623	0.398994233319039	GSTA1
SYT5	-0.13746581810268	4.76336846436956	-4.08009001272747	0.000176137455573141	0.00142703453252623	0.39855336049349	SYT5
ABCC10	0.497219816508926	7.64250796719565	4.07990539605516	0.000176240169579935	0.00142703453252623	0.39799778848442	ABCC10
LMO2	0.613642362830356	11.2627123580652	4.07952050408956	0.00017645449646258	0.00142773536819179	0.396839559821367	LMO2
TFPI2	1.29566564670536	8.82985010415217	4.07885644717715	0.000176824871097098	0.00142969689554195	0.394841377939427	TFPI2
UPK2	-0.156063798562501	4.75971415126087	-4.0784252779812	0.000177065757593885	0.00143060938203476	0.393544047678963	UPK2
IL7	0.175920268424106	4.24419509352174	4.07757391460252	0.000177542334735457	0.00143342344532803	0.390982595325005	IL7
UBE2D1	0.338021120116071	5.3914332381087	4.07703519206621	0.000177844544322719	0.00143482667022532	0.389361896568587	UBE2D1
NCR2	-0.148518000535717	6.65035019684783	-4.07646129157487	0.000178167037068477	0.00143639139408598	0.387635476813383	NCR2
PHLDA2	1.11224138634821	6.16376483354348	4.07622766864187	0.000178298479630009	0.00143641471621177	0.386932719437277	PHLDA2
CHST1	-0.467561605388394	5.82044824813044	-4.07516589053804	0.000178897051414748	0.00144019859690807	0.383739036231419	CHST1
FHOD1	0.418205220937497	7.80899427858696	4.07418753770575	0.000179450318725447	0.00144361257122977	0.380796625090317	FHOD1
PTH1R	-0.952681808232144	9.89441618141304	-4.07356008412398	0.000179806022975346	0.00144543345376008	0.378909720676629	PTH1R
APOH	-0.803778007419644	5.98145766915217	-4.07107640372281	0.000181220751369635	0.00145575893300094	0.371442012981637	APOH
MBD4	0.359203726000001	7.66785914536957	4.06934320429817	0.000182214391428818	0.00146231205881197	0.366232032885675	MBD4
RALA	0.678565604776786	5.8121227638913	4.06919734216533	0.000182298254691702	0.00146231205881197	0.365793619639696	RALA
GPR4	0.346905204995536	6.81358265928261	4.06812697004725	0.000182914810792451	0.00146620523371223	0.362576658384443	GPR4
MGP	0.574138922499996	11.7705686195652	4.06789746438142	0.000183047273922206	0.00146621522495106	0.361886939192607	MGP
ZNF217	0.556561985330355	6.35686032186956	4.06764609960401	0.000183192460216149	0.00146632704187339	0.361131548853692	ZNF217
MOSC2	-0.628994148410719	8.12049519906522	-4.0658718948893	0.000184220409200462	0.00147249933336567	0.355800402521205	MOSC2
MAGEA10	-0.159117150392859	4.93354356156522	-4.06586030856946	0.000184227140508789	0.00147249933336567	0.355765591387251	MAGEA10
RARG	-0.218930459919646	7.10666096547826	-4.06500086654882	0.000184727116816773	0.00147544017391752	0.353183523466703	RARG
TGM5	-0.269907435825893	6.25956736786957	-4.06344978399062	0.000185632785883661	0.00148161482104573	0.348524163746331	TGM5
GAS2	0.84136745115178	8.03985898473913	4.06151239945159	0.000186770067301337	0.00148865467119854	0.342705535633625	GAS2
YY1	0.35893625804464	8.69006447484783	4.06149338180515	0.000186781264455017	0.00148865467119854	0.342648425528493	YY1
MAP4K2	0.23262106299107	5.95779279573913	4.05919233191639	0.000188140887363439	0.00149764636521548	0.335739276483606	MAP4K2
HOXC8	-0.191766636035715	5.00810423704348	-4.05913057449163	0.000188177510002017	0.00149764636521548	0.335553868280405	HOXC8
MSH6	-0.412401438758929	7.83670809917391	-4.05801682257179	0.000188839161900876	0.00150184255877607	0.332210386368247	MSH6
BANF1	-0.462276202973214	10.4588413087391	-4.05739943808021	0.000189206906167751	0.00150369699112265	0.33035718279946	BANF1
MPP5	-0.782797751691964	9.07652369958696	-4.05714492807844	0.000189358706866816	0.001503833824115	0.329593258106149	MPP5
MPP2	-0.177650047267861	6.14109156506522	-4.05648144463187	0.000189754992578625	0.0015059107152511	0.327601883735652	MPP2
UBE2E1	0.429950506540173	10.0538140784783	4.05430388656083	0.000191061266866634	0.00151520127464001	0.321067242783799	UBE2E1
SUV39H1	-0.23276818791518	6.73197804563043	-4.05398152895899	0.000191255382601654	0.00151566499658928	0.320100017760973	SUV39H1
M97935 Homo sapiens transcription factor ISGF-3 mRNA, complete cds (_5, _MA, MB, _3 represent transcript regions 5 prime, MiddleA, MiddleB, and 3 prime respectively)	0.577015170139504	8.69022203205978	4.05203946321004	0.000192428900754195	0.00152388415097617	0.314273662245486	M97935 Homo sapiens transcription factor ISGF-3 mRNA, complete cds (_5, _MA, MB, _3 represent transcript regions 5 prime, MiddleA, MiddleB, and 3 prime respectively)
GNA15	0.516746086473213	5.12171596013043	4.05179453497063	0.000192577396851144	0.00152398005128519	0.313538950031964	GNA15
ARMCX2	-0.548473353156254	8.81276968404348	-4.0498414285607	0.000193765518003915	0.00153229716785262	0.307680950590751	ARMCX2
KLHL3	-0.479188258919647	8.43610653482609	-4.04808857687642	0.000194837870927124	0.00153968767308323	0.30242470301349	KLHL3
PFKL	-0.504187036165177	8.48530481680435	-4.04700805905621	0.000195501771406032	0.00154384225702544	0.299185101688094	PFKL
JUND	-0.257103907008929	5.78941211623913	-4.04295875553034	0.000198009350261577	0.00156187349345648	0.287048105574661	JUND
DSCR3	-0.222052180379465	6.73617583078261	-4.04286996868804	0.000198064680528713	0.00156187349345648	0.286782048076429	DSCR3
EFCAB6	-0.19847568786607	5.49043237219565	-4.03905846938908	0.000200454123540497	0.0015796011117359	0.2753631404881	EFCAB6
ATXN2	-0.564784708437498	7.69578902978261	-4.0380181913612	0.000201111118491025	0.00158366147851918	0.272247438805338	ATXN2
MTNR1B	-0.140867141763393	4.96667207045652	-4.03733530099559	0.000201543537466774	0.00158594893496741	0.27020234162211	MTNR1B
UBE2D2	0.205553893633926	8.8986281818913	4.03710013657461	0.000201692656571081	0.00158600545005296	0.269498116673148	UBE2D2
SEMA6C	-0.259054316808037	6.76100089106522	-4.03681929487549	0.000201870880073774	0.00158629058645875	0.268657131471015	SEMA6C
SLC22A14	-0.30878468755357	7.78277773226087	-4.03657780175627	0.000202024254880943	0.00158638019960622	0.267933998218554	SLC22A14
C6orf62	0.358416788790178	8.78576704971739	4.03632193269083	0.000202186883283085	0.0015865422990205	0.267167839422266	C6orf62
RUFY1	0.231305699334818	9.76551422615217	4.0338828034667	0.000203743561228978	0.00159653287639784	0.259865404311152	RUFY1
RB1	0.25151423740625	6.17281357352174	4.03387926494443	0.000203745827970585	0.00159653287639784	0.259854811943254	RB1
C11orf71	-0.461452875071431	7.12320225986957	-4.03228232940141	0.000204771308197572	0.00160334126266044	0.25507492087965	C11orf71
PSORS1C2	-0.238334356276786	5.69098420015217	-4.03192698265222	0.000205000175634475	0.00160334126266044	0.254011430610109	PSORS1C2
PTGER4	-0.551361781125005	9.55423334784783	-4.03185717729367	0.000205045164161604	0.00160334126266044	0.253802520640853	PTGER4
PLXNB1	-0.301797464763395	7.03317917041304	-4.0314861771771	0.000205284428958811	0.00160408965677325	0.252692238690297	PLXNB1
UBAP2L	-0.182783601508931	7.20693252132609	-4.03025686907007	0.000206079168367268	0.00160917444258271	0.2490136653836	UBAP2L
GREM2	-0.117533542468751	4.40395185567391	-4.02867412766952	0.000207106793661927	0.00161606935221953	0.244278258488275	GREM2
DUSP11	0.456529398616068	8.82680267317391	4.02793316299323	0.000207589584825122	0.00161870622528675	0.242061666013001	DUSP11
CLEC10A	0.600700319133928	5.74995824430435	4.02719939763181	0.000208068760257063	0.00162131124624297	0.239866799594191	CLEC10A
ZNF586	0.358180511499997	7.29573772897826	4.0251318362514	0.000209424727460905	0.00162993049167664	0.233683246669165	ZNF586
WDTC1	-0.210276899352682	7.33761985791304	-4.02506814222228	0.000209466635586868	0.00162993049167664	0.233492777724749	WDTC1
CASKIN2	0.240331090370535	6.32559497076087	4.02484117117062	0.00020961603957951	0.00162995798626405	0.232814061041209	CASKIN2
CAMSAP1L1	-0.355633266111609	7.96789272995652	-4.02460001093344	0.000209774896811293	0.00163005889914422	0.232092933901299	CAMSAP1L1
NAT13	0.354104091874996	8.65744833680435	4.02425545139266	0.000210002067803318	0.00163069013595155	0.231062653339615	NAT13
ASB13	-0.547266674883931	8.55932279947826	-4.02309394035216	0.00021076962002891	0.00163551370430766	0.227589881832144	ASB13
CNNM1	-0.142042650294645	4.9058572308913	-4.02237170721192	0.000211248258122898	0.00163809024029512	0.225430734500663	CNNM1
CD248	0.646752061915176	7.53516630428261	4.02179288964142	0.000211632612293175	0.00163993260039108	0.223700466405799	CD248
TAGLN	1.33372076965179	9.01128278058696	4.02153363673091	0.000211804984590266	0.00163995307520535	0.222925515911686	TAGLN
CHST10	-0.246458389723215	7.33889767769565	-4.02115534737001	0.000212056746124568	0.00163995307520535	0.22179478782142	CHST10
ROS1	-0.165537650468751	4.67562071558696	-4.02112711097518	0.000212075549818483	0.00163995307520535	0.221710389671362	ROS1
SLC1A3	1.04279951625	6.61432893993478	4.02039182505758	0.00021256577420205	0.0016426071652377	0.219512729976304	SLC1A3
AHCY	-0.609489135285715	8.98693301884783	-4.01975944580587	0.000212988267811996	0.00164473455738165	0.217622794874734	AHCY
SOX15	-0.205335958843751	5.60690144984783	-4.01759928995654	0.000214437619130311	0.00165478311889648	0.211167991502839	SOX15
MED6	0.381060312071425	5.96983848341304	4.01600460778397	0.000215513695685356	0.00166193929302151	0.206403944443736	MED6
OPLAH	-0.406066923513393	5.15057656276087	-4.01561771737219	0.00021577555353286	0.00166281105874219	0.205248260322977	OPLAH
SHMT1	-1.07155695356697	8.17298901056522	-4.01510965445392	0.00021611989258312	0.00166408017735425	0.203730700723207	SHMT1
TUSC3	-0.500950408209823	10.1551489009348	-4.01493543824497	0.000216238089987326	0.00166408017735425	0.203210346194911	TUSC3
PTN	0.493116355196429	6.22103521441304	4.01285166355741	0.000217656696916281	0.00167384441248625	0.196987290922497	PTN
CENPN	0.263043137883932	5.07637474563044	4.0124953500728	0.000217900171807131	0.00167456431896347	0.195923337604006	CENPN
POP4	0.239432200763392	9.6363764076087	4.01035668334307	0.000219367114106599	0.00168381417909175	0.189538213057593	POP4
LGALS9	0.502245423937497	7.4133788095	4.01030137620728	0.000219405176727903	0.00168381417909175	0.189373111539623	LGALS9
CYTH2	0.33171818672321	9.15331883443478	4.00850395634912	0.000220645658821731	0.00169217199154017	0.184008085939678	CYTH2
AHI1	-0.226052509866072	7.17577796202174	-4.00672782161074	0.000221878125685404	0.00170045691111708	0.178707715570976	AHI1
CLIC4	0.580786163040175	8.74413636882609	4.00571353706146	0.000222584931337399	0.00170470460778896	0.175681371912608	CLIC4
MOBP	-0.131656037285715	4.70295775673913	-4.0045822896513	0.000223375816297117	0.0017095899803452	0.172306473387911	MOBP
SH3BP1	-0.212204373723213	6.0272069918913	-4.00386765767896	0.000223876837003747	0.00171225172941812	0.17017471516701	SH3BP1
TAF1A	0.376458233013393	4.67431653482609	4.00323918001438	0.00022431835556003	0.00171445506499848	0.168300106219079	TAF1A
TCP11	-0.230840934450896	5.26684853897826	-4.00185346429868	0.000225294832299156	0.00172074125503128	0.164167319795897	TCP11
PTPN7	-0.590854105433039	7.96639348730435	-4.00065665840187	0.000226141502727441	0.00172602810893199	0.160598490324308	PTPN7
PSKH1	-0.309685147223214	7.4995482923913	-3.99916275978763	0.000227202675181005	0.00173294381738741	0.156144455591361	PSKH1
NUP43	0.393186425098214	7.82005611508696	3.99841742261622	0.000227733918541661	0.00173581091799763	0.153922541371594	NUP43
HNRNPA0	-0.310678735669644	9.289425036	-3.99541073553016	0.0002298891965662	0.00175104422796913	0.144961355176672	HNRNPA0
IGF2AS	-0.188031881223217	5.72140807484783	-3.9937827896465	0.000231064386163508	0.00175879662874049	0.140110738297548	IGF2AS
NTN1	-0.170963006616073	4.77571235121739	-3.99283763822733	0.000231749344600736	0.00176280951434216	0.137295004767644	NTN1
ODC1	-0.392177585401788	11.9537286408696	-3.99101964652942	0.000233072391226128	0.00177166727861276	0.131879858351112	ODC1
PCDHA3	-0.237869300678573	5.52665204730435	-3.9905911726697	0.000233385277544122	0.00177239910465274	0.130603759905427	PCDHA3
GAR1	0.341888692258927	9.36842165393478	3.99045349181218	0.000233485903172439	0.00177239910465274	0.13019372703868	GAR1
SLC29A2	-0.167023452058036	4.55499709069565	-3.98797089625017	0.000235307563305509	0.00178501474024152	0.1228013720279	SLC29A2
PISD	-0.444734974437504	8.55170314071739	-3.98739390447334	0.000235732911259002	0.0017867113313827	0.12108359538706	PISD
PYCRL	-0.317248553352683	5.74736261176087	-3.98723387695711	0.000235851012510246	0.0017867113313827	0.120607194562761	PYCRL
PYY	-0.26281597894196	6.58508247069565	-3.98445231143659	0.000237913002295268	0.00180111103499141	0.112327957299446	PYY
EMR2	0.742978659245535	5.37401170826087	3.98401370673331	0.000238239731838708	0.00180236341473644	0.111022717904933	EMR2
EPM2A	-0.270135814977675	5.65157866613044	-3.98355437803416	0.000238582365113807	0.00180298771337178	0.109655880082619	EPM2A
LIPT1	0.489748100245535	7.6562391473913	3.98347052794996	0.000238644964030505	0.00180298771337178	0.109406373101401	LIPT1
OR7E24	-0.277639901906251	5.54741523367391	-3.98263833727179	0.000239267105231401	0.00180646664449708	0.106930216672001	OR7E24
BHLHE40	-0.718088137450894	7.21079572797826	-3.98222363312336	0.000239577721881009	0.00180759045529939	0.105696370619215	BHLHE40
HIST1H3G	0.213876348205354	5.68347289593478	3.9816847238008	0.000239981952675729	0.00180941858245519	0.104093076038568	HIST1H3G
COMMD9	0.24986010514732	8.74308838739131	3.97939215566285	0.000241708979948357	0.00182121115437825	0.0972736834533636	COMMD9
LARGE	-0.471333045075896	9.36121736491304	-3.97741396499884	0.000243208849296881	0.00183005613993941	0.0913909445910814	LARGE
CFLAR	0.438719850379464	7.94630874486957	3.97741188372828	0.000243210432057457	0.00183005613993941	0.0913847560543477	CFLAR
ALAS1	0.465462889165174	9.06403367315217	3.97685267674454	0.000243636058239544	0.00183202511088067	0.0897220431227801	ALAS1
BZRAP1	-0.365901828075893	6.00303807271739	-3.97547844255666	0.000244685087937429	0.00183783993353024	0.0856364545773518	BZRAP1
SLC13A3	-1.32469423635714	8.61313525656522	-3.97540887994721	0.000244738305091552	0.00183783993353024	0.0854296635055007	SLC13A3
GNG13	-0.147107561111607	4.55229787145652	-3.97269768390875	0.000246821191083214	0.00185223639299116	0.0773713591374694	GNG13
PMP22	0.725904182915182	9.37893482682609	3.97192772817604	0.000247415834717397	0.0018554527094847	0.0750833549067655	PMP22
STX6	0.212376792022323	6.44497809013043	3.97151297642239	0.00024773672573235	0.00185549041623217	0.0738509651761206	STX6
PRKX	0.479285966781251	6.72548391971739	3.97149199288845	0.000247752971274243	0.00185549041623217	0.0737886165363273	PRKX
MCM7	-0.364206851879464	8.26607117052174	-3.97078785340168	0.000248298717483345	0.00185833212937635	0.0716964900939727	MCM7
GLP1R	-0.131140736303575	5.29904752763044	-3.96931359682966	0.000249445117974974	0.00186566248209663	0.0673167854188792	GLP1R
C19orf2	-0.710013130991077	8.02550676434783	-3.96850404015381	0.000250076817203824	0.0018691360237027	0.0649120975279747	C19orf2
GFRA3	-0.203834241839287	5.28785415476087	-3.96722123352232	0.000251080967098007	0.00187538684916653	0.0611021642509719	GFRA3
ATP1B3	0.473681953374999	10.8405551041087	3.96244143550311	0.000254856955987658	0.00190231905558189	0.0469114159765391	ATP1B3
TYRO3	-0.64433718176786	9.76566380691304	-3.96170776060468	0.000255441395942676	0.00190540865037614	0.0447339404032228	TYRO3
PARL	-0.259686281446433	9.77627420034783	-3.95783419796904	0.000258548615845884	0.00192729968876712	0.0332408223051575	PARL
GNB5	-0.231520418799106	6.9262268905	-3.9572603389165	0.000259012043043512	0.0019294670459788	0.0315386078242206	GNB5
NEDD9	-0.466022099616074	9.48173463723913	-3.9562665321901	0.000259816506653176	0.00193417031668394	0.0285910030689092	NEDD9
NEDD4L	-0.369234682058038	8.03086211845652	-3.9558273250282	0.000260172804708136	0.0019355332355584	0.0272884405726703	NEDD4L
ROR2	-0.124926914848216	4.4138755073913	-3.95474646206199	0.000261051648150627	0.00194006230642491	0.0240832098790378	ROR2
ARHGEF18	-0.300214931709821	9.68432265504348	-3.95465168887266	0.000261128844537593	0.00194006230642491	0.023802186263354	ARHGEF18
APOBEC2	-0.155248315580359	5.18380154891304	-3.95170871362812	0.000263537034995086	0.00195665304254823	0.0150772373277004	APOBEC2
SPAST	0.210477298437502	5.22836159271739	3.95010925099507	0.000264854849899095	0.0019651315357055	0.010336683534244	SPAST
PCNA	0.313406325821425	9.70601919130435	3.94984318837875	0.000265074679503473	0.00196545751079749	0.00954820664672251	PCNA
MAGED1	-0.313950288526792	11.262474285	-3.94943049593386	0.000265416008809781	0.00196668334379343	0.00832524320521522	MAGED1
MED1	0.348630841616071	6.53045921243478	3.9479421659765	0.000266650511562901	0.00197452141564205	0.00391527648448164	MED1
ATP9A	-0.460701176767857	9.9249136255	-3.9469939727884	0.000267439890503869	0.00197833235616577	0.00110617336828867	ATP9A
PGM1	-0.566776180571429	9.79554564843478	-3.94689878716997	0.000267519258114058	0.00197833235616577	0.000824196012095157	PGM1
PPP3CA	0.369540959415177	8.38357896169565	3.94533430262364	0.000268827025810603	0.00198614065607375	-0.00380994974212445	PPP3CA
DICER1	0.310133964973214	6.13460720215217	3.94521068076611	0.00026893062579556	0.00198614065607375	-0.00417609078019954	DICER1
NKX3-1	-0.149314216245535	5.97619987808696	-3.94483814458391	0.000269243059444482	0.00198713470689078	-0.00527942805988868	NKX3-1
ZNF589	-0.269821104736606	6.25928255706522	-3.94429488383826	0.000269699303635217	0.00198918813123426	-0.00688830780491045	ZNF589
SPATS2	0.311899302799105	5.8458366523913	3.94291335953143	0.000270862915196572	0.0019964526480254	-0.0109792384307772	SPATS2
PCDH24	-0.330235820772325	7.24554204080435	-3.9420902501973	0.000271558500005788	0.00200026017077434	-0.0134162741087529	PCDH24
NOP14	0.277994963491069	7.49511441526087	3.94133703863278	0.000272196530354185	0.00200363901856236	-0.0156461411459761	NOP14
BDKRB1	-0.180916014522325	4.87532323763044	-3.9393324468188	0.000273901653627653	0.00201486311891731	-0.0215796794823575	BDKRB1
OSTM1	0.458201873754462	7.26415912178261	3.93752522907865	0.000275447742414327	0.00202490333798533	-0.0269277316562766	OSTM1
NOS3	0.257267480441962	5.20720350426087	3.93729379445165	0.000275646345282993	0.00202503107310464	-0.027612523447571	NOS3
RPP21	0.451301134754464	8.35685857619565	3.93607290594459	0.000276696331142991	0.00203140920117725	-0.0312246839757817	RPP21
DHRS12	-0.226049057325892	6.65422329421739	-3.93101076851624	0.000281091283956491	0.00206232042477336	-0.0461958378323191	DHRS12
UGT2B28	-0.911006546004467	8.5450466146087	-3.93041375808714	0.000281614038561935	0.00206480004389178	-0.0479608600345642	UGT2B28
NOL3	-0.517251319491075	7.94789297156522	-3.93009216662847	0.000281896020194804	0.00206551221616836	-0.0489115696356306	NOL3
CA9	-0.153932561339286	6.21767117128261	-3.92961711745797	0.000282313058129397	0.0020664061033059	-0.0503158711189116	CA9
SCML2	-0.22696315786161	5.75186631447826	-3.92953196468481	0.000282387875402551	0.0020664061033059	-0.0505675839798405	SCML2
TRHR	-0.174972059388394	4.89378330186956	-3.92909778719992	0.000282769652436838	0.00206784561278091	-0.0518509774698144	TRHR
QPCT	0.600538114910715	5.20416843936956	3.92771562010127	0.000283988334039244	0.0020745960176552	-0.0559360882010145	QPCT
QTRTD1	0.497309227665173	8.16659460326087	3.92762991476026	0.000284064069000578	0.0020745960176552	-0.0561893742969657	QTRTD1
PCDHB12	-0.395222359325897	5.81660637541304	-3.92612058774871	0.000285401016403523	0.00208278239471443	-0.0606494631552135	PCDHB12
AMBN	-0.232161735102679	5.00755801784783	-3.92594406038878	0.000285557779550967	0.00208278239471443	-0.0611710497399161	AMBN
FHL2	0.652313176946425	9.27802463304348	3.92258212929842	0.00028855924755352	0.00210330139084347	-0.0711023703992746	FHL2
PHF10	-0.801045865165179	8.52031108456522	-3.92164322496186	0.00028940291845947	0.00210807575675757	-0.0738751956936472	PHF10
FTCD	-0.916014132258928	7.60478918163043	-3.91935334648503	0.000291470548047012	0.00212175368330769	-0.0806364241811046	FTCD
MSN	0.455206833674106	10.8225216412826	3.91877524478203	0.000291994794816662	0.0021237199439052	-0.0823430535160892	MSN
HBS1L	-0.276939826897323	5.77674514630435	-3.91863647106977	0.000292120776246849	0.0021237199439052	-0.0827527126093681	HBS1L
ANKRD5	-0.309297348772324	4.77126287636957	-3.9162708072373	0.000294276472488108	0.00213800084758265	-0.0897350371502093	ANKRD5
DAAM1	0.500807489343749	5.00790309967391	3.9159032636751	0.000294612771680231	0.00213905335331703	-0.0908196659484091	DAAM1
CBR1	0.418568270281245	7.87789900465217	3.9156403410824	0.000294853571530749	0.00213941156382117	-0.0915955252620373	CBR1
CEP70	-0.287630826419647	6.69077136567391	-3.9126122554211	0.000297640620851756	0.00215823250966744	-0.100529262404203	CEP70
NDOR1	-0.230343646799109	5.7781673335	-3.91200802764366	0.000298199791914509	0.00216023034261606	-0.102311502509804	NDOR1
GLRA3	-0.0910333477008942	3.99156355113043	-3.91184206917135	0.000298353552703071	0.00216023034261606	-0.102800992530212	GLRA3
EIF4G3	0.362761289348211	6.92784077926087	3.91168826561845	0.000298496120368641	0.00216023034261606	-0.103254622787614	EIF4G3
MTCP1	-0.2420723985625	7.83262193369565	-3.91136741937748	0.000298793739693737	0.00216098462610862	-0.10420090262557	MTCP1
IRF8	1.13650733233928	8.31590159019565	3.91104840735395	0.000299089941989266	0.00216172769197158	-0.105141734743349	IRF8
SOAT1	0.404280104821427	4.85645800421739	3.91044164147819	0.000299654106999037	0.00216440529515658	-0.106931107555605	SOAT1
AHNAK	-0.310602398254465	10.1486835857174	-3.91022709000164	0.000299853840957498	0.00216444884939218	-0.107563794185561	AHNAK
MPPED2	0.194599360218747	4.84253654047826	3.9089104964763	0.000301082327844563	0.00217191344824735	-0.11144589519257	MPPED2
ZWINT	0.531658633776784	7.39354731965217	3.90632935359185	0.000303504874194272	0.00218797642854632	-0.119054763466149	ZWINT
CCL5	1.10046158091964	5.80891886421739	3.90514810224872	0.00030461981855003	0.00219459822854806	-0.12253610666703	CCL5
HMHA1	0.88805033366071	7.97601045086957	3.90451568556445	0.000305218361957099	0.00219749354156484	-0.12439972899837	HMHA1
GPI	-0.447876802522321	9.4741818936087	-3.90290201111292	0.000306750760540995	0.00220710431312626	-0.129154270271605	GPI
TET3	-0.219772501866074	6.94134420973913	-3.9021556268934	0.000307462064299218	0.00221079865281819	-0.131353092280612	TET3
BTN3A2	0.983081158236605	8.39380280271739	3.89955646697813	0.000309951524800189	0.00222726581229409	-0.139008499309702	BTN3A2
TTLL5	-0.470587021705358	7.09524406097826	-3.89725456985229	0.000312172525223897	0.00224064760525826	-0.145786252549519	TTLL5
MAP3K10	-0.186580047459825	7.17445954630435	-3.89721089543505	0.000312214813082792	0.00224064760525826	-0.145914829188606	MAP3K10
MED23	0.278896554415174	6.94440157430435	3.89488216315883	0.000314477648066816	0.00225543853626354	-0.152769534918253	MED23
HIST1H2AM	-0.346922688745535	5.2072007611087	-3.89464442188937	0.000314709551400714	0.00225565396238074	-0.153469220161921	HIST1H2AM
APOBEC3C	-0.307834308334824	6.28163157713043	-3.89433658974723	0.000315010069987361	0.00225636059105049	-0.154375155030023	APOBEC3C
TTF2	0.394286712299105	4.94562432441304	3.89301855604291	0.00031629992787829	0.00226414823453684	-0.15825366069664	TTF2
TST	-0.548523243513396	11.0196149860652	-3.89085770445007	0.000318425635779386	0.00227790528437827	-0.164610866656248	TST
FTO	-0.234614838968751	10.2029633442391	-3.89060193865398	0.000318678153572271	0.00227825315931961	-0.165363211009228	FTO
TRIT1	0.342709934776787	7.52081508793478	3.8900047908772	0.000319268471532832	0.00228101400313802	-0.167119646923419	TRIT1
RBM12B	0.150595874223212	4.531201252	3.889788625736	0.000319482424652447	0.00228108409780603	-0.167755436690725	RBM12B
NEUROD6	-0.220723336151782	6.25361387608696	-3.88955284638133	0.000319715949227324	0.00228129375266036	-0.168448896151561	NEUROD6
SNRK	0.41380913181696	9.49236542184783	3.88781230811705	0.000321444952203506	0.00229086708395985	-0.173567410027883	SNRK
GLT25D1	0.335476185808035	8.09569492823913	3.88764877147939	0.000321607868499713	0.00229086708395985	-0.174048274138632	GLT25D1
PHACTR4	-0.900105543616072	7.81866606126087	-3.88758374187512	0.000321672673593431	0.00229086708395985	-0.174239484774472	PHACTR4
FGGY	-0.791873978901787	7.85044239832609	-3.88623947215277	0.000323015131711667	0.00229896247244978	-0.178191768260795	FGGY
NFX1	-0.183290527303572	6.15152647865217	-3.88496204053084	0.000324295856439517	0.00230626049031179	-0.181946909256459	NFX1
ACSS3	-0.365640144459823	6.24118353456522	-3.88480531013537	0.000324453328330958	0.00230626049031179	-0.182407591857734	ACSS3
HERC1	0.429371616647323	8.5775667446087	3.88191978708585	0.000327365736513114	0.00232548298779246	-0.190887442286655	HERC1
RAD51AP1	0.411334204174105	4.57496330769565	3.88158994863941	0.000327700252082277	0.00232638031560824	-0.191856556761196	RAD51AP1
TPX2	0.503361931424107	5.64623659271739	3.87905064166191	0.000330286645683894	0.00234226178708017	-0.199316040087273	TPX2
C2orf34	-0.2090503598125	5.87471746323913	-3.8789822343008	0.000330356593559902	0.00234226178708017	-0.199516960184576	C2orf34
PIGV	-0.407010445361605	8.75139063752174	-3.87808072701371	0.000331279740397386	0.00234731757717209	-0.202164622615449	PIGV
PRR16	0.333506091919642	4.4792304065	3.87481798219275	0.000334641676034011	0.00236963630418507	-0.211744494899248	PRR16
HNRNPL	-0.539866102473216	9.56874033147826	-3.87092472880524	0.000338696418112021	0.00239682949713979	-0.223170338640741	HNRNPL
DDX42	-0.335038126062502	9.42656543826087	-3.86966929112379	0.000340014017240566	0.00240316293506971	-0.226853543575134	DDX42
DSC3	-0.111408869343752	4.38438704884783	-3.86956217085855	0.000340126670344878	0.00240316293506971	-0.227167785392377	DSC3
SART3	0.232005711111606	8.66225392115217	3.86945767374292	0.000340236599541818	0.00240316293506971	-0.22747432788029	SART3
HUWE1	-0.141462038339288	6.92460754721739	-3.86923471439946	0.00034047126370851	0.00240330126385275	-0.228128365640978	HUWE1
PTPN13	-0.616643690258934	7.76227129891304	-3.86838457073747	0.000341367472827946	0.00240810614986078	-0.230622036996443	PTPN13
ZSCAN16	0.359720556825891	5.573652096	3.86763537230879	0.000342159154955996	0.0024121680741188	-0.232819384018025	ZSCAN16
ADH5	-0.341156950625001	11.0757078656522	-3.86694300023429	0.000342892364476567	0.00241450112751692	-0.234849873107805	ADH5
HDAC2	0.427572586285711	8.59492744136957	3.86665959585033	0.000343192922003269	0.00241450112751692	-0.235680947956078	HDAC2
KLC2	-0.189421668870536	5.44752414997826	-3.8665663421935	0.000343291875481512	0.00241450112751692	-0.235954404809466	KLC2
TEX261	-0.401272931267858	8.18348620417391	-3.86650741347524	0.000343354420227707	0.00241450112751692	-0.236127205565849	TEX261
ATP8B4	0.244388774843749	4.2897307075	3.86561013721904	0.000344308116188512	0.00241968483666065	-0.238758187193598	ATP8B4
GGT1	-0.803428945013392	7.49017837467391	-3.86481731799829	0.000345152915053863	0.00242269941048711	-0.241082625701526	GGT1
RAB8B	0.420672190062499	6.83614225052174	3.86472591363822	0.000345250440740415	0.00242269941048711	-0.241350595477209	RAB8B
OTUD7B	-0.152151915937498	4.64514892341304	-3.86459747943369	0.000345387521112043	0.00242269941048711	-0.24172712010322	OTUD7B
KIAA0101	0.29420364853125	6.50529698017391	3.86375092943706	0.000346292376367367	0.00242752259318002	-0.24420875409908	KIAA0101
RHCG	-1.02990587476786	6.31142955993478	-3.86300825158695	0.000347088089871119	0.00243157511988708	-0.246385664909741	RHCG
PACSIN3	-0.390975634075894	6.08377687156522	-3.8624285292028	0.000347710437578738	0.00243440879041655	-0.248084780055233	PACSIN3
LASS2	-0.362823064508927	10.72152987	-3.8599556973622	0.000350377210287911	0.00245154348638517	-0.255330989313324	LASS2
PLG	-1.57625566552232	8.77092180756522	-3.85863855350214	0.000351805704938879	0.00245999808947874	-0.25918969855463	PLG
TRAM1	0.332006049383923	10.7034389084348	3.85769902771524	0.000352828091823295	0.00246560418888899	-0.261941730733994	TRAM1
SNX5	-0.556169790486612	10.2907525033261	-3.85514684794039	0.000355619859586645	0.00248356019438823	-0.269415795846602	SNX5
DCHS1	0.222877686281248	6.54853044697826	3.85429102946641	0.000356560783896972	0.00248857601453139	-0.271921503307396	DCHS1
MGAT3	-0.19787681504911	5.44290942258696	-3.8519470317368	0.000359150198775708	0.00250471259196079	-0.278782935888006	MGAT3
KNG1	-1.55554404724107	8.30040087084783	-3.85179287711908	0.000359321128057378	0.00250471259196079	-0.279234108759674	KNG1
HLA-DRB6	0.49253732738839	7.94963471917391	3.85149994942962	0.000359646147693946	0.00250541524584299	-0.280091411319952	HLA-DRB6
STRA6	-0.364544014874999	6.90362776456522	-3.85111010043868	0.00036007914709794	0.00250686877861208	-0.281232319362827	STRA6
LEPROTL1	0.349600777843752	7.9791613771087	3.8462370680466	0.000365534184948573	0.00254326213114281	-0.29548850351714	LEPROTL1
IRF9	0.608170055629467	10.5649249285217	3.84526760839172	0.000366628902714273	0.00254929144924038	-0.298323592704618	IRF9
STK38L	0.437762983040177	7.75155557423913	3.84461616593298	0.000367366290835414	0.00255283018270828	-0.300228468434768	STK38L
HRSP12	-1.0497262495759	8.44844903282609	-3.84393911195597	0.000368134186140014	0.00255657638031605	-0.302208061093215	HRSP12
RANBP3	-0.185355013459822	7.33518996286957	-3.84320363504413	0.0003689700982976	0.0025607899865698	-0.304358272263834	RANBP3
WASL	-0.275801420535715	5.76102532302174	-3.84205601328233	0.000370278097063518	0.00256827278497067	-0.30771299677387	WASL
GCM1	-0.156101203866073	4.7782854086087	-3.84033428974522	0.000372248822304197	0.00258034016155527	-0.312744979987075	GCM1
ADAMTS1	1.08744883599107	9.42179279484783	3.83998540345327	0.000372649397182132	0.00258151541482526	-0.313764510495392	ADAMTS1
NOL12	0.206028362031247	6.67851526693478	3.83899289804477	0.000373791221351833	0.0025878210082933	-0.316664595091275	NOL12
FAM55D	-0.170073456544642	5.31628431208696	-3.83807875572328	0.000374845879046591	0.00259351569812174	-0.319335366994126	FAM55D
DHRS11	-0.268741598013392	5.79473465547826	-3.83744204615984	0.000375582154798305	0.00259567533560235	-0.321195396170378	DHRS11
PSRC1	0.252629925897319	5.60611347171739	3.83740709865468	0.000375622607631018	0.00259567533560235	-0.321297484298095	PSRC1
GK	-0.654122706486606	7.03336704336956	-3.83626336119418	0.000376948842222477	0.00260323013782074	-0.324638292059781	GK
PTPRO	-0.536445833571436	12.5142890432609	-3.83585891265623	0.000377418905831472	0.00260459769126661	-0.325819547548143	PTPRO
GRHL2	-0.169402965946428	4.82043952554348	-3.83569200740508	0.000377613053503839	0.00260459769126661	-0.326307002083419	GRHL2
ST6GAL1	0.433225740401785	8.0712183103913	3.83513880362453	0.00037825724090717	0.00260585540653683	-0.32792258224098	ST6GAL1
GNMT	-0.205993464647321	5.33195278243478	-3.83513488276513	0.000378261810399386	0.00260585540653683	-0.327934032322776	GNMT
C13orf34	0.249557533339283	5.39417748886957	3.83446209965257	0.000379046682018905	0.00260907520005881	-0.329898671952418	C13orf34
HPS5	-0.642054957245538	8.45925470093478	-3.83433410333514	0.000379196180856945	0.00260907520005881	-0.330272422822023	HPS5
SOCS3	-0.295575639482144	5.53754836369565	-3.83314987540935	0.000380582051739453	0.0026156146125435	-0.333730082111972	SOCS3
TGM4	-0.101385900160716	4.50388265043478	-3.83311911814588	0.000380618111184914	0.0026156146125435	-0.333819878640142	TGM4
DCAF8	-0.297406505441968	8.03707962873913	-3.83292237943963	0.000380848843261882	0.0026156146125435	-0.334394253073347	DCAF8
ARPC5	0.336274865357144	11.5748420182609	3.83226323075286	0.000381622866352952	0.00261932058269526	-0.336318514086427	ARPC5
BMP7	-0.44979849970536	6.5999752635	-3.83131243605862	0.000382742036587786	0.0026253895130951	-0.339093883904515	BMP7
ARHGAP5	-0.472207014357144	6.99667824178261	-3.83063119669038	0.000383545862523776	0.00262928924407403	-0.341082205867028	ARHGAP5
MMP2	0.429328326749998	6.90255260882609	3.82935930978325	0.000385050981736737	0.00263641974276562	-0.344793958458472	MMP2
SIRT2	-0.257695064816964	8.50421709073913	-3.82935347120867	0.00038505790408032	0.00263641974276562	-0.344810995744372	SIRT2
GRIN1	-0.182792250955357	5.9384092643913	-3.82851496897594	0.000386053298564766	0.00264161638589265	-0.347257654373242	GRIN1
RAB9A	0.211308484187498	9.1394034743913	3.82658239045417	0.000388356944242637	0.00265480638426673	-0.352895667693973	RAB9A
ZNF391	-0.132138956875	4.2661523098913	-3.82649945670137	0.000388456097930562	0.00265480638426673	-0.353137582189662	ZNF391
GPT	-0.217361919486607	5.84716996232609	-3.8261172726507	0.000388913344034933	0.00265630666640974	-0.354252363440727	GPT
APOL6	0.418870490848212	7.48586628876087	3.82532434942078	0.000389863656148896	0.00266117073537432	-0.356565036163927	APOL6
GPR75	-0.144991345245534	5.15526798619565	-3.82437975614712	0.000390998667186142	0.00266728883219655	-0.359319756411084	GPR75
PCDHB17	-0.113988225053572	4.10561009686957	-3.82356488906597	0.000391980361008778	0.00267235421227095	-0.36169587645155	PCDHB17
PDZRN4	-0.128315956450895	4.31810796730435	-3.82297291967699	0.000392695013947562	0.00267559395478662	-0.363421873365538	PDZRN4
ITPA	0.259795236138389	9.19570892093478	3.82237752006382	0.000393415075574648	0.00267783949117541	-0.365157733906259	ITPA
DYRK2	0.360667022361606	5.14558575852174	3.82230415628135	0.000393503887999824	0.00267783949117541	-0.365371613115805	DYRK2
FAM189A2	0.400386435196427	7.25474651597826	3.82193555988224	0.000393950394627532	0.00267924632353502	-0.366446159341009	FAM189A2
INPP5J	-0.281093415629467	6.44176841413043	-3.82098000157698	0.0003951102059072	0.00268451182773664	-0.369231592371046	INPP5J
LAMC1	0.42237652020089	9.05286761163043	3.82090192647962	0.000395205115144691	0.00268451182773664	-0.369459163945059	LAMC1
MMD	0.49387171937946	8.03900248243478	3.82013029118592	0.000396144309644442	0.00268925669256804	-0.371708181521825	MMD
MTDH	0.352337603089284	8.85993938332609	3.81884562009988	0.000397712721770147	0.0026982646952396	-0.375451983616971	MTDH
HSD17B2	-1.07527593828571	5.77852899726087	-3.81813672594992	0.000398580749282722	0.00270251292019729	-0.377517574383719	HSD17B2
PLD3	-0.445061892513396	9.34487042380435	-3.81677666288231	0.000400251238803875	0.00271219365821376	-0.381480004894366	PLD3
TUBGCP2	-0.20627340580357	7.71038692226087	-3.81598280718564	0.000401229405808961	0.00271717417000566	-0.383792502984005	TUBGCP2
ZNF185	-0.645744946415178	10.6357855928043	-3.81137394241643	0.000406954023395973	0.00275427271800521	-0.397213230320167	ZNF185
SGCA	-0.157614855361608	4.64974942186956	-3.81089968066064	0.000407547547649574	0.00275662003476776	-0.398593778580532	SGCA
KLHL22	-0.226184324821432	6.29716291980435	-3.80960304595499	0.000409174510170577	0.00276526910268744	-0.402367755952991	KLHL22
SNX27	-0.238841361191961	6.77346921965217	-3.80948638297688	0.000409321200630484	0.00276526910268744	-0.402707282174956	SNX27
KPNA2	0.616847012281253	9.30965615706522	3.80844987580767	0.000410626719151979	0.00277241266453427	-0.405723611701686	KPNA2
GOLT1B	0.422485949080358	6.67769838228261	3.8072178360797	0.000412183740387192	0.00278124463471406	-0.409308409678367	GOLT1B
LRMP	0.706881109772319	6.59346586978261	3.80667764870113	0.000412868209304184	0.00278418187734759	-0.410879974947266	LRMP
KCNQ1	-0.180756762799104	7.31254641415217	-3.80590932734878	0.000413843633704704	0.00278906482964291	-0.413115051951126	KCNQ1
LRRC61	-0.206083706058036	7.11736562408696	-3.80566385679262	0.000414155739515063	0.00278906482964291	-0.413829086508445	LRRC61
PFDN1	0.386628130017854	9.7488053805	3.80551814389903	0.000414341114838664	0.00278906482964291	-0.41425293078182	PFDN1
CYorf14	-0.696609473678573	5.19732491019565	-3.80492321674412	0.000415098808987215	0.00279084022072196	-0.415983346199376	CYorf14
HHLA1	-0.210986304950894	6.45956579315217	-3.80491883901618	0.000415104389371746	0.00279084022072196	-0.415996078818461	HHLA1
LMNB1	0.466531259299106	5.01725601458696	3.80436301445953	0.000415813498788756	0.00279310383278489	-0.417612632935005	LMNB1
SMARCC1	-0.18726259222768	6.92254950719565	-3.80426316845297	0.000415941003915703	0.00279310383278489	-0.417903011094608	SMARCC1
IGFBP7	0.244150869732142	13.3588771704348	3.80401014971386	0.000416264282146504	0.0027935958490721	-0.418638837831479	IGFBP7
TBC1D5	-0.229990387736606	7.22142566243478	-3.8034312816881	0.000417004804342441	0.00279688576453928	-0.420322201625274	TBC1D5
OCRL	-0.23884291179018	7.58959596676087	-3.80267090103979	0.000417979458103828	0.00280174113068517	-0.422533208484062	OCRL
ZNF335	-0.22364651516518	6.6247586251087	-3.80178596069731	0.000419116537245038	0.00280750063885572	-0.425106118619893	ZNF335
HK1	0.277817190049106	10.2649949495652	3.80161138924472	0.000419341199771809	0.00280750063885572	-0.425613638037361	HK1
PLUNC	-0.220740930433039	5.96564103908696	-3.80049283748049	0.000420783463101997	0.00281446841746105	-0.428865240504191	PLUNC
GTF3C1	-0.318746611477684	8.31191466386957	-3.8004136936433	0.000420885692283643	0.00281446841746105	-0.429095291002844	GTF3C1
SLC23A2	-0.149019718794648	6.16146209102174	-3.79974398384201	0.000421751707642308	0.00281833651846581	-0.431041863861132	SLC23A2
PRKAR2B	-0.643690615825895	10.3939525116304	-3.79930643777999	0.000422318434736665	0.00281833651846581	-0.432313535982001	PRKAR2B
PARVA	-0.456969023763392	10.6063385930652	-3.79915344294514	0.000422516772896247	0.00281833651846581	-0.432758178233244	PARVA
MN1	0.446135453736606	5.3065853326087	3.79914554144657	0.000422527018612456	0.00281833651846581	-0.432781141764872	MN1
PLEK2	-0.466975163678573	8.44415920865217	-3.79899269746015	0.000422725255499256	0.00281833651846581	-0.433225335910642	PLEK2
NAGA	0.243365915084819	8.21643398195652	3.79870355163896	0.000423100519531613	0.00281915635375447	-0.434065624292526	NAGA
MAX	0.174867744236606	7.30237784128261	3.79840698615801	0.000423485746623391	0.00282004155707376	-0.434927440706312	MAX
PFN2	-0.220697067276786	11.699251116087	-3.79813118532927	0.000423844304611735	0.0028206270054052	-0.43572888407926	PFN2
FXN	0.225119702946429	5.54139154817391	3.79795115046632	0.000424078518800854	0.0028206270054052	-0.436252027101579	FXN
SRBD1	0.318579347499999	7.09965552565217	3.79497182537821	0.000427972596931954	0.00284483390726809	-0.444907452700057	SRBD1
MTNR1A	-0.153000467955359	5.2785640215	-3.79476180669829	0.000428248394866144	0.00284497477065059	-0.445517458842625	MTNR1A
WDR13	-0.469547028767858	9.98757441082609	-3.7931126670067	0.000430420017483948	0.00285769422007249	-0.450306832631949	WDR13
CXorf1	-0.173261595428572	4.45111225791304	-3.79291992323493	0.000430674518221056	0.00285769422007249	-0.450866522096785	CXorf1
FRY	-0.718437962830359	8.54405893897826	-3.79272228212599	0.000430935636044126	0.00285772984994484	-0.451440417178206	FRY
ATP11A	-0.164098744223216	5.55235829513043	-3.79133089083251	0.00043277822535742	0.00286824667268316	-0.455480194606195	ATP11A
C12orf4	0.471020904870532	6.14868682171739	3.79076280312502	0.000433532712316906	0.00286971264482189	-0.457129364830129	C12orf4
PID1	0.690277369058037	5.38875828267391	3.79071741738418	0.000433593044540768	0.00286971264482189	-0.457261115046049	PID1
ARRB2	0.356337681468749	6.55719602526087	3.79058442433155	0.000433769881609465	0.00286971264482189	-0.457647175727089	ARRB2
C5orf23	-0.634635045209828	11.833093452587	-3.790292591077	0.000434158167579555	0.00287058187250529	-0.458494303263916	C5orf23
CTNNA3	-0.286494058401785	6.07318164117391	-3.78769307546693	0.000437631650378444	0.00289183681923639	-0.466038633004533	CTNNA3
HP1BP3	-0.246293123995536	7.39456438558696	-3.78437899847304	0.000442098777976205	0.0029189537294796	-0.475652876768862	HP1BP3
TMEM126B	0.322044447308036	9.73779610865217	3.78426161824858	0.000442257800609358	0.0029189537294796	-0.475993320533389	TMEM126B
FLJ20184	-0.216274132526787	5.80567095426087	-3.7836066935064	0.000443146081896653	0.00292308991683188	-0.47789273110549	FLJ20184
PYGB	-0.282735943816963	8.58310999982609	-3.78249537993856	0.000444657302666592	0.00293058445924953	-0.481115368623483	PYGB
FOXL1	-0.179759785147323	4.8019179516087	-3.78238563732416	0.000444806805341615	0.00293058445924953	-0.481433578575209	FOXL1
SLCO2B1	0.338064797169641	6.12808857421739	3.78205125229992	0.000445262637656716	0.00293185899421105	-0.482403132648907	SLCO2B1
RUNX1T1	0.232503493950893	4.69313300765217	3.78107434845696	0.000446596928517778	0.00293891288531075	-0.485235424056627	RUNX1T1
SLCO2A1	0.859489899383929	10.2671513078913	3.77945407115782	0.00044881845933237	0.00295179368133013	-0.489932179782715	SLCO2A1
HLA-F	0.433353836517863	12.8311194163043	3.77905295645245	0.000449370061715524	0.0029536829821231	-0.491094743752518	HLA-F
RAB1B	-0.59474669897768	8.2910493415	-3.7781950131035	0.000450552075990431	0.00295971128578311	-0.49358113388662	RAB1B
ELOVL4	-0.696399845022325	4.91751853232609	-3.77782348618273	0.00045106486860436	0.00296133891996776	-0.494657758261072	ELOVL4
MTERF	0.413211801450892	7.7397848916087	3.77733112105964	0.000451745312052995	0.00296406466052857	-0.496084467176807	MTERF
CSDE1	-0.214680554553574	11.0666369469565	-3.77652812070901	0.000452857171997301	0.00296959659000485	-0.498411085205266	CSDE1
TIPIN	0.295312772625	5.29022076126087	3.77633862507839	0.000453119937887799	0.00296959659000485	-0.49896009344593	TIPIN
KIAA1310	-0.174119211388395	6.07475540243478	-3.77482398385803	0.000455225514336727	0.00298164706752555	-0.503347808620187	KIAA1310
FAM3A	-0.493368762375002	7.88738717491304	-3.77409636313395	0.000456240363512626	0.00298654353947867	-0.50545530368513	FAM3A
RHOA	0.270901650089282	12.471177921087	3.77331093348562	0.000457338287449969	0.00299197776578803	-0.50773000016963	RHOA
MTMR9	0.307341911785715	7.91754918378261	3.77241064486083	0.000458599899026174	0.00299847587578611	-0.51033703832524	MTMR9
TFEC	1.0074542834241	5.97225169073913	3.77172968130425	0.000459556387308455	0.0030023348425167	-0.512308743888382	TFEC
TREM2	0.891242892035714	7.18987123704348	3.77160801385356	0.000459727484834981	0.0030023348425167	-0.512661008093002	TREM2
GIN1	0.38662027207589	7.2980800468913	3.77084186269672	0.000460806312201242	0.00300723050924907	-0.514879112157106	GIN1
ACTL7A	-0.205281238196431	5.78153314495652	-3.77050893084299	0.000461275877491247	0.00300723050924907	-0.515842918552658	ACTL7A
CFHR5	-0.125512151330358	4.13890126821739	-3.77033210702719	0.000461525456191072	0.00300723050924907	-0.51635478881942	CFHR5
SMARCB1	-0.328139721959822	6.609828832	-3.77031214805923	0.00046155363552552	0.00300723050924907	-0.516412565330819	SMARCB1
PTTG1	0.573752569441965	8.70420869643478	3.7692465054248	0.000463060585760217	0.00301529078396542	-0.519497118102411	PTTG1
GATAD2A	0.330811162575894	7.99883017704348	3.76885108332856	0.000463620965891171	0.00301718152176351	-0.520641570251033	GATAD2A
HTRA1	-0.301404139330359	13.7759047223913	-3.7681445754938	0.000464623833604664	0.00302044865316239	-0.522686227673854	HTRA1
NPHS1	-0.757974242986613	9.31275660023913	-3.76799266075085	0.000464839744993082	0.00302044865316239	-0.523125847910354	NPHS1
ACYP1	0.464244261473213	6.99852570593478	3.76792641685979	0.000464933925491257	0.00302044865316239	-0.523317545664073	ACYP1
KIAA0319L	-0.244579357227678	7.36864414602174	-3.76730066436487	0.000465824479685834	0.00302447573271906	-0.525128272586075	KIAA0319L
SOD2	0.99401608547768	8.35209048969565	3.76655561910892	0.000466886950607906	0.00302961369691797	-0.527283989678989	SOD2
CUTC	0.359586074946427	7.91725480717391	3.76501410921005	0.000469092633271462	0.00304215965419345	-0.531743493785916	CUTC
FAM162A	-0.469495570156251	10.7154927209783	-3.76468587176796	0.000469563588744144	0.00304344752936605	-0.53269294363192	FAM162A
ECHDC3	-0.851389564500002	8.9005714861087	-3.76336579260405	0.000471462241786987	0.00305326545687504	-0.536510928329936	ECHDC3
CDC73	0.40594410716518	7.44530832356522	3.76325296736665	0.000471624859366952	0.00305326545687504	-0.536837213428237	CDC73
HSPC072	-0.331512444433036	6.90888834106522	-3.76295432086386	0.000472055566102883	0.00305428424761645	-0.537700859895135	HSPC072
SMPD1	-0.435541733138394	7.18395343186956	-3.76194354396768	0.00047351611637019	0.00306196127564844	-0.540623627932199	SMPD1
CBLB	-0.453312450066967	8.41615406743478	-3.76130255273289	0.000474444588156343	0.00306619076232445	-0.542476908851233	CBLB
DEDD	-0.253000135191965	7.62732129673913	-3.76071861079533	0.000475291950092166	0.00306836401341637	-0.544165100792078	DEDD
ANGPTL4	-0.704869420486609	7.77702813645652	-3.76069237066857	0.000475330061502035	0.00306836401341637	-0.544240958487601	ANGPTL4
TMEM50A	0.371921603214284	10.995352271087	3.75919749421116	0.000477506099664249	0.00308063115337663	-0.548562045693173	TMEM50A
DNAJC1	0.423547167450888	8.19436749643478	3.75848570648451	0.000478545591335806	0.00308555593628753	-0.550619221824825	DNAJC1
DHX30	-0.283124813683038	8.30219087558696	-3.75715484776366	0.000480495019634276	0.00309633872514037	-0.5544650608749	DHX30
VILL	-0.868339404968749	7.07983923723913	-3.75687123971315	0.000480911432954614	0.00309723593765698	-0.55528452285571	VILL
TBX3	0.820231025991071	7.96883843191304	3.75624305558326	0.000481835014581807	0.00310139657427253	-0.557099493428042	TBX3
MAGI1	0.188735815866072	4.54743560417391	3.75549610631195	0.000482935432030043	0.00310288134735551	-0.559257397100941	MAGI1
TFAP4	-0.194583413758927	6.76882553628261	-3.75541203514315	0.000483059438379117	0.00310288134735551	-0.559500260928238	TFAP4
CASP2	-0.109374200138394	5.00586631776087	-3.75541094470657	0.000483061046992269	0.00310288134735551	-0.559503410950178	CASP2
FAM172A	-0.445679144566965	7.440345198	-3.75533273170507	0.000483176440343528	0.00310288134735551	-0.559729349176251	FAM172A
ITGA4	0.34034475219643	4.52354543067391	3.75471347990772	0.000484091005027298	0.00310696892026136	-0.561518128981056	ITGA4
LILRA2	0.366516612718752	5.34386469841304	3.75213831072485	0.00048791214444023	0.00312969592535886	-0.568955139890981	LILRA2
TBC1D8	0.645509536745535	8.30646935930435	3.75045467366997	0.000490426071964553	0.00314401659674809	-0.573815984393597	TBC1D8
MINK1	-0.138300733299104	7.25260958386957	-3.74849999731041	0.000493360344142163	0.00316101403981911	-0.579457910871587	MINK1
NCOA2	-0.131576965133929	4.76327185323913	-3.74696159744572	0.000495681596949211	0.00317363512542076	-0.583897220172724	NCOA2
CBX7	-0.46801047765625	10.2107091788043	-3.74681837248886	0.000495898239572637	0.00317363512542076	-0.58431047088779	CBX7
ATP6V0A2	0.437518484772323	5.97168774113043	3.74655899099053	0.000496290813022288	0.0031743294474591	-0.585058849954995	ATP6V0A2
CA2	-0.877320220089285	10.1712349093913	-3.74476834439639	0.000499009125229677	0.0031898901403412	-0.590224559430844	CA2
SAT1	0.43988918506696	10.422231198087	3.74437167683532	0.000499613226942465	0.00319119145799679	-0.591368701663926	SAT1
VPRBP	-0.173272736660716	5.23454102584783	-3.74425970698027	0.000499783877885662	0.00319119145799679	-0.591691654359497	VPRBP
BDH1	-0.482557968406248	6.79392108573913	-3.74394115516518	0.000500269683007841	0.00319246912503119	-0.59261041997204	BDH1
ANXA4	0.445786497151785	10.5223447021304	3.74302489687369	0.000501669550912049	0.00319957509240367	-0.595252858174979	ANXA4
DMTF1	0.375416247299106	7.54084667391304	3.7410137900548	0.000504755368655306	0.0032167539944713	-0.60105158381938	DMTF1
SELP	-0.529204938611609	7.35403650015217	-3.74089459536209	0.000504938831779368	0.0032167539944713	-0.601395212311727	SELP
HYDIN	-0.16626198889286	5.28289579163043	-3.73998146546463	0.000506346441396975	0.00322388326847282	-0.604027499126993	HYDIN
PDIA5	0.705096068205357	9.26199127552174	3.73924821411529	0.000507479497121045	0.00322925734671444	-0.606141003237415	PDIA5
FOSL2	-0.250427724276787	6.14692613091304	-3.73850813447187	0.000508625578077445	0.00323470814424438	-0.608273967316117	FOSL2
RUNX3	0.499897286700892	5.77273243436956	3.73818885591618	0.000509120778741495	0.00323601568922495	-0.609194082847541	RUNX3
TPR	0.202578250861603	7.73503828895652	3.73775890423394	0.000509788366371382	0.00323841683105959	-0.610433077099137	TPR
STS	0.406015277874998	6.37096692969565	3.73591481007624	0.000512661264766474	0.00325481646164806	-0.615746360339875	STS
FPR1	1.01948928050892	7.29624254319565	3.73436090063915	0.000515094174965092	0.00326705963999163	-0.620222475483034	FPR1
CAPN1	-0.314296995142861	7.07332243021739	-3.73430976155541	0.000515174430433619	0.00326705963999163	-0.620369767486918	CAPN1
PRR14	-0.181381889053574	8.15678896	-3.73315021790928	0.00051699740058649	0.00327676060927592	-0.623709226427593	PRR14
NUMA1	-0.266946415191963	6.56875570773913	-3.73223813932501	0.000518435679181494	0.00328401376370409	-0.626335606337301	NUMA1
CHST4	-0.188372325575894	5.91186676106522	-3.73098621080253	0.000520416145048651	0.00329469122083492	-0.629940049789048	CHST4
ASAP3	-0.219947224392857	6.78802487784783	-3.72855973569093	0.000524275408154668	0.00331724428693107	-0.636924322613779	ASAP3
LAMP2	0.318925270999994	10.007691177087	3.72804243779126	0.000525101713796609	0.00332059227502168	-0.638412981832039	LAMP2
C11orf75	0.597716660928569	8.73645444263044	3.72507463301462	0.000529866601375454	0.00334882884828582	-0.646951496016969	C11orf75
KIAA0367	-0.441786246209824	5.58784863884783	-3.72478043606932	0.000530341201557449	0.00334993362702257	-0.647797718059868	KIAA0367
MFGE8	0.400818474977676	6.6478453453913	3.72457655689033	0.000530670340448453	0.00335011886111357	-0.648384131140101	MFGE8
TCF7L1	-0.959807473464291	7.91581427076087	-3.72397420511513	0.000531643914534289	0.00335436990457716	-0.650116562476443	TCF7L1
ASF1A	0.382315105062499	8.18037231295652	3.72372504087293	0.000532047137882757	0.00335461582627854	-0.6508331433448	ASF1A
C1orf218	0.560525650035711	6.76440086769565	3.72357917860106	0.000532283323786635	0.00335461582627854	-0.651252622362729	C1orf218
POLL	-0.33018087835268	6.65704170276087	-3.72278270929594	0.000533574777917658	0.00336085939597064	-0.653543000270409	POLL
C8orf17	-0.145641674625002	4.74663570793478	-3.72235109223399	0.000534275892286687	0.0033633796171332	-0.654784077148233	C8orf17
FAM168B	-0.460187012250003	10.8863261895217	-3.72133506064982	0.00053592982339526	0.00337189180552851	-0.65770528492396	FAM168B
RAI14	-0.498813010691965	10.1698975140217	-3.720988532316	0.000536495039450775	0.00337354843602868	-0.658701496921871	RAI14
FAM12A	-0.0908959269017879	4.16754495706522	-3.720784715372	0.000536827749284022	0.00337374199690645	-0.659287414117258	FAM12A
GULP1	-0.419908340491073	8.32554375552174	-3.71960530777512	0.000538756908816953	0.00338396273137754	-0.662677549077537	GULP1
HPX	-0.160671756540181	6.60729442884783	-3.71935273380636	0.000539170910558294	0.00338466053627999	-0.663403483241393	HPX
XRCC4	0.221995531874996	5.07882892834783	3.718635492427	0.000540348231656895	0.00339014662579121	-0.665464795982342	XRCC4
IDO1	1.41145920570535	8.05059684919565	3.71841249169377	0.000540714781411492	0.0033905426304669	-0.66610564489977	IDO1
F13B	-0.108839693375001	4.32383921969565	-3.71817324618757	0.000541108298844424	0.00339110719645967	-0.666793154553498	F13B
KLHL24	0.418335911236605	6.09885440293478	3.71769402364242	0.000541897365496821	0.00339414863344253	-0.668170205286782	KLHL24
GATA6	-0.18984245846875	4.35914468656522	-3.7174747638811	0.000542258757784335	0.00339450944508804	-0.668800218909913	GATA6
C16orf71	-0.173299659517859	5.15445487026087	-3.71636757856677	0.000544087205875613	0.00340404839779065	-0.671981266039382	C16orf71
IDS	0.224158774035711	6.98338289217391	3.71578417378679	0.000545053046490357	0.00340818284358324	-0.673657239804261	IDS
BCL6	0.453278256276785	7.04858307165217	3.71397584954157	0.000548057257342145	0.00342505133866954	-0.678851206194398	BCL6
IQGAP2	-0.434076966964284	11.36492016	-3.71306690959235	0.000549573307084824	0.00343260599964551	-0.681461404060302	IQGAP2
TPSG1	-0.229752232486607	6.34338239715217	-3.71211015731371	0.00055117346057325	0.00344067723376843	-0.684208536632497	TPSG1
NUBP1	0.353051377964281	8.68006868186957	3.71150656098532	0.000552185269794747	0.00344459434513499	-0.685941454837568	NUBP1
CRTAM	0.461114145486604	4.57115470158696	3.71136817795045	0.000552417492973144	0.00344459434513499	-0.686338729794153	CRTAM
NR2E3	-0.128779619441964	4.86655145206522	-3.7099562526812	0.000554792244453057	0.00345637784984976	-0.690391683892437	NR2E3
GYS1	-0.241541626151785	7.5242979913913	-3.70987696730401	0.000554925887115667	0.00345637784984976	-0.690619249450982	GYS1
LAMA2	0.554757624870534	5.79586068402174	3.70917369621491	0.000556112669754923	0.00346184009573343	-0.692637670508002	LAMA2
KDM6A	0.300395769745533	5.87924827604348	3.70679888699639	0.000560138262677899	0.00348495821111517	-0.699451975446019	KDM6A
FAM35A	-0.664100622089289	7.61220344926087	-3.70352087665934	0.000565740942067458	0.0035178571433844	-0.708854106735267	FAM35A
ADARB1	0.176174300308035	6.24113558928261	3.70295129684334	0.000566719928852076	0.003521310286534	-0.710487346893437	ADARB1
MAOB	-0.508769986397322	10.4647874118696	-3.70283120776594	0.000566926544252252	0.003521310286534	-0.710831678861097	MAOB
BCAT2	-0.899128429982144	7.88132014041304	-3.70241265441266	0.000567647238919421	0.00352382791538089	-0.712031752152017	BCAT2
PTDSS2	-0.60591498944643	7.33510700845652	-3.7018299157335	0.000568652106246826	0.00352810584964022	-0.713702455650818	PTDSS2
DNAJC15	0.469058488821425	8.79000464386957	3.7011044984424	0.000569905396117142	0.0035339194762558	-0.715782020136844	DNAJC15
MOBKL1B	0.278132173227675	7.52491635986957	3.69911683269347	0.000573353068335523	0.0035533262260572	-0.721478973343424	MOBKL1B
TEX13A	-0.186336723745534	4.72237739526087	-3.69855514459091	0.000574330962327249	0.00355623698621832	-0.723088560194038	TEX13A
NME6	0.251696187616071	6.37733507465217	3.69848152106425	0.000574459259005197	0.00355623698621832	-0.72329952782855	NME6
FH	-0.145426477459822	6.91640680723913	-3.69757654000232	0.000576038534989231	0.00356403908636194	-0.725892560154115	FH
SPARC	0.326940628392853	12.0937381317391	3.69636525318022	0.000578158874668301	0.0035735822388928	-0.729362714928117	SPARC
BFAR	0.259340394812498	7.97232336393478	3.69633007045892	0.000578220573466815	0.0035735822388928	-0.72946349903305	BFAR
GRPR	-0.22818340386161	7.24997952369565	-3.69560129443988	0.000579500028414019	0.00357895077869144	-0.731551028575365	GRPR
KIAA0649	-0.275195217897322	7.24471976384783	-3.695470574308	0.000579729811117908	0.00357895077869144	-0.731925444198177	KIAA0649
DST	-0.25179350889286	8.34374547430435	-3.69508361053214	0.000580410537896719	0.00358117468274872	-0.733033765004787	DST
MPL	-0.111712633241071	4.66484109526087	-3.69447939461274	0.000581474979910896	0.00358462125029378	-0.734764203238788	MPL
CCDC59	0.458859189169643	6.7131236086087	3.69440241286476	0.000581610732663561	0.00358462125029378	-0.734984663457984	CCDC59
C1GALT1C1	0.318096027017857	9.28945512206522	3.69408582995892	0.000582169328124151	0.0035860860377394	-0.735891267226226	C1GALT1C1
ZCCHC10	0.356999295446425	6.7421600913913	3.69189201368188	0.000586054402283604	0.00360802859014711	-0.742172590213533	ZCCHC10
MAFG	0.437271546495532	7.40860833269565	3.69037566563589	0.000588754283265356	0.00362159072835185	-0.746513018958424	MAFG
DNAJB14	0.362254292633925	6.4295489456087	3.69029091987175	0.000588905526527234	0.00362159072835185	-0.746755568883503	DNAJB14
PCNT	-0.583666537419646	8.30997464026087	-3.6891319308802	0.000590977690337203	0.00363233482498784	-0.750072398291824	PCNT
PTX3	1.40507565388839	5.40060017678261	3.68862130659931	0.000591892860465101	0.00363595977066357	-0.751533540484017	PTX3
PRCC	-0.448057371705358	4.79634781997826	-3.68784355371909	0.000593289410985092	0.00364253619689418	-0.753758857451212	PRCC
GPAA1	-0.564459274040182	9.0258528735	-3.68736556051929	0.000594149276593211	0.00364581220024851	-0.755126372828445	GPAA1
TFAP2C	-0.171379141156252	4.9821635638913	-3.68694846933814	0.000594900563283064	0.00364841871247254	-0.756319572606223	TFAP2C
SLC27A2	-1.31716152664286	8.31555964673913	-3.68421770845661	0.000599841952479142	0.00367670541799338	-0.764129843104724	SLC27A2
FAM179B	-0.482296925473217	7.7266044371087	-3.68393829721781	0.000600349773145561	0.00367780063877659	-0.764928813721304	FAM179B
MMP24	-0.123259227754466	5.64209275804348	-3.68177107672105	0.000604302675001705	0.00369936115577469	-0.771124827321774	MMP24
SEH1L	-0.40676279508482	9.12868892676087	-3.68164611222551	0.000604531364815159	0.00369936115577469	-0.771482036895103	SEH1L
IRS1	0.548088943535713	6.52312103828261	3.67934507712553	0.000608757237198774	0.00372318192033886	-0.778058351140085	IRS1
TSHB	-0.175933832593751	5.1815318803913	-3.67877853149252	0.000609802048903106	0.00372753178033003	-0.779677187584897	TSHB
PHF21A	0.266588249620535	7.93412066567391	3.67800365104194	0.000611233856895808	0.00373424117930768	-0.781891098132307	PHF21A
RPL7P52	-0.169925344022321	5.62477360045652	-3.67758182346598	0.000612014658056832	0.0037369681907798	-0.783096195711752	RPL7P52
DULLARD	0.322305199263393	6.85673387567391	3.67568210412782	0.000615542919795103	0.00375645908563107	-0.78852248191756	DULLARD
CUZD1	-0.185876320767859	4.88412225302174	-3.67487197393657	0.000617053472521478	0.00376362199888373	-0.790836046570614	CUZD1
RASGRP2	0.269154089339286	5.68881216265217	3.67439063548014	0.000617952652188063	0.00376705015578255	-0.792210519420521	RASGRP2
AQP9	1.13957453364732	7.56139773323913	3.6723438617992	0.000621790266324932	0.00378837755502442	-0.798054041463589	AQP9
MLF1	-0.469699553879466	7.19520593854348	-3.67162688561818	0.000623139971734794	0.00379345407688082	-0.800100586280869	MLF1
GAL3ST1	-0.332266356071428	5.96710857315217	-3.67154067106992	0.000623302459741648	0.00379345407688082	-0.800346663495859	GAL3ST1
KIF20A	0.570553730218749	5.44446299026087	3.67102543911448	0.000624274362671285	0.00379730088649371	-0.801817195218733	KIF20A
MMP25	-0.227747696062504	6.47030918113043	-3.67000507383428	0.000626203416064992	0.00380696244347672	-0.804729106520522	MMP25
FXR2	-0.283781291691964	7.62100042830435	-3.66583616746513	0.000634144589200103	0.00385314390414462	-0.816621749061124	FXR2
STAB1	0.566010967236607	7.00550059217391	3.66495673168702	0.000635832096918647	0.00386129774509183	-0.819129580854844	STAB1
HSPA9	-0.348445597540181	9.27881385465217	-3.66426931907546	0.000637154142073341	0.0038672245429264	-0.82108960511288	HSPA9
FUT6	-0.358913610022322	5.69893086686957	-3.66373886103259	0.000638176133018735	0.00387132470703113	-0.822601967463255	FUT6
EIF4ENIF1	-0.251929040236607	8.43885645813043	-3.66254834160868	0.000640475544706427	0.00388316534810071	-0.825995765381085	EIF4ENIF1
PAX9	-0.144333739209824	5.03851333797826	-3.66209640325483	0.000641350515904042	0.00388636153183935	-0.827283943347825	PAX9
CTDSPL	-0.44834059508929	10.421996551087	-3.66187792787685	0.000641773904592104	0.0038868193007654	-0.827906641527126	CTDSPL
PGS1	0.255949127732144	8.93071787876087	3.66091974951154	0.000643633952901694	0.00389597280050029	-0.830637401859367	PGS1
ALG8	0.261892616214285	8.78467277058696	3.65969420393432	0.000646020568200106	0.00390830201898645	-0.834129579849084	ALG8
ABCA5	-0.282872136040178	5.60024700469565	-3.65925053862585	0.000646886650415766	0.00391142393492737	-0.835393642478298	ABCA5
SLC1A7	-0.185379127200896	6.08706703002174	-3.65845144326702	0.000648449382901439	0.0039171294441172	-0.837670163506903	SLC1A7
PI4KB	-0.355776987223215	7.91519041219565	-3.65820251832707	0.000648936927144375	0.0039171294441172	-0.838379263813517	PI4KB
ABCA2	-0.140476928531251	5.78489176028261	-3.65812762980436	0.000649083672609667	0.0039171294441172	-0.838592589956447	ABCA2
ERP29	0.302633325982137	11.4811498782609	3.65805170566331	0.00064923247990917	0.0039171294441172	-0.838808863721133	ERP29
IER5	0.904134040379462	8.80700413191304	3.65776516035168	0.000649794388666842	0.003918403938998	-0.839625080590436	IER5
DCAF11	-0.44808530578125	7.95094085093478	-3.65684859848626	0.000651594882203094	0.00392714197073213	-0.84223564985394	DCAF11
TRPV4	-0.242207009455361	5.49720628697826	-3.656662925279	0.000651960201439309	0.00392722549373738	-0.842764444557804	TRPV4
MLANA	-0.10806772085268	4.31018614013044	-3.6557324557908	0.000653793899755527	0.00393614926501522	-0.845414188764551	MLANA
NARFL	-0.394992444258932	7.21578206104348	-3.65312907717283	0.000658950781879065	0.00396505979360079	-0.852826010154454	NARFL
LRRC23	-0.300264617120535	6.38493350756522	-3.65243820129815	0.000660325839794288	0.00397119533577038	-0.854792451872362	LRRC23
DNAJA1	0.444683175580353	11.0307031756522	3.65007020293587	0.000665059821632106	0.00399751395745947	-0.861530954313008	DNAJA1
FADS1	0.347241647955356	7.55115046463043	3.649602681846	0.000665998308635531	0.00400100274230829	-0.862861075773491	FADS1
CLDN14	-0.203567096236609	5.3177637501087	-3.64840330096422	0.000668411724295947	0.00401334369010366	-0.866272951057337	CLDN14
DERL1	0.284061681415178	7.74493827363044	3.64756815289953	0.00067009717887157	0.00402130283389416	-0.868648333143668	DERL1
PFDN2	0.245877774651785	10.1229072462391	3.64699512774542	0.000671255988540533	0.00402426003363323	-0.87027799672046	PFDN2
TXNDC15	0.311331923227675	10.1237292621304	3.64696832038104	0.000671310247242916	0.00402426003363323	-0.870354232510739	TXNDC15
ATP6V1B1	-0.335021273924112	5.49115911913043	-3.64670161941581	0.000671850285224179	0.0040253378483083	-0.8711126700865	ATP6V1B1
APOC3	-0.40510927794643	5.26958653869565	-3.64651397374423	0.000672230495401518	0.00402545742530362	-0.871646274045371	APOC3
SNX2	0.356998457397321	9.23355634654348	3.64617138619292	0.000672925183596914	0.00402625623700603	-0.872620444243676	SNX2
PRPF8	-0.244064900598213	9.0239502086087	-3.64609284693417	0.000673084540068664	0.00402625623700603	-0.872843768745153	PRPF8
SULT1A2	-0.550103461334821	9.10786337467391	-3.64424068474321	0.000676853098998048	0.00404536975106984	-0.878109586363835	SULT1A2
SLC22A11	-0.757180834763396	6.9480015771087	-3.6441667818444	0.000677003887104045	0.00404536975106984	-0.878319666803558	SLC22A11
ING1	-0.550996433035714	7.89602873732609	-3.64369190345427	0.000677973576667157	0.00404899879512496	-0.879669526686931	ING1
SOX10	-0.195034559531248	6.19492267617391	-3.64256375111246	0.000680282582014619	0.00406061836080735	-0.882875957278919	SOX10
HMGCS1	-0.243595164245535	7.36899889615217	-3.64202823015177	0.000681381279680384	0.00406336378015726	-0.884397823154933	HMGCS1
DAP3	0.244448171294643	10.650656673913	3.64198511236361	0.000681469816002748	0.00406336378015726	-0.884520351770188	DAP3
ADAM10	0.495890741691961	6.42174236319565	3.64121877559242	0.000683045223716498	0.00407058524256435	-0.886697932846736	ADAM10
WSB1	0.516457842995537	9.233242588	3.63999825990956	0.000685561533501961	0.00408340329176488	-0.890165566820295	WSB1
PPEF1	-0.182766143964286	4.73029644734783	-3.63971652284482	0.000686143646756187	0.00408469318532426	-0.89096592587668	PPEF1
IL1R1	0.235714091031247	6.88386321234783	3.63699667898336	0.000691787715412261	0.0041137843494525	-0.898690718857186	IL1R1
RFNG	-0.341736984830359	6.39236516173913	-3.63685894318183	0.000692074718844141	0.0041137843494525	-0.899081826542191	RFNG
PKP2	-0.125678252401788	4.61414248771739	-3.63683010275856	0.000692134828796375	0.0041137843494525	-0.899163719337055	PKP2
NKG7	0.713272346477674	5.87388438484783	3.63564669799499	0.000694605635452581	0.00412423087812856	-0.902523707400229	NKG7
CIZ1	-0.332086858383931	6.7291496931087	-3.63563475367078	0.000694630616846067	0.00412423087812856	-0.902557617331072	CIZ1
ASTN2	-0.258970589763392	5.0361201571087	-3.63448931755484	0.000697030289941084	0.00413617341080906	-0.905809226334152	ASTN2
FGF23	-0.142118190049108	5.96577488878261	-3.63432157307149	0.000697382379270116	0.00413617341080906	-0.906285364180821	FGF23
POLR2F	0.350741423334822	8.06866067569565	3.63377517526424	0.000698530431002904	0.00414078463449679	-0.907836214980732	POLR2F
RNF220	-0.522777940357145	11.0530099871739	-3.63339869967533	0.000699322509145139	0.0041432819285195	-0.908904698093697	RNF220
NSUN5B	-0.642121129455361	6.73859699052174	-3.63066368253853	0.00070510271325785	0.00417531410595825	-0.916665183731181	NSUN5B
KREMEN2	-0.193400666129464	7.17232067645652	-3.63026837598785	0.000705941938026239	0.00417724245548812	-0.917786582735652	KREMEN2
DNM1L	0.428090454116068	7.2386798916087	3.63008305442682	0.000706335700316115	0.00417724245548812	-0.918312276764573	DNM1L
SUPT6H	-0.354122306125001	7.50176967391304	-3.62998229878974	0.000706549869417625	0.00417724245548812	-0.918598079943616	SUPT6H
POLB	0.302666410848211	9.4128479893913	3.62918343233907	0.000708250169305977	0.0041850805879561	-0.920863988302338	POLB
RAB40C	-0.203827166933038	5.72346935393478	-3.6279798634531	0.000710819246751383	0.00419804136532767	-0.924277279356293	RAB40C
AACS	-0.542651572218755	8.22407953560869	-3.62626356257797	0.000714498241881395	0.00421693652195888	-0.929143589562519	AACS
HBB	1.92140312129018	10.0800255167174	3.62613554677793	0.000714773382189916	0.00421693652195888	-0.929506508189902	HBB
GLB1L	-0.364960192299108	7.60182505747826	-3.62533418375152	0.000716498036798071	0.00422488077212752	-0.931778173738509	GLB1L
PRKCZ	-1.05712044656697	8.67465826504348	-3.62445381231894	0.00071839732997336	0.00423379632704602	-0.934273490305521	PRKCZ
MTHFR	-0.140496166223217	4.99089616682609	-3.62420375258802	0.000718937683013793	0.00423379632704602	-0.934982196494741	MTHFR
PRSS8	-0.43340380019643	5.44996414828261	-3.62410706552631	0.000719146718161209	0.00423379632704602	-0.935256214690103	PRSS8
DCBLD2	-0.446084479549107	6.58623026419565	-3.62068278709405	0.000726587628374915	0.00427535026827872	-0.94495827555253	DCBLD2
HECA	0.32505054618303	8.79724350186956	3.62036920456423	0.0007272727169248	0.00427712912574617	-0.945846501398757	HECA
MYOG	-0.191514149500002	6.05571134506522	-3.61927699927716	0.000729663713653402	0.00428843085657316	-0.94893985363425	MYOG
SOHLH2	-0.145314195035716	4.6967296711087	-3.61914097904545	0.000729962009056932	0.00428843085657316	-0.949325055176669	SOHLH2
S100A5	-0.147508246473215	5.04710158695652	-3.61523197593974	0.000738584678225411	0.00433497139501688	-0.960391718450544	S100A5
MYRIP	-0.384230984665178	4.91977970830435	-3.61519807530525	0.000738659883310554	0.00433497139501688	-0.960487664684905	MYRIP
HLA-G	0.294762517410712	11.7490040517391	3.61493983984027	0.000739232993255478	0.00433579241461574	-0.961218511421023	HLA-G
MPST	-0.691896685848215	7.72233880265217	-3.61478545333627	0.000739575831596348	0.00433579241461574	-0.96165543560274	MPST
SAR1B	0.261255700830352	8.23056051858696	3.61347581944788	0.00074249020728425	0.00435059547781553	-0.965361373260102	SAR1B
PDIA2	-0.150670385714286	5.45206684234783	-3.61264939436213	0.000744334943622351	0.00435793994076733	-0.96769956883091	PDIA2
AMHR2	-0.241109819272322	6.0878236325	-3.61256496308206	0.000744523657322789	0.00435793994076733	-0.967938432711883	AMHR2
TIPARP	-0.594939317714289	9.9851910765	-3.61212132017466	0.000745516004611324	0.00435946349003648	-0.969193488762587	TIPARP
EDAR	-0.158530381741074	5.62000544673913	-3.61209977382191	0.000745564232097702	0.00435946349003648	-0.969254440753923	EDAR
BBS10	0.564296609776784	7.3283831256087	3.61095498607724	0.000748130931060588	0.00437203666470057	-0.972492616133828	BBS10
ATP6V1B2	0.506697419486603	9.95113736723913	3.61079199414872	0.00074849705920639	0.00437203666470057	-0.972953613075096	ATP6V1B2
NPVF	-0.119938666187501	4.49462792863044	-3.61029751528531	0.000749608856482398	0.00437624313601584	-0.974352098119093	NPVF
NPC2	0.35114844183035	11.7772814097826	3.60952416542325	0.000751350848205132	0.00438412239051914	-0.976539073812652	NPC2
CYP20A1	0.347993802321425	6.79669171802174	3.60849513824493	0.000753674777941962	0.00439506128836054	-0.979448684202095	CYP20A1
ZNF148	0.541837900660714	7.65395502171739	3.60819246753437	0.000754359632363632	0.00439506128836054	-0.980304408916139	ZNF148
SCN2B	-0.165020348183036	5.30533876426087	-3.60785843299899	0.000755116146301901	0.00439506128836054	-0.981248760806678	SCN2B
MRPS22	0.262411695107145	9.45927936730435	3.60784311979907	0.000755150844721819	0.00439506128836054	-0.981292051725688	MRPS22
WDR6	-0.516253872629465	9.167820128	-3.60782486843908	0.000755192202761073	0.00439506128836054	-0.981343648786937	WDR6
C12orf11	0.395942498441962	7.6292878455	3.60628887363008	0.000758680596350814	0.00441306454118896	-0.985685427832507	C12orf11
NECAB2	-0.379485487709827	6.98394156093478	-3.60491707517932	0.000761809136181858	0.00442895696550264	-0.989562209749262	NECAB2
NYX	-0.153476607901787	5.13727981528261	-3.60464605181808	0.000762428696364528	0.00443025390180824	-0.990328040856688	NYX
CYFIP2	-0.530905980758932	7.32808835741304	-3.60338460497984	0.00076531872784601	0.00444473568864413	-0.993892093349618	CYFIP2
RDH5	-0.279221422919642	6.343123985	-3.60235250557184	0.00076769112062383	0.00445435369223523	-0.996807640661059	RDH5
CDK2AP2	-0.479276299732144	8.00353092254348	-3.60219372677493	0.000768056715929229	0.00445435369223523	-0.997256129139278	CDK2AP2
RSL1D1	0.454591523821427	6.58189263871739	3.60214423173069	0.000768170714599721	0.00445435369223523	-0.997395931189734	RSL1D1
LOC727722	-0.964099518991074	8.25631829217391	-3.60185254245763	0.000768842872712307	0.00445593893137309	-0.998219805348985	LOC727722
NDEL1	-0.311791710200895	9.16399627534783	-3.60146828255164	0.000769729207622863	0.0044574040000819	-0.999305088109285	NDEL1
GYPB	-0.209575132745536	6.40668600352174	-3.60139711179143	0.000769893477730272	0.0044574040000819	-0.999506091884026	GYPB
C3orf63	0.285967609785713	8.25288982063043	3.60101319800926	0.000770780173439311	0.00446022664837435	-1.00059032107855	C3orf63
COPE	-0.463895618683036	9.3044481221087	-3.60073158558269	0.000771431213842627	0.00446168342830099	-1.00138559539132	COPE
NUSAP1	0.554396259022317	5.93845455586957	3.60053506792709	0.000771885841649528	0.00446200330811786	-1.00194054138987	NUSAP1
RHOBTB1	0.643344003808033	7.6272814541087	3.60029713898346	0.000772436614769243	0.00446287835234308	-1.00261240619932	RHOBTB1
FGF14	-0.154905849330358	4.81176530980435	-3.60010729571104	0.000772876346223814	0.00446311126237979	-1.00314846881256	FGF14
RNF160	0.263910527388393	7.84751910673913	3.59774345270583	0.000778371813855534	0.00449252409505255	-1.00982196567887	RNF160
CLDN9	-0.148262459151786	6.06659453719565	-3.59729356240865	0.000779421952531593	0.00449413728665436	-1.01109180044576	CLDN9
EHD4	-0.700155850035713	10.1851458501304	-3.59727911160626	0.000779455706240929	0.00449413728665436	-1.01113258699726	EHD4
PLCD1	-0.41592624927679	9.10374304171739	-3.59528571157144	0.000784125271662486	0.00451774765792494	-1.01675797086371	PLCD1
SULF1	-0.486401095272322	10.8781814971087	-3.59518612010336	0.000784359267618971	0.00451774765792494	-1.01703897300146	SULF1
FADD	0.293644205370533	9.0991688751087	3.59373127551737	0.000787785146598865	0.00453514231225951	-1.02114339408182	FADD
TNS4	-0.190074332241074	6.432110364	-3.59355264551212	0.000788206772779842	0.00453523299641707	-1.0216472830624	TNS4
RNASE2	0.574663703973213	5.88381470365217	3.5930061914183	0.00078949792883725	0.0045403241671783	-1.02318866325081	RNASE2
TNPO2	-0.155948706504466	6.36762976758696	-3.59148275643202	0.000793108193409336	0.0045587402022407	-1.02748511993822	TNPO2
COG7	-0.535724324272324	7.03791244013043	-3.59067217961548	0.000795035554738117	0.00456746904300448	-1.02977073025807	COG7
ASIP	-0.15679763536161	5.00784385473913	-3.59001349540621	0.000796605055021218	0.00457335221842255	-1.031627832499	ASIP
PPP2R5D	-0.196933143875004	7.68991219184783	-3.58977981075349	0.000797162587402696	0.00457335221842255	-1.03228664026395	PPP2R5D
C10orf76	-0.295141132861607	6.25611824245652	-3.58972749136731	0.000797287463888235	0.00457335221842255	-1.03243413670034	C10orf76
RICS	-0.251520139263393	5.53592346569565	-3.5890663764918	0.00079886703558297	0.00457782985704825	-1.03429781860354	RICS
BACE1	-0.449465456803576	8.97671788330435	-3.58898718757832	0.000799056438982637	0.00457782985704825	-1.03452103922101	BACE1
DPP8	0.372182233848207	10.1522498197826	3.58888658440222	0.00079929712288358	0.00457782985704825	-1.03480461919299	DPP8
VCP	0.259697482316966	10.4863717788478	3.58860361291263	0.000799974478759324	0.00457936210330773	-1.03560223475696	VCP
RBP4	-1.14545736391071	6.62981378195652	-3.58658703483343	0.000804817558958467	0.00460472678126058	-1.04128537613615	RBP4
NR1D2	0.648906169254462	5.91585883852174	3.58464907378384	0.000809498286316498	0.00462913707845473	-1.04674528040943	NR1D2
USP4	0.286411822200892	9.0016628873913	3.58370752096183	0.000811781805271909	0.00463982091667944	-1.04939736524802	USP4
RSF1	0.299774178723214	5.38154231232609	3.58309859386997	0.000813261901362641	0.00464590413385795	-1.05111233163377	RSF1
BIN1	-0.547602241183035	7.68440163319565	-3.58274907692625	0.000814112626230351	0.0046483875756249	-1.05209662858526	BIN1
SCNM1	0.301962872642857	8.69829740765217	3.58185715460064	0.000816287431320623	0.0046582981905505	-1.05460818504889	SCNM1
BMP2K	0.283706658142857	4.87532929934783	3.58169552514197	0.000816682133102598	0.0046582981905505	-1.05506327870322	BMP2K
ARHGAP19	-0.601929077084826	9.91342866241304	-3.58048600554878	0.000819641607119365	0.00467174161629624	-1.05846851106397	ARHGAP19
SRP14	0.21451071772321	12.8924303878261	3.58039072208777	0.00081987518431689	0.00467174161629624	-1.05873674096013	SRP14
RPGRIP1	-0.158938294160716	5.54101121343478	-3.58018399333901	0.000820382176916246	0.00467224793316113	-1.0593186837654	RPGRIP1
CHD5	-0.102537932321429	4.81920148404348	-3.57948240329421	0.00082210503329634	0.00467967480491763	-1.06129352446966	CHD5
ABCG1	0.570726106625001	6.81991206028261	3.57914813125306	0.000822927105139035	0.00468014482220635	-1.06223435976029	ABCG1
MAML1	0.286258717736608	8.38644281465217	3.57910822910258	0.000823025288673302	0.00468014482220635	-1.06234666426179	MAML1
KIAA0753	-0.452137273973214	7.35043357723913	-3.57792943161597	0.000825930913059254	0.00469427875001226	-1.0656640711276	KIAA0753
RENBP	-0.276700588638395	5.83794499834783	-3.57661700076827	0.000829177487918498	0.00471033515505913	-1.06935683423117	RENBP
STIL	0.241957172901784	5.5680955166087	3.57337744203458	0.000837243614573652	0.00475373991323475	-1.07846867790548	STIL
GEMIN6	0.293639956334822	7.93466586704348	3.57285769481339	0.000838544699000856	0.00475870922632583	-1.07993013053756	GEMIN6
ProSAPiP1	-0.263428733924108	6.35622336921739	-3.57244894547107	0.000839569281887348	0.00476210515523311	-1.08107938985881	ProSAPiP1
RSBN1	-0.837504938053573	7.4838002901087	-3.57210135907581	0.000840441494908474	0.0047646338224796	-1.0820566225573	RSBN1
CAPN5	-0.161091424062499	5.18289753015217	-3.57151396756919	0.000841917433134025	0.00476646965683016	-1.08370794181468	CAPN5
SEC11A	0.198143085491072	11.6974716017391	3.5715112890422	0.000841924169147582	0.00476646965683016	-1.08371547154312	SEC11A
DENND5A	0.395086454843751	9.67247558369565	3.57146323531501	0.000842045024394373	0.00476646965683016	-1.08385055701258	DENND5A
PIGZ	-0.340657479776787	6.18708845784783	-3.57039054891748	0.000844747161214573	0.00477934419210716	-1.08686575717067	PIGZ
CES2	-0.489169302950897	8.01519976384783	-3.56925289256528	0.000847622030485251	0.00479318247400921	-1.09006302579513	CES2
ZCCHC24	0.280413046205354	7.97375746554348	3.56817366738474	0.000850357899474044	0.00480412260020402	-1.09309555142943	ZCCHC24
MAPRE3	-0.128409390406254	5.34482471141304	-3.56806301380931	0.000850638887034768	0.00480412260020402	-1.09340644894734	MAPRE3
KCTD12	0.602959005875	9.60378185621739	3.56758525561583	0.000851853100451987	0.00480412260020402	-1.09474871887299	KCTD12
FKBP11	0.757869225129464	7.80935532771739	3.56748668432375	0.000852103823926494	0.00480412260020402	-1.09502564407871	FKBP11
MED28	0.345382684196426	7.44394025452174	3.56745063307038	0.000852195540636023	0.00480412260020402	-1.09512692503859	MED28
GLG1	0.389683146312501	9.87420056336956	3.56741215203669	0.000852293449290726	0.00480412260020402	-1.09523503149327	GLG1
MUC6	-0.203452555843752	5.41050804623913	-3.56730496117719	0.000852566235565113	0.00480412260020402	-1.09553616402387	MUC6
DDX21	0.453230051004464	9.28925139447826	3.56687413144734	0.000853663482419855	0.00480693649104567	-1.09674644779334	DDX21
KHK	-0.812589196718752	8.74315124080435	-3.5667711401713	0.000853925983061184	0.00480693649104567	-1.09703575799536	KHK
TEX15	-0.163728050714288	4.53176163880435	-3.56541854643453	0.000857380607005795	0.00482395312320381	-1.10083485988365	TEX15
GRIK5	-0.148154584433037	6.08800073297826	-3.56481607922059	0.000858923655639201	0.00483020278214013	-1.10252678114318	GRIK5
KRT4	-0.24694362019643	5.72521587284783	-3.56298627893326	0.000863626483814865	0.00485420640349462	-1.10766446295421	KRT4
EIF2C3	0.240447892200891	5.05907109306522	3.56230762394294	0.000865376974590178	0.00486159995679771	-1.10956960199527	EIF2C3
MTUS1	0.552663924468747	7.7937865935	3.56078029643092	0.000869328921700856	0.00488134742265597	-1.11385641181236	MTUS1
CACNB1	-0.118734692410716	5.2928201508913	-3.56051890592741	0.000870006996226256	0.00488230308048009	-1.11458996316667	CACNB1
ZNF189	-0.916803673245534	8.87942188336956	-3.56037790210271	0.000870372985172396	0.00488230308048009	-1.11498565565873	ZNF189
AES	-0.321856809651786	6.8628795698913	-3.56005745035471	0.000871205296481554	0.0048830859290164	-1.11588489175799	AES
CARHSP1	0.478925785522323	8.72431899691304	3.55998770288602	0.00087138655293169	0.0048830859290164	-1.11608060767752	CARHSP1
NUPR1	-1.10620607661607	9.00482262693478	-3.55915757059677	0.000873546634858722	0.00489273689118364	-1.11840984708947	NUPR1
NOX1	-0.0971578793973231	5.21435415191304	-3.55606584112054	0.000881636777565485	0.00493557582791419	-1.12708213374251	NOX1
UBXN7	0.268263941772319	6.39890708584783	3.55508214428885	0.0008842258230537	0.00494759105999101	-1.12984050869465	UBXN7
AFF4	-0.156572978517858	4.61117700026087	-3.55436971384386	0.000886105448852652	0.00495494131996533	-1.13183795967378	AFF4
C1orf14	-0.129791071790179	4.27644794882609	-3.55424823931869	0.000886426319904304	0.00495494131996533	-1.13217851694837	C1orf14
[truncated: 9,175 more rows]
